# Supplementary material for: Epigenetic Landscape of Female Infertility: An Integrated Bioinformatics Perspective on DNA Methylation, MicroRNAs, and Gene Regulatory Networks Across PCOS, Endometriosis, and Diminished Ovarian Reserve
Source: Int J Mol Sci. 2026 Feb 12;27(4):1785. doi: 10.3390/ijms27041785 (PMC12940672; doi:10.3390/ijms27041785)
Supplement: Supplementary file 1 [file ijms-27-01785-s001.zip]

Archive with 6 entries (6 files):
- File S1-PCOS_significant_DEGs.csv
- File S2-Endometriosis_significant_miRNAs.csv
- File S3-DOR_significant_miRNAs.csv
- File S4-RIF_significant_DEGs.csv
- File S5-Supplementary_Table_Methylation.csv
- File S6-Supplementary_Table_Epigenetic_Genes.csv
