# Supplementary material for: Epigenetic Landscape of Female Infertility: An Integrated Bioinformatics Perspective on DNA Methylation, MicroRNAs, and Gene Regulatory Networks Across PCOS, Endometriosis, and Diminished Ovarian Reserve
Source: Int J Mol Sci. 2026 Feb 12;27(4):1785. doi: 10.3390/ijms27041785 (PMC12940672; doi:10.3390/ijms27041785)
Supplement: Supplementary file 1 [file ijms-27-01785-s001.zip › File S1-PCOS_significant_DEGs.csv]

baseMean	log2FoldChange	lfcSE	stat	pvalue	padj	gene
132.526288154073	-7.21070218835664	0.650752034786322	-11.0805680242311	1.55880462026745e-28	2.5790422442325e-24	RPS10-NUDT3
34.1492962268683	-5.44534380717331	0.688104880124153	-7.91353754996015	2.50176335307124e-15	2.06958373382819e-11	HLA-DQB1
10074.4724784087	7.96497399842999	1.01840468898032	7.82103036701933	5.23927027502006e-15	2.88945755667356e-11	HBB
30.0531893011243	6.71461191666899	0.935877816447446	7.17466724679658	7.24832640572997e-13	2.99808900957006e-09	RF00012.7
61.9514273979718	3.33676033132637	0.472482119212664	7.06219388129796	1.63894087611648e-12	5.42325535906942e-09	CSF3R
10.1723475145277	5.94374379560127	0.932395910502899	6.37469955482263	1.83321974182866e-10	5.05510343809253e-07	CSF2RB
428.053154992599	-1.72252006612196	0.275058691295521	-6.2623727976343	3.79163142290041e-10	8.96179169884104e-07	SH3BP5
1814.47599731961	-2.77232649160654	0.478466589792407	-5.79419033794893	6.86515650732371e-09	1.13584014413671e-05	H19
318.353712596375	-1.85222920921665	0.31885310610324	-5.80903611651482	6.2833535035605e-09	1.13584014413671e-05	TSPYL2
206.830372142607	-6.63385630052457	1.14440903536634	-5.79675281784279	6.7611229521376e-09	1.13584014413671e-05	RPL10P9
359.512051209123	-4.37774070451831	0.760106333891379	-5.7593793253983	8.44237894845032e-09	1.26981054274646e-05	S100A9
16856.600830263	6.7733397518	1.18435263434227	5.71902282765773	1.0713840220075e-08	1.47717072034284e-05	HBA1
15.6201904119959	4.22096290981694	0.742312529579009	5.68623422295026	1.29871246523715e-08	1.61097909376084e-05	AQP9
485.133404115351	-1.37576418345817	0.242299390307066	-5.67795148685545	1.36317360608351e-08	1.61097909376084e-05	TMEM94
20395.5127372049	6.58741628782735	1.18105987332537	5.57754643655781	2.43934679233322e-08	2.69059951194354e-05	HBA2
285.332331975553	-1.11921411570579	0.205220409905349	-5.45371737743818	4.93275797447682e-08	5.10078004298244e-05	PRKAR1B
15.2412917602998	4.75070648671911	0.877554909013051	5.4135717753115	6.17798134943868e-08	6.01262949567429e-05	SELL
20.5712619043462	4.19638679698706	0.786197029557203	5.33757650973385	9.41971580512679e-08	8.65828877754571e-05	FCGR2A
18.9377873431414	3.94479728772638	0.748762303301508	5.26842399828708	1.37599990116374e-07	0.00011982062297239	RAC2
21.9978353172909	3.6483434194786	0.697200180181611	5.23284922061876	1.6691689351407e-07	0.000138082000159514	AC004922.1
1755.35241533825	-2.04761940367424	0.392114360816916	-5.22199543880085	1.77005330247189e-07	0.000139454913759035	MVD
333.175149261855	1.50126721286403	0.288406435903856	5.20538734913842	1.93592359599677e-07	0.000145590254071666	BTG2
182.089197498302	-1.4474864930744	0.283213618699251	-5.11093534174821	3.20567694261454e-07	0.000230599673980685	FUT11
4.54793633907904	5.23921654947615	1.02857275129627	5.09367620605676	3.51186347007427e-07	0.000242099087968245	FPR2
19.0207897618941	4.27742111897636	0.842882689600529	5.07475259813863	3.88000491809709e-07	0.000256778725479665	NCF2
16.2313652628089	4.32556939054485	0.855329151754739	5.05719860204786	4.25460094130256e-07	0.000260712491014262	PTPRC
30.7658564730044	3.85208426098927	0.761327035417386	5.05969718897139	4.19922814233267e-07	0.000260712491014262	FCGR3B
31.9267192693687	3.4447802534451	0.689228582457489	4.9980229217461	5.79211014259122e-07	0.000342251651104185	FPR1
12.5651055153047	5.84164453439898	1.17118927274922	4.98778862675752	6.10743362054162e-07	0.000348439618109866	SNORD14C
22.4535915513548	2.99450375108468	0.604192080369006	4.95621152342117	7.18809602949007e-07	0.000396423496026377	MMP25
8.82026905184846	5.00424293920795	1.01688352220505	4.92115648442856	8.6034304378963e-07	0.000459173408370949	AC005540.1
32.4204516564525	-2.21580769648603	0.452398958847352	-4.89790626868724	9.68632171572199e-07	0.000500813102458188	BRICD5
421.275723155466	-1.27589629289882	0.260878197210073	-4.89077395713294	1.00440256926755e-06	0.00050357092450096	FNDC10
6.11192915768291	5.14740408649195	1.05821141062502	4.86424927458654	1.14892043210724e-06	0.000555209639865923	CD48
8.8431476884732	-5.06997966850574	1.04322945952828	-4.85988928149926	1.17451419735916e-06	0.000555209639865923	AL121845.1
172.268976987818	11.3894052377949	2.35230949515378	4.841797076983	1.28670127911468e-06	0.000591346462859788	HBG1
32.6673488276457	-3.42180534985485	0.71025769053746	-4.81769559899525	1.4522570012513e-06	0.000649394380694669	SULT1A4
67.8591057543717	3.29867196581497	0.687151793625531	4.80049968058819	1.58270227929022e-06	0.000689100242390964	MNDA
498.624029818806	1.61567712571652	0.337541348860388	4.78660505200739	1.69626169450481e-06	0.000719606403476465	LUM
17.807095323976	3.781362131326	0.798129637097627	4.73777937263025	2.16072865259415e-06	0.000847292626456874	TREM1
16.4576387354723	3.59211146410387	0.756889407010609	4.74588682419428	2.07594768613467e-06	0.000847292626456874	NCF1
40.6324531488493	-1.58526542556534	0.334203417649065	-4.74341476432767	2.10145386829002e-06	0.000847292626456874	PPFIA3
562.252282348791	-1.71568614174622	0.362422887533644	-4.73393430923137	2.20209023497405e-06	0.000847292626456874	MIB2
17.2162703633985	-2.88325195716288	0.610734174947843	-4.7209605675155	2.34733447352245e-06	0.000882651110555203	NPY1R
13.0793409106597	3.67588257505932	0.787688339341426	4.6666713108038	3.06118431289532e-06	0.00112549543237451	TNFRSF10C
15.8329619163066	3.60694724422487	0.778559559672942	4.6328469022204	3.60671264756756e-06	0.00129724045117403	HCK
24.2162996140814	-5.21579181135818	1.1291694865061	-4.61913988439148	3.85334022416785e-06	0.0013564577448693	AC005828.4
192.445535105533	-1.66949730866143	0.362350229396817	-4.60741341723597	4.07708882852929e-06	0.00137664152383708	EEF1A2
237.898624959018	-1.70828305204264	0.370727088255183	-4.60792617038758	4.06705012247427e-06	0.00137664152383708	PFKFB4
33.8544742845297	3.16157006521564	0.687834436926836	4.59641142618734	4.29829568380259e-06	0.00142230604177028	SPI1
609.362411691299	-1.98939831129924	0.433301386419667	-4.59125766418029	4.40583004918544e-06	0.00142930310125045	RNF145
7.93697201347865	5.37441261615465	1.17717166199316	4.56553006640918	4.98233776680754e-06	0.00158524573753521	CST7
41.5155770755091	3.27500692875473	0.718038086963092	4.56104904212842	5.0898690344427e-06	0.00158890345612933	ARHGDIB
64.4234518082227	-1.7761884596727	0.391687042073464	-4.53471335245133	5.76817691680027e-06	0.00176730531645297	SNAI3-AS1
77.078423194216	-1.6535590741086	0.366328444362075	-4.51387027012908	6.36551634383864e-06	0.00191486305288746	DDX19A
10.0616435392787	3.66791298671115	0.815579681499663	4.49730795152559	6.88192753034044e-06	0.00199757001735934	VNN2
49.4066696891389	2.77766754570849	0.617289113875686	4.49978378570252	6.8022614396866e-06	0.00199757001735934	ITGB2
8.87323652444539	-3.88538515178263	0.870621075591339	-4.46277405947658	8.09053500977513e-06	0.00230789485752982	HOXD9
169.997578678757	1.64210888063898	0.368840657502461	4.45208207728029	8.50416454074422e-06	0.00238476953095954	APEX1
77.0257980663504	1.68486648727692	0.37902581559398	4.44525522525828	8.77875835677921e-06	0.00242074261688187	FILIP1L
18.0830275802048	2.35247880387665	0.530512065058199	4.43435495405477	9.23483683319456e-06	0.00246436089363232	FGD4
6.14839064419324	5.23731565911274	1.18040107380123	4.43689503114994	9.1265770085932e-06	0.00246436089363232	USP32P1
86.6250720968921	-2.10907315949227	0.477207915244149	-4.41961059764322	9.88789082447164e-06	0.00251684851832128	ATP2A3
26.8640449690217	2.29505972703079	0.519197319788833	4.42039979706412	9.85184610138341e-06	0.00251684851832128	ITGAX
36.6809934512126	-3.42367178553306	0.774149777274524	-4.42249276049198	9.7568619583125e-06	0.00251684851832128	FAM153C
780.884563524098	-2.4204039875025	0.549795729271664	-4.40236956861943	1.07074962074799e-05	0.00268417461746598	IER2
37.9431415085847	-2.37912477468377	0.542748902978798	-4.38347228640407	1.16802513732153e-05	0.002884324760744	PYY2
9.56222920837264	5.19777338569214	1.19721770396567	4.3415440387116	1.41484912161609e-05	0.00344245275252034	CCL5
73.5030077852063	1.50675665918173	0.347663219784635	4.33395473963314	1.46454297375324e-05	0.00351171934793439	MAPRE2
13.7559885283645	-3.87231578046997	0.895375080977926	-4.32479735335122	1.52672142084631e-05	0.00360851512970032	C20orf204
61.7819390646634	-1.74342447295422	0.403995576485425	-4.31545436244924	1.59274956434988e-05	0.00371155514678434	AGER
14.4749411806284	3.42080145468471	0.794322114115981	4.30656706378092	1.65807676119565e-05	0.00375792876903863	FGR
2035.78014620839	-1.26526330034478	0.293609013576536	-4.30934760800508	1.6373683855841e-05	0.00375792876903863	SLC6A8
5.14389460336826	5.00764874552485	1.16930205790581	4.2825963673522	1.8472508568621e-05	0.00410474974887163	SLPI
238.331908593938	-2.2599633787156	0.527907948147283	-4.28098002056427	1.86072064772059e-05	0.00410474974887163	GRK5
17.9032914768821	-1.86034149811017	0.43617681882058	-4.26510859320888	1.99804997614315e-05	0.00413221710691106	P3H3
183.676972147824	1.14100872002227	0.26722118207495	4.26990372231137	1.95557365245579e-05	0.00413221710691106	PSMA5
24.3814033622894	-2.17292854026876	0.509259132807629	-4.26684255673344	1.98258972471026e-05	0.00413221710691106	ADM5
120.733020064392	1.98809747884454	0.465656576195742	4.26945002062813	1.95955551061463e-05	0.00413221710691106	AC011448.1
2100.43793743274	-1.21629017573848	0.285455104063347	-4.26088081251672	2.03622808100198e-05	0.00415918439508368	COL6A2
208.650048205173	-1.02831458915858	0.241978801328767	-4.24960609570691	2.1414676185271e-05	0.00432080265225987	AGAP3
28.6748165602252	-3.52833207725558	0.831352911566714	-4.24408458569816	2.19487556011683e-05	0.0043752067641124	AC005785.1
401.168656571525	1.07360133315095	0.253224225278236	4.23972600556408	2.2379277734293e-05	0.00440791845373664	IFI16
198.051735240129	1.39915079755999	0.330665490628068	4.23131786417274	2.32326078883888e-05	0.0045221587942752	EGR2
137.341545820856	-2.58408720681787	0.611893676053249	-4.22309840409757	2.40966546671231e-05	0.00463580408683199	RPL13P5
901.311582129261	-1.77553540073007	0.421235325718524	-4.21506766485324	2.49703311145104e-05	0.00474866814125947	PNCK
774.083172718434	-1.0820947899486	0.257117495148265	-4.20856149568747	2.57001588512727e-05	0.00479701480271168	OSGIN1
29.1925238832049	-3.00377435372021	0.713884704933499	-4.20764632294514	2.58044313956688e-05	0.00479701480271168	AL390726.5
16.6905034382462	-3.78033819488853	0.900449436047348	-4.19827926316759	2.68950837273644e-05	0.00494421289188049	SLC26A10
7.67138269161899	-4.97092773871211	1.18475391316382	-4.19574705217687	2.71973646377786e-05	0.00494483953771481	RN7SL587P
88.4690379441688	-2.83373999117575	0.676564433274579	-4.18842589383603	2.80896002875117e-05	0.00504429895904861	RASAL1
24.842488952971	-3.09960527768468	0.740656998898972	-4.18494023858873	2.85241133771546e-05	0.00504429895904861	FTCD
8.74943404142986	-4.22230408774529	1.00918673765805	-4.18386799012409	2.86590572469368e-05	0.00504429895904861	AL356273.2
45.6777516846123	3.35461543756136	0.803309656594426	4.17599291882412	2.96689048445809e-05	0.0051670740068799	CORO1A
107.680758098504	-1.13042228692657	0.272574302403065	-4.14720785107238	3.36554505812527e-05	0.00562453969562451	ARRDC2
68.6054354678743	-3.04488368983239	0.733842412720587	-4.14923372791175	3.3359007055189e-05	0.00562453969562451	DPYSL4
17.8887748151655	3.48821856589327	0.840880497798898	4.14829286090484	3.34963729163493e-05	0.00562453969562451	CXCR2
8.36807556371636	-3.88705719049099	0.94022419137522	-4.13418121565834	3.56222323938761e-05	0.0058936983495668	SEMA3F
32.9345295865914	2.8104162910432	0.681307287511855	4.12503483018197	3.70678656184684e-05	0.00601571752331338	LCP1
134.640195673374	-1.53832483183569	0.37304864777373	-4.12365743989707	3.72903363526104e-05	0.00601571752331338	BEST1
561.841720439328	-1.46140899018467	0.354481153104145	-4.12267049288037	3.74505231128001e-05	0.00601571752331338	CCDC69
23.5588293989534	-2.71576678578663	0.661307035372657	-4.10666549805606	4.01411882965568e-05	0.00638592269583204	AP003068.4
24.8178325955603	-2.7117635513311	0.661863764436768	-4.0971627350513	4.1824488646497e-05	0.00659034442529802	SCX
285.597992275978	-1.438720414395	0.35164075649743	-4.09144954846984	4.28685214519017e-05	0.00662859520954872	CLDN3
14.5937680146031	3.21693075112186	0.785872934736105	4.09344896475166	4.25003654935056e-05	0.00662859520954872	CARD16
10.0221873657082	4.33714023891769	1.06126576261406	4.08676166866501	4.37436070206557e-05	0.0066786995766831	LCP2
226.000718209469	-1.26545860098263	0.309751035046311	-4.08540556060912	4.39998944610733e-05	0.0066786995766831	EIF5
15.4151465986429	-4.1737047176664	1.02431379787279	-4.07463486905478	4.60865984418585e-05	0.00686939433532026	AL596325.2
235.266897680198	-1.23934455409369	0.304505744564678	-4.07002027454511	4.70090465351204e-05	0.00688287322941209	LUC7L
5.91009871247261	4.76876654804832	1.17161292514247	4.07025771542118	4.69611584421135e-05	0.00688287322941209	NFE2
8.28147126408501	3.81970713014782	0.940152163863152	4.06286054211945	4.8474992760559e-05	0.00699249172836588	CD53
4.90853964795434	4.86141558386456	1.19673121563636	4.0622451560934	4.86029947876746e-05	0.00699249172836588	S100P
636.08447421861	1.66570892090886	0.410774778142489	4.05504186123877	5.01253252387735e-05	0.00702816530572465	VCL
107.382031981606	-1.6478997419345	0.406136316802914	-4.05750402945171	4.95999617648618e-05	0.00702816530572465	MAP1S
1239.80580865632	-1.47620424002597	0.364037162070481	-4.05509215496018	5.01145412775944e-05	0.00702816530572465	RABL6
32.3844743936485	2.4313241217052	0.600201364092689	4.05084737749734	5.10324869595712e-05	0.00704014049243828	MYO1F
134.469864214623	-2.67175294185814	0.659890703582431	-4.04878099866185	5.14850930487616e-05	0.00704014049243828	GPX3
115.722681089492	-3.07112312626286	0.758532175270688	-4.04877106915986	5.14872770979167e-05	0.00704014049243828	AC122718.1
26.7066668498567	-3.21982678302421	0.796015396421581	-4.04493028338228	5.23386970044109e-05	0.00708819293825133	AC100827.3
232.834429552267	1.01801715743611	0.252064970807142	4.03870936202002	5.37461095450979e-05	0.00714254169046611	MAEA
9.14013893527164	-5.08894833623169	1.26033808455252	-4.0377644686017	5.39629925239204e-05	0.00714254169046611	AC092756.1
11.0634167250106	-3.69386932579578	0.9163122669683	-4.03123417524167	5.54847266387096e-05	0.00728567303363056	AC068481.1
32.8949927593137	3.45264406650366	0.85790518391214	4.0245054246662	5.7095178114549e-05	0.00743810804649774	LYZ
76.6043711497855	-1.31909331966192	0.328743627357445	-4.01252894319274	6.00717109041891e-05	0.00776473794460788	SLC10A3
226.331094107565	9.46620549390972	2.36959670850393	3.99485931928321	6.47326786094605e-05	0.00830234238444593	HBG2
24.8366052369702	-3.33143609279617	0.835385176182923	-3.98790424797613	6.66595561285767e-05	0.00841894928356718	N4BP3
150.633500444479	-1.75929595134737	0.4411049638132	-3.98838393505906	6.65249367467429e-05	0.00841894928356718	ANGPTL4
3.52917487127403	4.66885519841215	1.17290953698277	3.98057569761303	6.87485673620402e-05	0.00861700793185572	CYTIP
538.431511334373	-1.82149652125093	0.458019389483633	-3.97689827783157	6.98200138935023e-05	0.00862068753632833	SPON2
147.49609104971	-1.64161157124817	0.412778466434464	-3.97697967490462	6.97961281581304e-05	0.00862068753632833	RNF208
51.1233210633551	-2.37460502627265	0.598150108134081	-3.96991489925529	7.1898306828446e-05	0.00881153693686399	LINC01588
8.06306869313588	-3.98287666253214	1.00741734084095	-3.95355182114237	7.69995777919486e-05	0.00936733834241022	AL022328.3
48.4752772491677	2.42395324546203	0.613633775971287	3.9501626872238	7.80980907960053e-05	0.00940593518318546	LAPTM5
40.2265279110343	-2.72098195124363	0.68931936803848	-3.94734585651702	7.90223626752964e-05	0.00940593518318546	MEG8
6.68761500360337	-5.01887919934224	1.27122574469795	-3.94806289935134	7.87861069285717e-05	0.00940593518318546	PCSK6-AS1
140.524683080732	1.21430444952099	0.308328164796368	3.93835071902355	8.20436131440534e-05	0.00962703247849903	EPS8
21.7464189684063	-2.24375060320707	0.570633863596054	-3.93203198469027	8.42308553009135e-05	0.00981408099263108	ATF7.1
93.4853005056146	2.84437710272258	0.724851924463012	3.92408022484007	8.70617217488548e-05	0.0100729803240196	AL662899.2
189.631916121864	-1.02868639627552	0.262397667070689	-3.92033362094792	8.84264680711691e-05	0.0101203229567009	TESK1
134.898031563285	-1.3803981130695	0.352177878729048	-3.91960482597923	8.869427795235e-05	0.0101203229567009	NABP2
12.0844169830114	3.17384275676053	0.812028066460314	3.90853824867844	9.28562479119264e-05	0.0104510654537607	NCF1C
65.8466653689743	-1.57240249810679	0.40219890343613	-3.90951463237017	9.24817537277881e-05	0.0104510654537607	AC022400.9
52.1425049983735	-1.7991677021361	0.461675438755599	-3.89704010892496	9.73754972155435e-05	0.0108856594691295	VWA1
31.9265795955846	-1.9344807442006	0.497686361463572	-3.88694747131863	0.000101512710112851	0.0112115475357519	SLC25A18
12.1827098081314	-4.27041152100807	1.09874433056869	-3.88662894742564	0.00010164594320718	0.0112115475357519	RPL10P6
215.339692151193	-2.45657466476058	0.63338334977082	-3.87849580455415	0.000105104339011524	0.0115162337016269	CACNA1H
155.771006958625	-1.68952884994865	0.436166555890943	-3.87358642502406	0.000107245350152052	0.0116735152517481	LIMS2
87.2409694024899	-1.3113041096078	0.339029053180184	-3.86782223324937	0.00010981166826411	0.0118126384265609	SLC2A6
12.3178585833767	-3.47342245289721	0.898102568985189	-3.86751198899475	0.000109951424459981	0.0118126384265609	BGLAP
10.0835633653327	-3.01064437631175	0.779360362538416	-3.86296830198797	0.000112017547709573	0.0119569698506766	ACTA1
28.4819964367039	-2.55851151198301	0.662936841085666	-3.85935937395338	0.000113684653673434	0.0120571320194036	SULT1A3
10.5125408498181	-5.05658651638359	1.31572807028754	-3.84318510076213	0.000121447799779485	0.0127174294136176	AC010525.1
46.5598007245472	-2.4119871335134	0.627956163420826	-3.84101195913735	0.000122528144257354	0.0127498625581002	AC023300.2
14.0646498559248	3.14402624228718	0.819431052120684	3.83684049335262	0.00012462736055281	0.012887248002164	SORL1
39.9832136462998	2.48007859435983	0.647452146345126	3.83052030695997	0.000127872579169237	0.013140694548789	C5AR1
11.0582483189405	-4.94583311958838	1.29316521188452	-3.82459493507475	0.000130987266197509	0.0133776809829493	RBMX2P3
13.1678147101286	-4.65980666361706	1.22012462051061	-3.81912354302546	0.000133926679336364	0.0135939687706757	AC018797.3
3.93999634179057	-4.6228702524931	1.21687110207497	-3.79898104623433	0.000145292201925329	0.0145688453385126	AC120498.10
88.8239148772344	-1.9659914934925	0.518016429494325	-3.79522999958062	0.000147506646300201	0.014701791946005	CBLN1
28.2953613369626	-3.91229073396078	1.03478129242882	-3.78078997232153	0.00015633151826418	0.0154880537106638	AC012313.3
14.895570472736	-2.4499462562906	0.64877675701511	-3.77625466664728	0.000159204218196949	0.0156787725599316	PRND
4.1804527552708	4.63849090898405	1.22947366648351	3.77274522865615	0.00016146113967091	0.0157574541093868	PI3
28.959605018527	1.76350725526871	0.467518853035954	3.77205591564259	0.00016190796002392	0.0157574541093868	DUSP2
12.3296159065341	-4.46307693017249	1.18599814330284	-3.76313989644491	0.000167793274692506	0.0162347352619152	AC136632.1
211.818559134155	-2.48593103442888	0.663206792727103	-3.74834977821435	0.000178001900212501	0.0171223339477665	TAF3
141.002227398012	1.11698613411217	0.298273045497761	3.74484436650364	0.000180505635588959	0.0172628077504007	STAT1
347.396976218926	-1.09538147623006	0.292618627265547	-3.74337575999909	0.000181564396220459	0.0172642697440661	LIPE
119.59826261618	-1.99161260932014	0.532281454465579	-3.74165320360403	0.000182813676581952	0.0172837273088479	IL4R
6.64584127405768	5.2200594616833	1.39676872562359	3.73723964885653	0.000186051577020271	0.0174899053511386	CHURC1-FNTB
79.4998448083524	-2.31713996985178	0.622989222099219	-3.7193901397587	0.000199704384859529	0.0186672827542424	RP9P
12.7922032768436	2.90803538020982	0.782706011333959	3.71536098880048	0.000202913796811147	0.0188287057082118	CYTH4
13.5895462353803	3.47282216303295	0.934968367341183	3.71437396637149	0.000203707363056507	0.0188287057082118	FCGR3A
71.6024645054169	-1.15605517438653	0.311442463796609	-3.71193818689256	0.000205678222833725	0.0189052566487999	CYGB
25.7349382667306	2.44165564895946	0.65873107543164	3.70660462216624	0.000210056484175207	0.0192010195065127	SLC11A1
1919.01395849349	1.14518488160135	0.310683516908152	3.68601750423696	0.000227790690376799	0.0206526866008839	FOS
21.1383890736904	-1.6251195082077	0.440973552576741	-3.68529926275994	0.000228434067570973	0.0206526866008839	AC124798.1
36.7599537925375	-3.00593315704397	0.816302374417135	-3.68237708384751	0.000231069286059198	0.0207773985752687	MLXIPL
134.77654512711	-1.13840081970157	0.310621310013373	-3.66491539055244	0.000247420364593689	0.0218907483005486	CPNE7
381.615007940845	-1.9435322703983	0.531288273696797	-3.6581501354714	0.00025404222571064	0.022357067150971	TCOF1
17.921604521677	2.87766645869984	0.787558084814018	3.65391012318717	0.000258276708542074	0.0224904639096243	LILRB2
2870.30984129204	-1.90143608406924	0.520261597563438	-3.65476924104011	0.000257413400854086	0.0224904639096243	RDX
10.6231995805199	3.66140558400875	1.00271205402566	3.6515025119216	0.000260710548563995	0.0224914324541158	PLEK
27.263119406652	-2.81722055958157	0.775247509558912	-3.63396273428143	0.00027910119194227	0.0237670366551721	BARX1
18.6675117624256	-3.98506509578118	1.09643534007867	-3.63456462055961	0.000278450460911998	0.0237670366551721	FAM133CP
29.0859049061854	-3.04831177938641	0.839056381120287	-3.63302377286778	0.000280119199018347	0.0237670366551721	AC073610.1
22.0861138070186	-3.05143193401181	0.840655806102859	-3.62982318311431	0.000283615431590045	0.0239409046717209	AL512378.1
16.3194585585839	-2.45306028676568	0.676535670591657	-3.62591418811721	0.000287940968943128	0.0241038112187656	AC066613.1
91.0304077460062	-2.14235750303922	0.591843199169952	-3.61980589798757	0.000294824090176694	0.0245076950890754	MED29
875.672492805961	1.13428915943482	0.313667460769941	3.61621558274023	0.000298941439435126	0.0245076950890754	SGK1
20.511384709294	-4.21173341824297	1.16449133535722	-3.61680099315721	0.000298266440462282	0.0245076950890754	AL596247.1
9.74326199757164	-3.60751532569974	0.99766006568991	-3.61597647311366	0.000299217552613674	0.0245076950890754	AC009509.4
93.9519293154641	-1.86234463324443	0.51572465751203	-3.61112195454993	0.000304875248599048	0.0247262793532905	CHTF18
77.3240554329799	1.77801381204898	0.492222554233777	3.6122152403535	0.000303592407588732	0.0247262793532905	STEAP1
15.563639136821	-2.95259361689385	0.818251236044347	-3.60841937882979	0.000308068216124702	0.0248633591989424	AC015883.1
1034.28285065604	-1.02420030571935	0.284194624513621	-3.60386938166826	0.000313514656454341	0.0251800970438692	NECAB2
183.451016713882	-1.01649374577939	0.282432535448399	-3.59906745221677	0.000319360353567424	0.0254507310081095	SUSD4
51.5167897664918	-2.88979783733808	0.803038630665541	-3.5985788565901	0.000319960837091978	0.0254507310081095	AC012065.3
11.1563866396412	3.254975710483	0.905878324907545	3.59317098222348	0.000326678070357722	0.0257375651146119	APOBEC3A
4.51282983165237	4.65750739303702	1.29611877370784	3.59342637998614	0.00032635788872523	0.0257375651146119	TRBC2
178.619877786924	-2.26141629822483	0.629993258017646	-3.58958809391177	0.000331200892031592	0.0259590747462927	KCNK6
767.142185473423	-2.0856547151474	0.581535867468806	-3.58645929136826	0.000335198363856503	0.0259590747462927	SRSF11
6.09346045972986	-3.15836042216035	0.88074301248241	-3.5860181430885	0.000335765608685804	0.0259590747462927	NPY5R
22.8390453043494	-2.23116848157777	0.621872263811291	-3.58782439966613	0.000333448732167287	0.0259590747462927	ZGLP1
23.2806464314945	-5.87837032076925	1.64105903349528	-3.58205902456108	0.000340896743180752	0.0262331935624444	LINC02246
39.5791636117553	-2.37938863669066	0.664824501770472	-3.57897254140632	0.000344947704789248	0.0264021023708185	PID1
18.9172379690411	-4.14095529299095	1.15735013990337	-3.577962407588	0.000346283240523881	0.0264021023708185	UPF3AP3
19.802968133442	2.8191581266679	0.788322640526473	3.57614760979738	0.000348694811346442	0.026429029573473	HCLS1
65.1451246727043	-1.56895308363642	0.438831601463045	-3.57529648823284	0.000349831216475708	0.026429029573473	GLI4
6.07192995257501	-3.58500896525866	1.00315233174095	-3.57374334069179	0.000351913889849221	0.0264655241252516	NPIPB6
787.408545561117	-1.08534471408584	0.303892808418327	-3.57147219025924	0.000354980245687606	0.0265753310629024	MBD3
18.1304814865787	3.30104638300308	0.925117626965245	3.56824503910041	0.000359380329160799	0.0267835475043487	LST1
26.417737536548	-2.08584603587293	0.585380821414055	-3.56322919981274	0.000366320569234375	0.0271645976726035	PTGDS
7.85725555782217	-4.10122715799765	1.15170055246014	-3.56101865996074	0.000369418826010021	0.0271645976726035	PPP1R27
48.6192214476873	-7.0576145216022	1.9818142421749	-3.5611887186041	0.000369179607467971	0.0271645976726035	RN7SL731P
206.021681200107	-1.24743412975813	0.350837038879706	-3.55559416913745	0.000377125833599254	0.0276086146765472	BX255925.3
19.7151801786672	-2.54864530382534	0.718285596351273	-3.54823390135048	0.000387823651708253	0.0280198354476552	CES5AP1
9.08305039049501	3.39079372643296	0.956037369389648	3.54671672363362	0.000390063764761398	0.0280591521216405	EVI2B
12.686414766496	3.22935024902609	0.9118274807922	3.54162417458664	0.000397671631683211	0.0284407587092991	BCL2A1
18.8849406854073	5.91886085209091	1.67158272402304	3.54087223266214	0.000398806649776814	0.0284407587092991	ALAS2
45.7100063868014	-1.8160574109021	0.513419676669042	-3.53717921892728	0.000404425133270501	0.028717655922577	DSTNP2
11.3416860633894	-3.07924135163872	0.871664471183301	-3.53259935839601	0.00041149556382838	0.0290437261965294	MS4A15
26.1208808741823	2.01510306638256	0.570559310096537	3.53180297074042	0.00041273675617685	0.0290437261965294	DHRS4L2
30410.3230871301	-2.24443665958498	0.63567122209157	-3.53081369988724	0.00041428343199643	0.0290437261965294	MT-ND5
7.94379357673249	-5.21173759700945	1.47737869496304	-3.52769240194021	0.000419198983481938	0.0292643341000366	RNU6-758P
57.4299562823582	-1.80620123196929	0.512270391833155	-3.52587473483644	0.000422086561802768	0.0293421099370874	NSUN5P2
55.3629700526117	1.08484196935125	0.308605041277039	3.51530864454471	0.0004392431774578	0.0302803265459971	SLC25A17
42.0057882337308	-2.1835320247886	0.621439757280581	-3.51366644828732	0.000441967414412265	0.0303417048607922	ZSCAN1
117.353864988894	-2.14622481493119	0.61296526222415	-3.50138082400233	0.000462853930767942	0.0315131688224679	UPF3B
92.8595039543911	1.4503579565112	0.414343245912316	3.50037793742179	0.000464598955277715	0.0315131688224679	ABCA6
25.5474598960231	-2.71170473998912	0.774707726276173	-3.50029391474332	0.000464745433223461	0.0315131688224679	VASH1-AS1
12.6268352679642	2.24363291584883	0.642515902351017	3.49194923836002	0.000479509365907284	0.0323815610568817	ADGRG3
8.26410757872452	3.86964722081224	1.10896921726178	3.48940904813122	0.000484089761939783	0.0323852291591077	CD37
64.6197990132476	-1.59884983362643	0.458072977357695	-3.49038234660575	0.00048232993778592	0.0323852291591077	CFP
124457.17342822	-2.11755756622726	0.606981893934121	-3.4886667747244	0.00048543589189838	0.0323852291591077	MT-CO1
22.387446572331	-2.44336758172092	0.701164866456989	-3.48472620150999	0.000492640862459046	0.0326232380794043	AC009133.1
41.767449605086	-4.85965294735758	1.39462459159254	-3.48455991429799	0.000492947084910914	0.0326232380794043	AC006387.1
1296.21373618997	-2.0301998829489	0.584783601658299	-3.47171137698076	0.000517152017811706	0.0339534925979948	RAB13
9.00008838164155	-3.80235080921961	1.09558720264909	-3.47060535211225	0.000519286590928866	0.0339588800273442	RPL21P135
38.4226470403873	-1.87734470951467	0.542260392134104	-3.46207234890648	0.000536033039450472	0.0348392447168897	YJEFN3
25.9135070138562	3.02501758582125	0.874688229187554	3.45839521429368	0.000543403609186034	0.0351195809139958	TGFBI
19.6513493305572	-3.76385945158533	1.08878668885452	-3.456930076492	0.000546366598678034	0.0351736785024439	MT1XP1
112.004217158998	-1.3316363854708	0.385670804733227	-3.45277985558671	0.000554841609411243	0.0352187410347725	MAMDC4
91.9507345135177	2.19066767944087	0.634376747984389	3.45325973311805	0.00055385544596351	0.0352187410347725	AC138811.2
7.98634817523824	-4.78337967368376	1.38551480456104	-3.45242047067063	0.000555581227565767	0.0352187410347725	MIR3615
53.8613669218792	-1.5635241265322	0.453696594928754	-3.44618880548957	0.0005685529773286	0.0353635677063973	DUOXA1
54.1993761871963	1.26224228384706	0.365914458092156	3.44955564321856	0.000561509995923445	0.0353635677063973	ETS2
41.2348424187857	1.81428424976673	0.526265626504252	3.44746865155951	0.000565866071344384	0.0353635677063973	ROR1
165.446818211577	-2.14532234913427	0.622094291203775	-3.44854852305908	0.000563608194553804	0.0353635677063973	SERPINA5
34.8301275059506	-1.60392290443391	0.465394714795061	-3.44637111992173	0.000568169502494748	0.0353635677063973	AL355987.4
121.66699059795	1.66573832431465	0.484292826525707	3.43952714778902	0.000582731336903535	0.035998489693508	DHRS9
115.792831346584	1.05603720503976	0.307135601902154	3.4383418870997	0.000585288227715543	0.035998489693508	PSMC6
78.5814294474619	-1.47178398817607	0.427931488736089	-3.43929817486213	0.000583224474381888	0.035998489693508	WASH8P
8.59101545225886	-2.68518333443726	0.781748292158185	-3.43484387669621	0.000592895300701211	0.0363313064818576	KRTCAP3
1143.13195259165	-1.28115299526217	0.373670569922361	-3.4285627458656	0.000606786255104335	0.037045308452772	MYL9
162.839655717703	1.11162184323611	0.325210278290233	3.41816331599473	0.000630452647346273	0.0372529966083718	RAPGEF4
701.097306932349	-2.34740104705451	0.686606395085	-3.41884530039064	0.000628874692228464	0.0372529966083718	RBM25
36.8471562591757	1.67888318598024	0.490318186677949	3.42406876105324	0.000616910094073361	0.0372529966083718	PTK2B
28.6513209268247	2.6106106469674	0.762093074931628	3.42557980493605	0.000613488676407069	0.0372529966083718	EMP1
391.746571498257	-1.66544046386712	0.487036391483712	-3.41954008568745	0.000627270897704941	0.0372529966083718	UPF3A
32.7440970376402	-1.61229522829999	0.471374874094525	-3.42040977766811	0.000625268723241757	0.0372529966083718	CENPBD1
19.0354086751364	2.92239408982311	0.854849257781625	3.41860750678648	0.000629424474279177	0.0372529966083718	AL732372.2
25.5257771184113	-1.69142524431123	0.49455275512926	-3.42011085120565	0.000625956229721865	0.0372529966083718	AP003119.3
20.2690810154599	-2.69287788519217	0.787168837074101	-3.42096607279522	0.000623991159673162	0.0372529966083718	TBC1D3E
209.619428884201	1.35263647616003	0.396318744892132	3.41300151353725	0.00064251585322723	0.0376991846668469	KRT8
35.5308619187725	-2.57132259730123	0.753607658194524	-3.41201760536982	0.000644839483875351	0.0376991846668469	AP000346.2
7.31041629376023	-3.23602730364101	0.949319183824011	-3.40878743291142	0.000652523031765261	0.0378806791598465	COL6A4P2
211.697949903453	1.02307984941569	0.300571743276624	3.40377920513349	0.000664604516555785	0.0384471389035505	PLP1
32.2340836925097	-5.55441991910724	1.6345500758572	-3.39813383581679	0.000678472196514345	0.0391126219210099	NSRP1P1
36.9905815391328	-1.82633841327071	0.538268533276579	-3.39298751527109	0.000691347891155015	0.039716496038749	CA4
4.50015727674303	-3.25889663685025	0.961213298370813	-3.39039903252883	0.000697909574101931	0.0398169444948843	AL157400.5
11.605951287638	-4.04529801509252	1.1952633091783	-3.38444088765138	0.000713233748342051	0.0405513827021279	RF00019.125
389.624083518726	-1.14677260544627	0.338949943710464	-3.38330962056704	0.000716178418864789	0.040579355959308	NT5DC2
428.052323684009	-1.22454142290735	0.362179939260639	-3.38103050491186	0.000722145253149715	0.0407777925370718	SMOC2
40.4665876705699	-1.68346619068179	0.498150618190828	-3.37943210187265	0.000726357466450997	0.040876137015074	ZNF251
231.852190878743	-1.56815231180864	0.464759811795396	-3.37411340655891	0.000740538524053195	0.0415329148490173	CCN4
35.7480028111317	-2.51519357894557	0.746151440101983	-3.37088886218834	0.000749260781882405	0.0417391233543582	ANKRD18B
4412.05131165836	-1.97471359251275	0.585789873194829	-3.37102719400541	0.000748884649865137	0.0417391233543582	MTCO1P12
7.95538867993557	-4.83705066419291	1.43562217458736	-3.3693061794502	0.000753576689748674	0.0418386789660799	MIR1238
7.13069406291813	-2.68570210210651	0.797585394661219	-3.36729097609326	0.000759105475044577	0.0420046825572325	LRRC10B
288.931630365202	1.34923601835422	0.401327574479819	3.36193200804364	0.000773991791885494	0.0426647228479707	SCARB2
17.7176021892044	-2.1194155034382	0.630562905734157	-3.36114840274436	0.000776191089588346	0.0426647228479707	COL13A1
11.4486433062182	-2.8406599974879	0.846047002872824	-3.35756759121207	0.000786315160076317	0.0430780937863002	AC116562.4
28.0308414799435	-2.22230799049108	0.662643023772812	-3.35370314145645	0.000797378592136801	0.0433968052858663	DBH-AS1
93.0150249312831	1.3339100805752	0.398438451705294	3.34784475460675	0.000814426198605772	0.0436894508155587	PMP22
339.889736603322	-1.20506463005507	0.359985478729084	-3.34753677928762	0.000815331680134554	0.0436894508155587	NBL1
6.50896228017745	-2.7047862180161	0.807847449359669	-3.34813982535937	0.000813559533232063	0.0436894508155587	LRRC38
113.50097520023	-1.75709000271233	0.524918556414148	-3.34735737809587	0.00081585956994007	0.0436894508155587	WASHC1
51.983297247238	-1.90825060271685	0.570309785618665	-3.34598958467248	0.000819894753640673	0.0437585764483385	SLC47A1P2
14.7811343441927	2.86227142691273	0.856592972339904	3.34146031935569	0.000833389279286038	0.0443357737163585	CXCR1
16.7879521690081	-2.08733412047346	0.625189072656811	-3.33872457431653	0.00084163968292249	0.0446311812626686	BAIAP3
5.77902412575361	3.47759195736503	1.04416973353567	3.33048530873381	0.000866947383082556	0.0458263401057536	MIR4435-2HG
173.51743019189	-1.42260925423628	0.427637543543474	-3.32667062496036	0.000878901935580937	0.0463102946630147	PNMT
26.9768557531146	1.68987506233388	0.5081411609466	3.32560160878497	0.000882279356696747	0.0463406728779292	COL21A1
11.0951929094969	-2.72825405846879	0.821487736598641	-3.32111355644223	0.00089659049843757	0.0469433221412962	AC012510.1
58.733287423413	1.1884386276611	0.358355034937079	3.31637206623809	0.000911943298291455	0.0475965358682401	RAB9A
44.5226588341991	-1.31696444929271	0.397422974818116	-3.31376023214417	0.000920504047164759	0.0478922624539023	LBHD1
96.5536109928414	-1.07308224749475	0.323976327897822	-3.31222424322678	0.000925573234637505	0.0480050444109013	ZNF263
4.01099754506471	3.57364707226911	1.08042436222113	3.30763281283517	0.00094088085624321	0.0485881300241938	CLEC7A
8.7783616489882	3.39972754841226	1.02801023335133	3.30709504450078	0.000942689014068673	0.0485881300241938	AC093668.2
36.3244580499108	-1.89697085581492	0.574094452935636	-3.30428354796801	0.000952194729574833	0.0488551103661028	BEND5
64.6727897678277	-1.3131471344021	0.397463425225777	-3.30381879453731	0.00095377459342709	0.0488551103661028	MST1
36.3841180714106	-1.80266380136625	0.546204300960894	-3.30034713786575	0.000965653031726083	0.0492304931342521	DACT2
64475.4160696753	-1.85054683733746	0.560928494992405	-3.2990779642288	0.000970029662240325	0.0492304931342521	MT-RNR2
23.1494086110482	-2.19804689379909	0.66613524607959	-3.29970063397076	0.000967880151609679	0.0492304931342521	AL022341.2
