# Supplementary material for: Epigenetic Landscape of Female Infertility: An Integrated Bioinformatics Perspective on DNA Methylation, MicroRNAs, and Gene Regulatory Networks Across PCOS, Endometriosis, and Diminished Ovarian Reserve
Source: Int J Mol Sci. 2026 Feb 12;27(4):1785. doi: 10.3390/ijms27041785 (PMC12940672; doi:10.3390/ijms27041785)
Supplement: Supplementary file 1 [file ijms-27-01785-s001.zip › File S2-Endometriosis_significant_miRNAs.csv]

miRNA	baseMean	log2FoldChange	lfcSE	stat	pvalue	padj
hsa-miR-449b-5p	1086.37348221996	-6.97688205969039	0.457297648952266	-15.2567634574011	1.48430115661055e-52	1.32251233054e-49
hsa-miR-141-3p	86518.6963467719	-6.10501245606129	0.438178690232421	-13.9327004990203	4.00905590426509e-44	1.19068960356673e-41
hsa-miR-202-5p	2763.40814481826	9.46312124521038	0.67784527017201	13.9605919840807	2.71172044982181e-44	1.19068960356673e-41
hsa-miR-34c-3p	107.990682577224	-4.91132612372682	0.376904127165318	-13.0307040166016	8.18489394571322e-39	1.82318512640762e-36
hsa-miR-34b-5p	1164.49713519122	-5.14852723680394	0.396816230878576	-12.9745883262002	1.70509996819471e-38	2.53207345276914e-36
hsa-miR-200c-3p	6715.33089214413	-4.89710249105285	0.37727638839249	-12.980145701454	1.58578626089941e-38	2.53207345276914e-36
hsa-miR-375	9495.12713728977	-7.56060442270612	0.599759150560307	-12.6060676450586	1.95507059510687e-36	2.48852557177175e-34
hsa-miR-449a	2592.8208683121	-6.34734104674239	0.511886388810295	-12.3999019811693	2.61643452081553e-35	2.9140539475583e-33
hsa-miR-200a-3p	5035.9662854027	-5.29444944607192	0.429585280700577	-12.3245597182418	6.68073672521111e-35	6.613929357959e-33
hsa-miR-708-5p	5194.45011050519	3.20273112030935	0.260646236144568	12.2876553587865	1.05522361631232e-34	9.40204242134281e-33
hsa-miR-141-5p	623.355552401506	-5.33507248613214	0.434751691062274	-12.2715393540998	1.28781414016212e-34	1.04312945353132e-32
hsa-miR-449c-5p	2901.4445040231	-6.88748531945857	0.562571881801451	-12.2428538330136	1.83466246752556e-34	1.36223688213773e-32
hsa-miR-767-5p	117.51070083373	-6.67574169155576	0.55993326324304	-11.9223881304907	9.04772958047911e-33	6.20117465862068e-31
hsa-miR-34c-5p	8806.22898661958	-4.67435965301479	0.403441464855387	-11.5862152510533	4.84052468688573e-31	3.08064821143942e-29
hsa-miR-196b-3p	43.3557742698411	-3.92806004470167	0.358307482469871	-10.9628189107995	5.76744007404434e-28	3.42585940398234e-26
hsa-miR-200b-5p	259.78491393986	-4.57669813003309	0.42699548690265	-10.7183758854962	8.34558783717627e-27	4.64744922682753e-25
hsa-miR-29c-3p	7462.79793007601	1.52512442042664	0.142801710698958	10.6800150569748	1.26251180709197e-26	6.61704717717028e-25
hsa-miR-200a-5p	240.564616682082	-4.72028643354089	0.443174631300975	-10.6510754455509	1.72362151563969e-26	8.53192650241647e-25
hsa-miR-34b-3p	134.483529553266	-4.14178314613244	0.440959755589153	-9.39265566445793	5.85061530916617e-21	2.7436306528774e-19
hsa-miR-216a-5p	33.1723780614574	4.37634051524543	0.477874797170526	9.15792283074466	5.29058275164614e-20	2.35695461585835e-18
hsa-miR-10a-5p	233418.553339539	-3.43782016498844	0.379368510713052	-9.06195445301137	1.28133703953436e-19	5.43653001059577e-18
hsa-miR-196b-5p	11000.6377168395	-4.02736643455826	0.444716277930238	-9.05603557688982	1.35277968664259e-19	5.4787577309025e-18
hsa-miR-675-3p	162.512904599431	-3.12799561868101	0.347597395029471	-8.99890408676912	2.27981976978428e-19	8.83182354294692e-18
hsa-miR-214-3p	5417.85171200131	1.44309799542636	0.161696954395073	8.92470733802721	4.46879189491334e-19	1.65903899098658e-17
hsa-miR-10a-3p	778.102950522853	-3.59770488028921	0.407749572166295	-8.82331981656118	1.11115418383734e-18	3.96015351119628e-17
hsa-miR-27b-5p	1465.17899476243	-1.02184633222492	0.120310555753269	-8.49340546909701	2.00668695888118e-17	6.38556457272547e-16
hsa-miR-223-3p	2210.11548122907	3.0338817102491	0.361190681900427	8.39966771647083	4.47743800425325e-17	1.37565422820333e-15
hsa-miR-708-3p	1009.56784192434	2.28940976398566	0.273404019256617	8.37372387651997	5.58254779835069e-17	1.65801669611016e-15
hsa-miR-561-5p	103.961388576755	-1.7920918320958	0.215090097780797	-8.33181931937265	7.96093809261159e-17	2.28812769048933e-15
hsa-miR-217	52.1375723918584	4.16592591382116	0.50238572818754	8.29228554889606	1.11092841142838e-16	3.0932412955709e-15
hsa-miR-425-5p	2132.12561698638	-1.35307373316499	0.164501957226763	-8.22527437348237	1.94744537787877e-16	5.25810252027267e-15
hsa-miR-200b-3p	6496.31747614826	-4.06437206095033	0.500924010403577	-8.11374974355054	4.90811688331075e-16	1.28621533618526e-14
hsa-miR-202-3p	26.0782315735408	5.91471142689837	0.738401274141872	8.01015874975583	1.14560468608302e-15	2.91638221514277e-14
hsa-miR-200c-5p	21.1018341367935	-5.62358936419415	0.707247492453055	-7.95137405816597	1.8445407798291e-15	4.56523843007701e-14
hsa-miR-30a-5p	96491.4837583466	-1.51379886729947	0.19201808164669	-7.88362665806043	3.18013503249969e-15	7.65810895664115e-14
hsa-miR-664a-3p	394.056207677394	1.66402831827648	0.21219243814711	7.84207171945892	4.43173110924279e-15	1.03912432061456e-13
hsa-miR-874-5p	265.300550169714	2.22669783233298	0.285821273304202	7.79052519986181	6.67312289705337e-15	1.52455192340373e-13
hsa-miR-133a-3p	1083.49528331626	2.56701619874362	0.32968944983864	7.78616422211871	6.90741577149837e-15	1.53862686310126e-13
hsa-miR-514a-3p	250.333981612068	6.07181119097719	0.790519782086312	7.68078336376691	1.58118677464716e-14	3.43618882002591e-13
hsa-miR-190b	77.5780794765099	-2.5662881678943	0.342133236868701	-7.50084438267877	6.34080328650117e-14	1.31387342517966e-12
hsa-miR-17-5p	2622.23535234676	-1.44220885301154	0.192255149630608	-7.50153561963126	6.3074484517702e-14	1.31387342517966e-12
hsa-miR-183-5p	592.936530061761	-2.82211485476105	0.390375462427006	-7.22923217872265	4.85732393240445e-13	9.83608096311902e-12
hsa-miR-187-3p	189.128151990405	-4.31382338359082	0.597581924897961	-7.21879830004466	5.2448980172231e-13	1.03848980741017e-11
hsa-miR-182-5p	15283.4137418215	-2.73592842545506	0.38021171714149	-7.19580250189115	6.20944549479881e-13	1.20274259475342e-11
hsa-miR-30d-3p	690.901044544874	-2.12059134052381	0.295272305484286	-7.18181590733937	6.879151188577e-13	1.30411142745151e-11
hsa-miR-615-3p	117.139789719365	3.89783235591069	0.555250514579358	7.01995271245013	2.21943348421064e-12	4.03574537639119e-11
hsa-miR-509-3p	1752.8827225831	6.50239834925921	0.926907902994731	7.01515040302356	2.2970172439489e-12	4.09328472871694e-11
hsa-miR-29c-5p	86.1110221799468	1.24069800576339	0.177849683835419	6.97610464639076	3.03476716338278e-12	5.3019167501452e-11
hsa-miR-345-5p	4026.18638397522	-2.20496683192394	0.318115343375024	-6.93134385952745	4.16861394764816e-12	7.14275966798945e-11
hsa-miR-100-5p	36499.3879210013	1.8117589645788	0.264212340806853	6.85720795268701	7.0219379853077e-12	1.18048051790739e-10
hsa-miR-203b-3p	11.7782798200459	-4.52708920647622	0.662444793637234	-6.83391167076683	8.2629913739203e-12	1.36339357669685e-10
hsa-miR-133b	15.9832823732982	3.31758349068123	0.487514895440296	6.80509154019791	1.00985004026106e-11	1.63595706522292e-10
hsa-miR-203a-3p	1936.05039396774	-3.40336067728207	0.501602522969183	-6.78497519736591	1.16106456428411e-11	1.84733665495919e-10
hsa-miR-145-3p	3962.06463803002	1.7950803541896	0.267176449006658	6.71870728450647	1.83343792062467e-11	2.86595296013436e-10
hsa-miR-6507-5p	10.3358818777276	-6.59405858050289	0.982247916000603	-6.71323244680607	1.90359500322836e-11	2.92431577220081e-10
hsa-miR-1295a	9.464604344147	3.54052875650927	0.529172957460795	6.69068346481326	2.22130676715093e-11	3.3484454697375e-10
hsa-miR-183-3p	10.1240612727776	-3.45723495433662	0.516893167789858	-6.68849032986668	2.25484543416667e-11	3.3484454697375e-10
hsa-miR-134-3p	32.8605560490543	2.42826907459258	0.3641884258144	6.66761737186588	2.59989524176011e-11	3.79755190230862e-10
hsa-miR-592	83.0003166892612	2.65622818283313	0.404398503629148	6.56834325299337	5.08781511188008e-11	7.31168268497605e-10
hsa-miR-873-3p	21.6346694787621	-5.14132548771144	0.788070621591535	-6.52394004655111	6.84840926624754e-11	9.68560739083581e-10
hsa-miR-223-5p	43.8452156344546	2.31653130930599	0.355407408248011	6.51796010872533	7.12699385724768e-11	9.92211176063701e-10
hsa-miR-143-3p	903168.314826365	2.28890471418502	0.351339150060028	6.51480119364425	7.27859941818053e-11	9.9772801255367e-10
hsa-miR-18a-3p	31.2399818929563	-1.36025614939902	0.211683089800933	-6.4259084213019	1.31084305642589e-10	1.74458354083934e-09
hsa-miR-143-5p	400.800714447486	1.55984066095815	0.242746909565556	6.42578998739799	1.31186416651219e-10	1.74458354083934e-09
hsa-miR-154-5p	158.564422294205	1.73751363472691	0.272973381502567	6.36513943287387	1.95112407827042e-10	2.55654640255727e-09
hsa-miR-628-3p	58.6399028179773	1.26023645236275	0.198999367606867	6.33286661921666	2.40647588714948e-10	3.10749277601476e-09
hsa-miR-449b-3p	16.2896005094883	-6.14935036226435	0.979819690240223	-6.27600202722677	3.47389654159657e-10	4.42177402651792e-09
hsa-miR-513c-5p	103.668006992186	6.52579676557844	1.0424503065307	6.26005549108281	3.84840507725287e-10	4.82947735751029e-09
hsa-miR-767-3p	5.57057137081757	-5.69585951848336	0.912623996668318	-6.24118973342474	4.34255110435523e-10	5.3739069916396e-09
hsa-miR-20b-5p	230.279782790104	-2.46592411043329	0.398082023273618	-6.19451260359567	5.84656627169029e-10	7.13601444941924e-09
hsa-miR-874-3p	1024.82892495036	1.97971699577709	0.320804727901469	6.17109669401485	6.78179293948786e-10	8.16564528254552e-09
hsa-miR-675-5p	11.3120191771277	-3.2532106780528	0.534845053069038	-6.08252924727506	1.18301307863871e-09	1.40541953742279e-08
hsa-miR-106a-5p	17.0153836659324	-2.20564719894312	0.366591547809327	-6.01663407714554	1.78081007626316e-09	2.06065165967594e-08
hsa-miR-224-5p	1111.56066887183	-2.19173969757547	0.366304543462489	-5.98338114198116	2.18552536257862e-09	2.49654243340711e-08
hsa-miR-30d-5p	116224.530920855	-1.82469905321569	0.305561126217489	-5.9716334855924	2.34889757475219e-09	2.64919966975215e-08
hsa-miR-338-5p	34.1129191018641	1.8299172593899	0.308332857785411	5.93487594067402	2.94067772137431e-09	3.27517981218064e-08
hsa-miR-508-5p	33.3819697260775	5.76833337949651	0.973026473467273	5.92823888844636	3.06200825048215e-09	3.36820907553036e-08
hsa-miR-656-3p	73.6137572626345	1.51331657644546	0.258134418224598	5.86251375098982	4.5591184137402e-09	4.89418615258135e-08
hsa-miR-493-5p	1538.09212591614	1.51685828911233	0.258656394252335	5.86437576189414	4.50825498690199e-09	4.89418615258135e-08
hsa-miR-21-5p	793490.707845278	1.16664952358339	0.199174715198372	5.85741780738303	4.70119353537535e-09	4.98662314288028e-08
hsa-miR-184	9.90603062802578	-2.38167760951029	0.411782792397101	-5.78382014373618	7.30230156296397e-09	7.47856401448379e-08
hsa-miR-483-3p	89.5338022755369	-2.7859201618413	0.481672751241509	-5.78384422756032	7.30125563735043e-09	7.47856401448379e-08
hsa-miR-382-5p	243.501082838853	1.62072657628803	0.28245017271394	5.73809731010316	9.57461010812794e-09	9.69429273447954e-08
hsa-miR-7974	13.6423004586021	-3.36897263172784	0.589533983361547	-5.71463686031773	1.09938538693288e-08	1.10062065141258e-07
hsa-miR-539-3p	484.430818225538	1.47523396508393	0.258876687125439	5.69859720264846	1.20797253097044e-08	1.19589280566073e-07
hsa-miR-6502-5p	7.32433501714642	5.03277872609378	0.884715019221541	5.68858741713475	1.28094534913704e-08	1.25420033635286e-07
hsa-miR-6500-3p	30.3198817885224	-1.60228521098953	0.283423269105732	-5.65332979202843	1.57368943165255e-08	1.52408400391567e-07
hsa-miR-197-3p	434.244627605534	1.28013821713931	0.226994084914634	5.63952235857044	1.70522510331801e-08	1.63371566350145e-07
hsa-miR-4662a-5p	24.8964057587015	1.90441408406772	0.344996177818271	5.52010197942216	3.3880297961294e-08	3.21141973228861e-07
hsa-miR-539-5p	21.7241124534754	1.8060178425782	0.328848392818084	5.49194669039259	3.97527397956406e-08	3.7283885429385e-07
hsa-miR-4524a-5p	11.2677365971235	2.37473010344426	0.43471303837418	5.46275334258598	4.688057854631e-08	4.35110369632939e-07
hsa-miR-509-3-5p	158.513196032473	6.66993910268743	1.22318091882482	5.45294567634002	4.95422074328858e-08	4.54202449719656e-07
hsa-miR-130b-5p	240.745817958577	-1.39363978902894	0.255645106491863	-5.45146280385891	4.99571717985705e-08	4.54202449719656e-07
hsa-miR-27a-5p	211.960719382716	-2.12108618685902	0.389382118377884	-5.44731277259262	5.11364965531457e-08	4.55626184288528e-07
hsa-miR-29b-2-5p	42.6120439911496	1.31985364763409	0.242224515876619	5.44888548071814	5.06864349598543e-08	4.55626184288528e-07
hsa-miR-485-3p	203.051077075953	1.49692655402118	0.27642095353204	5.41538741869536	6.11561421069496e-08	5.39506164527645e-07
hsa-miR-1266-5p	8.40692793148363	-2.7639963287828	0.514923906725124	-5.36777627273436	7.97133475143579e-08	6.96319535640127e-07
hsa-miR-134-5p	558.669063377357	1.5053409122574	0.282610035203042	5.32656567264457	1.0008710321837e-07	8.57477009303537e-07
hsa-miR-30b-5p	12472.0224378264	-1.33442961593028	0.250769761618621	-5.32133382955368	1.03009176928544e-07	8.74106444222215e-07
hsa-miR-455-3p	625.840625723431	-1.47197120681951	0.277858308742699	-5.29756052097249	1.17360013106706e-07	9.86488412057308e-07
hsa-miR-873-5p	167.919738489827	-3.52945272940341	0.666811462508409	-5.29302948111648	1.20306516638818e-07	1.0018047320111e-06
hsa-miR-876-5p	35.035923672217	-3.89182737425246	0.736034895965486	-5.28755823342778	1.23959904814723e-07	1.02266921472146e-06
hsa-miR-3664-3p	5.83476023272543	-3.67440555825523	0.697444498230495	-5.26838417619991	1.37629837587183e-07	1.12502922284569e-06
hsa-miR-138-5p	63.1293623477011	2.84893137863896	0.542113258433935	5.25523280295523	1.47837344365445e-07	1.17731062235491e-06
hsa-miR-20a-5p	3170.3813863193	-1.07544464145456	0.20546476684653	-5.23420466662227	1.65696772989186e-07	1.30651172330411e-06
hsa-miR-22-5p	436.196656456707	1.34899889801022	0.260494869602003	5.17860063835916	2.23556464724068e-07	1.73207660929691e-06
hsa-miR-506-3p	24.2030016223857	4.29292494754317	0.833459828437038	5.15072808679161	2.5947715620051e-07	1.99305298426427e-06
hsa-miR-3158-3p	46.8066213293722	-1.14523949689858	0.222884521485573	-5.1382639281782	2.77288252873629e-07	2.09376129924071e-06
hsa-miR-127-3p	649.000026089487	1.8723615703716	0.367271423221871	5.09803227799864	3.43202307891912e-07	2.56969122967809e-06
hsa-miR-127-5p	829.643158455244	1.36281692058636	0.267644153141497	5.09189871921422	3.54495462393508e-07	2.6321288082718e-06
hsa-miR-1185-5p	195.931285109971	1.36237674008633	0.267882544385732	5.08572420502549	3.66225911042216e-07	2.67464989130012e-06
hsa-miR-574-3p	5072.49650423189	1.26742185819451	0.249823626095829	5.0732666001267	3.9104403203146e-07	2.83268481739863e-06
hsa-miR-509-5p	30.9863554628865	4.12762651933147	0.817672881456763	5.04801689396585	4.46419679770237e-07	3.20774140867162e-06
hsa-miR-363-3p	659.179389769089	-1.81053830483934	0.359945214354535	-5.03003855207815	4.90381225186231e-07	3.49543737312746e-06
hsa-let-7a-2-3p	17.3562755479378	2.21068301887233	0.444302097836401	4.97563038670671	6.50356396900107e-07	4.59894880665076e-06
hsa-miR-513b-5p	38.9512113089091	5.92401707507543	1.19276594068619	4.96662159188363	6.81293428206687e-07	4.77978302781227e-06
hsa-miR-33b-3p	7.9748143682661	-2.02768736845418	0.4130385556171	-4.90919634711754	9.1450381472113e-07	6.36580389778537e-06
hsa-miR-203a-5p	5.59226013769085	-2.74818849939522	0.562892729222022	-4.88225972148106	1.04876994604997e-06	7.24382962736836e-06
hsa-miR-182-3p	3.71936493380626	-3.94116370051318	0.807991460009333	-4.8777294013326	1.073140067845e-06	7.35513692653766e-06
hsa-miR-483-5p	15.7429702249705	-2.23094888832586	0.457999788981079	-4.87106968605618	1.10995680446755e-06	7.54940086092049e-06
hsa-miR-328-3p	261.365233445948	1.27261039664522	0.263512541570628	4.82941111288293	1.36937424866209e-06	9.24327617846912e-06
hsa-miR-934	7.38764454333756	-3.82585357133313	0.792678054601848	-4.82649109448956	1.38959604636188e-06	9.3092487015672e-06
hsa-miR-4521	20.9799739304933	-2.08211680117501	0.437595196774618	-4.75808879192839	1.95434534174083e-06	1.29949380559036e-05
hsa-miR-599	4.42527771271481	-4.98238930196537	1.04805628756429	-4.75393293383561	1.99497238873845e-06	1.31668177656738e-05
hsa-miR-301b-3p	744.079648079424	-1.35083810266562	0.284975748214372	-4.7401861777005	2.13521928646756e-06	1.38867181331576e-05
hsa-miR-381-3p	9266.14145058858	1.37400984585129	0.294314350657726	4.66851121184098	3.03390223956543e-06	1.95884557641507e-05
hsa-miR-655-3p	134.780708421517	1.57534951253154	0.338555362209989	4.65315185749274	3.26899314975438e-06	2.08048064030796e-05
hsa-miR-136-3p	8746.296499452	1.27680886134167	0.275153066617505	4.6403584631553	3.47805326481359e-06	2.19783365882901e-05
hsa-miR-22-3p	257780.227879497	1.16952376319999	0.25298493147854	4.62289890692242	3.78414166648197e-06	2.37441565129256e-05
hsa-miR-455-5p	1746.38174931865	-1.29993257752597	0.282476159248328	-4.60191961326966	4.18614778916275e-06	2.60829208401679e-05
hsa-miR-6715b-3p	2.93886583795388	-4.78293272803938	1.04373071169828	-4.58253520226203	4.59372345554409e-06	2.84236638811791e-05
hsa-miR-2355-5p	59.4166473797713	1.3185116338029	0.288411839942278	4.57162796807088	4.83949598491999e-06	2.97378684314739e-05
hsa-miR-216a-3p	7.00833792010498	2.95086738955938	0.650635710142538	4.5353603307647	5.75052229750801e-06	3.4855206578773e-05
hsa-miR-4792	426.95819107589	1.34866361275634	0.297340572955209	4.53575372964489	5.73981260337668e-06	3.4855206578773e-05
hsa-miR-4645-3p	7.82690921970633	1.76226427406052	0.390021781131169	4.51837399683031	6.23163401852653e-06	3.75161210169401e-05
hsa-miR-1243	4.25821496780958	2.78376861280776	0.617576285653746	4.50757044510048	6.55741626365667e-06	3.89510526061207e-05
hsa-miR-6718-5p	10.3194537402029	-4.56849098711137	1.02198507468545	-4.47021302000664	7.81417296764338e-06	4.58054481195411e-05
hsa-miR-382-3p	120.026462358207	1.1471326317964	0.260095865505411	4.41042240162997	1.03169172545298e-05	5.96907355440652e-05
hsa-miR-106a-3p	12.1264591106405	-1.81673598130137	0.411909070410473	-4.41052676866516	1.03119456890704e-05	5.96907355440652e-05
hsa-miR-193b-3p	1742.58527194974	1.06320740655479	0.241771245886288	4.39757590964663	1.09466604991794e-05	6.29256419662507e-05
hsa-miR-510-5p	18.0053875146942	7.08881676067938	1.61824978865737	4.38054545742338	1.18382591738961e-05	6.7614672589368e-05
hsa-miR-216b-5p	21.7091858513967	2.88322875456254	0.658975743136538	4.37531849175387	1.21255303488462e-05	6.88143155466366e-05
hsa-miR-4636	2.3532291405026	-3.61815116296064	0.835482244267829	-4.33061407083689	1.48694092105211e-05	8.33248025570711e-05
hsa-miR-33b-5p	415.814942417679	-1.73600728059891	0.402840092264612	-4.30942032318518	1.63683015384878e-05	9.11509791924542e-05
hsa-miR-556-5p	5.8998845125629	-2.30981784406915	0.540649572678432	-4.27230124797117	1.93465968462289e-05	0.000106406282654259
hsa-miR-137	20.6638831549339	3.52761612219829	0.825498225175295	4.27331763366202	1.92585804970411e-05	0.000106406282654259
hsa-miR-337-5p	62.7339443817622	1.33477302104902	0.312603273739972	4.26986258038777	1.95593441165266e-05	0.000106916414771934
hsa-miR-3616-5p	2.50490273002612	-3.72944213773977	0.887248203748301	-4.20338088258081	2.62957559664664e-05	0.000140296518360009
hsa-miR-92a-1-5p	28.3830669884177	-1.29586383297895	0.310002489767395	-4.18017233974887	2.91288251797761e-05	0.000153572681864973
hsa-miR-33a-5p	173.1028430652	-1.06212632026698	0.255486989358196	-4.15726187441142	3.22084714315828e-05	0.000167823087985616
hsa-miR-146b-3p	636.288061141257	1.10259105946411	0.266970328324487	4.13001349769467	3.62741936855007e-05	0.00018790875914989
hsa-miR-4746-5p	6.7452794090069	-2.12914613893341	0.520246645234189	-4.09257062671683	4.26617244398477e-05	0.000218667621416094
hsa-miR-369-3p	1613.69215353452	1.09754966216776	0.269644476335681	4.07035841075942	4.69408637460598e-05	0.000237638122714428
hsa-miR-3614-5p	16.5267411654424	-1.88765663932961	0.469434448652474	-4.02112934989793	5.79197878889408e-05	0.000291562322085007
hsa-miR-487b-3p	567.229933195482	1.20553554941273	0.301170420021915	4.00283516995131	6.25879085950146e-05	0.000312694964358336
hsa-miR-876-3p	2.54616928977372	-3.75803884899332	0.943175261106102	-3.98445443170986	6.76353337344528e-05	0.000334794901985541
hsa-miR-573	1.7910427191346	-3.63879255328174	0.924095168827923	-3.93768161118839	8.22726593542333e-05	0.000404999665660894
hsa-miR-549a	24.6484543356795	2.04414119921255	0.522734278035042	3.91047858368208	9.21134276859582e-05	0.000448486688897206
hsa-miR-653-5p	18.5955223117568	2.60227995523342	0.666259527517851	3.90580524218274	9.39121285278415e-05	0.000453700867406584
hsa-miR-3176	12.3476221718778	-1.63477573684791	0.421382887155222	-3.87954942329139	0.000104650136894482	0.000501307913833242
hsa-miR-376c-5p	17.9265906498463	1.67133161904402	0.433874969966784	3.85210425752832	0.00011710714024537	0.000557981079992644
hsa-miR-487a-5p	8.66805136535862	1.74613681706357	0.453635407026523	3.84920751338415	0.000118500587594637	0.000561617146525647
hsa-miR-1298-5p	7.98404813860685	-4.33991883291874	1.133380088475	-3.82918217555615	0.000128569808321406	0.000602924732707227
hsa-miR-30b-3p	61.137765062153	-1.43867046924854	0.375994725484108	-3.82630492328367	0.000130081144372918	0.000606818322702982
hsa-miR-3616-3p	1.81656773191139	-3.66557221507442	0.96473273157546	-3.79957276777408	0.000144945748717746	0.000669153689676227
hsa-miR-889-3p	932.211860181752	1.02750348568127	0.270909395636229	3.79279383525323	0.000148961825172466	0.00068414941354983
hsa-miR-376b-5p	17.9228687718154	1.66567958552569	0.439598145930596	3.789096020866	0.000151196468789028	0.000690851557389864
hsa-miR-191-3p	18.886818737593	-1.16191239303437	0.307090165327878	-3.7836196798872	0.000154563949425943	0.00069906842100769
hsa-miR-6087	52.1575077954975	1.69599301955463	0.448175000635971	3.78422048786295	0.000154191085366376	0.00069906842100769
hsa-miR-653-3p	6.18761852018788	2.20477823383189	0.584944208963645	3.76921114876602	0.000163764307600983	0.000736939384204426
hsa-miR-600	1.85289256435204	-4.11970373933187	1.11697754500314	-3.68826012462077	0.00022579275318614	0.00100590671544425
hsa-miR-4772-3p	10.6004269496519	1.94417118852408	0.530449335686323	3.66514020798727	0.000247203116880068	0.00108501466571498
hsa-miR-376c-3p	1447.65656831702	1.12139349648285	0.305933275454521	3.66548390271314	0.000246871340365096	0.00108501466571498
hsa-miR-3927-3p	1.88247156901791	-4.13247935300748	1.12874478502191	-3.66112819110589	0.000251107072306354	0.00109308229616402
hsa-miR-9-5p	1894.33945159545	-1.44360879952727	0.394349664052744	-3.6607329259299	0.000251494804392395	0.00109308229616402
hsa-miR-150-5p	4318.68497315821	1.58889862327495	0.43495302433333	3.65303500466589	0.000259158885583189	0.00112092508278942
hsa-miR-3943	3.6087658891552	3.33320432754621	0.924569455817679	3.60514216273602	0.000311982098617445	0.00133002894673753
hsa-miR-514b-5p	7.0859635823848	6.47035906803876	1.8023826124244	3.58989208142405	0.000330814893468791	0.00139758801933616
hsa-miR-3934-5p	8.74771810139049	-1.33173726364902	0.371464119220426	-3.58510336460994	0.00033694472826069	0.00141612147585035
hsa-miR-3591-5p	1.31339348518897	4.03819332939592	1.127021636035	3.58306637626123	0.000339584272359697	0.00142051449142014
hsa-miR-139-5p	152.645572152646	1.11578895282746	0.312060087098929	3.57555803819837	0.000349481630600348	0.0014550847330136
hsa-miR-676-3p	8.02301408568785	-1.60055387281815	0.448746953005981	-3.56671808487313	0.000361479994076915	0.00149804034754666
hsa-miR-514b-3p	13.5907659858521	7.04665176338898	1.99402501068256	3.53388333929517	0.000409501782840979	0.00167369765372161
hsa-miR-3131	2.60721927802335	-4.61099466454861	1.31217892395347	-3.51399841925224	0.000441415439662445	0.00179589569287324
hsa-miR-369-5p	278.651547179957	1.16620502792902	0.33427305029298	3.4887796874647	0.000485230897152008	0.00196518513346563
hsa-miR-193a-5p	43.0991384677678	1.06776489847893	0.307735268109703	3.46975146864962	0.000520940157654386	0.00208142457609891
hsa-miR-5571-3p	1.21544134320474	3.93692183979832	1.16847049401813	3.36929503992869	0.000753607148395101	0.00293215707082985
hsa-miR-495-3p	205.636353787754	1.15553141011129	0.344432583295599	3.35488413742666	0.000793982315457284	0.00307581844814104
hsa-miR-485-5p	128.821182075051	1.00638427243783	0.301148162713903	3.34182438095733	0.000832297023600796	0.00321028851960307
hsa-miR-1252-5p	7.92985489638604	-1.60249592760911	0.480136056452824	-3.33758714029543	0.000845092177639208	0.00324559107877817
hsa-miR-6504-5p	4.47676176308582	2.08733106261866	0.629430611107476	3.31622108264806	0.000912436157526822	0.00346935756085326
hsa-miR-503-5p	67.9766027798783	-1.3777108107401	0.415694569675572	-3.31423817206784	0.000918931968980214	0.00346935756085326
hsa-miR-6503-5p	11.5747494757931	1.48218941275056	0.451708884923737	3.28129346625715	0.00103332170171878	0.00384569259511039
hsa-miR-551b-3p	6.02996548951477	1.932501683738	0.589070144730471	3.28059688820628	0.00103587679329573	0.00384569259511039
hsa-miR-4777-3p	5.1374059300141	2.08638543022983	0.638445985262504	3.26791220931868	0.00108343966963914	0.00400557985746255
hsa-miR-3116	3.8651749332345	-2.3470985920266	0.719148440046263	-3.2637192286416	0.00109960076303451	0.00404853008208162
hsa-miR-301a-5p	13.5857753272148	-1.02043736960577	0.314425927085175	-3.24539830116917	0.00117286449374124	0.00430050314371787
hsa-miR-18b-5p	34.4439003080597	-1.21524747577167	0.377840065235617	-3.21630125437823	0.00129854441714008	0.00470326453525127
hsa-miR-196a-3p	3.17411593750208	3.7717797949644	1.17470452778253	3.21083277178162	0.00132350930238739	0.00477427849565653
hsa-miR-299-5p	67.8799704048423	1.29096095072444	0.40322000808916	3.20162919702879	0.00136652779502503	0.00490958171519074
hsa-miR-513a-3p	8.60480314657012	5.26927953288566	1.66554252038082	3.16370159777179	0.00155776423359165	0.00550780925448478
hsa-miR-329-3p	44.3530253975745	1.06802030109882	0.33843885892827	3.15572598395145	0.00160099190062255	0.00561607788761691
hsa-miR-210-3p	1061.38015763364	-1.12583962246527	0.357698271957288	-3.14745614035203	0.00164697812427191	0.00575473532833831
hsa-miR-4649-3p	1.92866115928552	2.97021325520149	0.947963209290657	3.13325794302086	0.00172877443923019	0.00601694541153946
hsa-miR-146a-5p	2837.58899845043	1.65230349985706	0.527748490015311	3.1308540547584	0.00174298756934288	0.00604280904390858
hsa-miR-491-3p	3.48235128358345	-1.78103844404928	0.575401276772824	-3.09529803972343	0.00196615220582298	0.00673785236687799
hsa-miR-19a-3p	1.47780106008951	-3.35519888805245	1.09885987649531	-3.05334552641369	0.0022630520034194	0.00766684157812427
hsa-miR-4770	1.7571501753406	2.82759323260336	0.934728917291909	3.02504092929471	0.00248599482798667	0.00835857128957028
hsa-miR-4724-5p	1.91097166809669	-2.94447208890182	0.982841940684505	-2.99587549840529	0.00273658140343445	0.00913218738000036
hsa-miR-489-3p	22.2955637931089	1.55803994901754	0.522743463148218	2.98050584819227	0.00287772743223043	0.00956736993327355
hsa-miR-191-5p	26.7025416849772	-1.44732029788767	0.488528763901512	-2.96261019787047	0.0030504259754599	0.0100292603104604
hsa-miR-26a-1-3p	8.96011076692669	-1.32058009339982	0.446121829460956	-2.96013332276402	0.00307505935189404	0.0100730804505058
hsa-miR-7978	4.3783970507961	-2.85785052676661	0.975187137090352	-2.93056626576672	0.00338344822546886	0.0110426826699368
hsa-miR-885-3p	1.57225767587706	-3.45009982096938	1.18569105372868	-2.90977975259215	0.00361683536255623	0.0117185465746822
hsa-miR-5695	5.05792058269632	-1.4970869340054	0.518608668792729	-2.88673719529307	0.00389259217399588	0.0125663029964867
hsa-miR-1249-3p	6.65435535307635	1.61682314757852	0.562587341489412	2.87390602017117	0.00405429584381872	0.013041074356832
hsa-miR-513c-3p	4.12351898088136	3.85409900339727	1.34821129931273	2.85867579166703	0.00425413324766497	0.0135857803715752
hsa-miR-20b-3p	1.2731846738164	-3.11848816166654	1.09084197676411	-2.85879002467184	0.00425260171037535	0.0135857803715752
hsa-miR-377-5p	66.7044597618687	1.1222192291081	0.39302686599331	2.85532447323131	0.00429928803161526	0.0136809487006043
hsa-miR-491-5p	15.1045406207851	1.05760612628653	0.370642268063478	2.8534417615462	0.00432484542425353	0.0137132999039498
hsa-miR-4662a-3p	1.22170972083057	2.65778369276687	0.935606978888993	2.8407052883711	0.00450138903054233	0.0141223155852578
hsa-miR-345-3p	2.92591261669267	-1.83209075284065	0.64722937075791	-2.83066689432721	0.0046451069996204	0.014522071356708
hsa-miR-192-3p	3.52889817910426	-1.58697677273989	0.562331978473949	-2.82213502608657	0.0047705087123502	0.0147054480062649
hsa-miR-1224-5p	1.89305240475598	-2.92396610006872	1.03579102889094	-2.82293051253738	0.0047586884284601	0.0147054480062649
hsa-miR-506-5p	3.63654860650057	5.5047116324151	1.95128081321884	2.82107608250117	0.00478628498520405	0.0147054480062649
hsa-miR-1291	5.48476563455306	1.38440103119585	0.490304163469032	2.82355552806415	0.00474941980682832	0.0147054480062649
hsa-miR-2114-5p	57.9409003262245	1.16423106275293	0.413253441323126	2.8172325898252	0.00484394328017706	0.0148314551980679
hsa-miR-4670-3p	4.976865227706	1.39462038808339	0.502317572989239	2.77637188717916	0.00549692937445471	0.0164907881233641
hsa-miR-542-5p	231.095255562733	-1.21396698010288	0.437760209667349	-2.77313230689781	0.0055519542868013	0.0165999707031542
hsa-miR-3129-3p	9.47396298131355	1.2431799817586	0.458892130728992	2.70908978060638	0.00674680799802373	0.0199714482599307
hsa-miR-7704	79.4894460237435	1.03324010161924	0.385693887184506	2.67891230831192	0.00738617346794457	0.0215773133112741
hsa-miR-561-3p	2.0996351541746	-2.19914964331087	0.825424478201429	-2.66426511617725	0.00771567279727114	0.022248105056209
hsa-miR-497-3p	45.7918042429733	-1.01406918139911	0.387026398322946	-2.62015507415837	0.008788979037215	0.0252612268456728
hsa-miR-19b-3p	1.56221666702527	-2.55995949729643	0.977868218926554	-2.6178982481981	0.00884731823581237	0.0253471400260734
hsa-miR-3664-5p	1.00691322667452	-3.2393919916894	1.23923787513504	-2.61401951690381	0.00894839247272287	0.025554543888449
hsa-miR-3129-5p	8.07890558096338	1.1840815669323	0.460638475834308	2.57052250094328	0.010154522994737	0.0285415772501914
hsa-miR-4711-5p	0.873755647739524	3.47395978094074	1.3570163409504	2.55999848793842	0.0104672618693342	0.0293280827848326
hsa-miR-4768-5p	7.42079966402431	-1.06039287274535	0.414843484874425	-2.55612757921541	0.0105844304123923	0.0295634090828889
hsa-miR-4517	4.39120389183019	-1.92284872904606	0.754444688862667	-2.54869410234005	0.0108127096882388	0.0301066385381899
hsa-miR-381-5p	19.109041206782	1.10117518081134	0.433227562648196	2.54179391098795	0.011028517966109	0.0306118676255548
hsa-miR-216b-3p	0.681583252654465	3.1272774065509	1.23426746949894	2.53371127720027	0.0112861680507993	0.0311330518057653
hsa-miR-4446-3p	1.42291499840208	-2.84924185274788	1.13180989806509	-2.51742086512839	0.0118217522569225	0.032509818706537
hsa-miR-3154	3.93515581287425	1.59434277778265	0.636886204154825	2.50334010594312	0.0123027256264786	0.0335221056060931
hsa-miR-1276	2.93054920197939	-1.5667409783215	0.630125505566204	-2.48639511411888	0.0129044602689778	0.0349479455916693
hsa-miR-372-3p	7.82260761992176	-1.45803938746789	0.595123362522876	-2.44997840663976	0.0142864782034839	0.0384569549223691
hsa-miR-503-3p	3.87656490719188	-1.81075787647929	0.741004067279222	-2.44365443651063	0.0145393453230795	0.0390197490447706
hsa-miR-664b-5p	1.3758424232629	2.37011410283786	0.975583294757626	2.42943284860848	0.0151224659968506	0.0404628144240056
hsa-miR-2682-5p	1.2683761365551	2.71502581635284	1.12294638298464	2.41776976843423	0.0156159538330705	0.0415337757172113
hsa-miR-766-3p	20.8166573575341	1.05649637276212	0.438994394288757	2.4066283909475	0.0161005435206951	0.0426951913004147
hsa-miR-3607-3p	5.45059436824442	1.14481095589299	0.479617555561193	2.38692462904836	0.0169899740750557	0.04465506460435
hsa-miR-139-3p	2.6598325238936	1.90916823764211	0.805364787544535	2.37056333622798	0.0177610005937121	0.0462720804941448
hsa-miR-7-2-3p	2.20961105029854	1.77269603488007	0.752945439239166	2.35434859220521	0.0185552011137474	0.0482002454587434
hsa-miR-629-3p	2.83304313330813	1.54028264428516	0.656405378607022	2.34654177812169	0.0189485417851457	0.048936668784246
hsa-miR-496	15.87485852209	1.13665650238094	0.486125100586288	2.33819751543395	0.019377004345732	0.0498985863353965
