# Supplementary material for: Epigenetic Landscape of Female Infertility: An Integrated Bioinformatics Perspective on DNA Methylation, MicroRNAs, and Gene Regulatory Networks Across PCOS, Endometriosis, and Diminished Ovarian Reserve
Source: Int J Mol Sci. 2026 Feb 12;27(4):1785. doi: 10.3390/ijms27041785 (PMC12940672; doi:10.3390/ijms27041785)
Supplement: Supplementary file 1 [file ijms-27-01785-s001.zip › File S3-DOR_significant_miRNAs.csv]

GeneID	padj	pvalue	lfcSE	stat	log2FoldChange	baseMean	GENE	Description
101929639	3.01e-40	1.71e-44	0.2439	13.993414	3.4125634	189.2	B4GALT1-AS1	B4GALT1 antisense RNA 1
101927117	1.33e-36	1.5e-40	0.2179	13.332199	2.904939	420.99	PLCG1-AS1	PLCG1 antisense RNA 1
1211	4.42e-36	1e-39	0.1043	-13.189936	-1.3759971	3371.97	CLTA	clathrin light chain A
100750246	4.42e-36	9.77e-40	0.3223	13.191895	4.2522042	730.31	HIF1A-AS1	HIF1A antisense RNA 1
9728	9.38e-36	2.66e-39	0.1442	13.116107	1.8919211	1528.81	SECISBP2L	SECIS binding protein 2 like
23564	5.11e-35	1.74e-38	0.1431	-12.972994	-1.8564637	1197.89	DDAH2	dimethylarginine dimethylaminohydrolase 2
9839	1.49e-33	6.18e-37	0.1176	12.696521	1.4925515	5395.02	ZEB2	zinc finger E-box binding homeobox 2
353	1.49e-33	6.75e-37	0.1708	-12.689616	-2.1669126	2881.1	APRT	adenine phosphoribosyltransferase
29082	1.11e-32	5.65e-36	0.142	-12.522196	-1.77873	922.32	CHMP4A	charged multivesicular body protein 4A
386607	6.24e-31	3.54e-34	0.21	12.189311	2.5596199	205.76	ZFP91-CNTF	ZFP91-CNTF readthrough (NMD candidate)
2041	9.57e-31	5.97e-34	0.1827	-12.146697	-2.2196294	2533.68	EPHA1	EPH receptor A1
10555	1.1e-30	7.52e-34	0.1702	-12.127823	-2.0637559	823.45	AGPAT2	1-acylglycerol-3-phosphate O-acyltransferase 2
9973	2.69e-30	1.99e-33	0.1749	-12.048088	-2.1068998	1117.01	CCS	copper chaperone for superoxide dismutase
7532	1.48e-29	1.18e-32	0.1197	11.90044	1.4247122	3596.78	YWHAG	tyrosine 3-monooxygenase/tryptophan 5-monooxygenase activation protein gamma
10901	2.63e-29	2.24e-32	0.1549	-11.846666	-1.8347972	632.98	DHRS4	dehydrogenase/reductase 4
5002	2.81e-29	2.55e-32	0.1304	-11.835638	-1.5430353	934.88	SLC22A18	solute carrier family 22 member 18
54923	8.44e-29	8.14e-32	0.1798	-11.73794	-2.1107528	703.55	LIME1	Lck interacting transmembrane adaptor 1
81576	1.2e-28	1.22e-31	0.1169	-11.703493	-1.3677587	1538.73	YJU2B	YJU2 splicing factor homolog B
100505641	1.79e-28	1.93e-31	0.119	11.664923	1.3880504	1048.04	FGD5-AS1	FGD5 antisense RNA 1
83642	1.88e-28	2.13e-31	0.1568	-11.656375	-1.8275353	1265.84	SELENOO	selenoprotein O
4893	4e-28	4.99e-31	0.102	11.583573	1.1810583	1973.53	NRAS	NRAS proto-oncogene, GTPase
286257	4e-28	4.79e-31	0.2105	-11.587154	-2.4391745	654.18	PAXX	PAXX non-homologous end joining factor
80351	1.2e-27	1.56e-30	0.1183	11.485367	1.3590254	1044.89	TNKS2	tankyrase 2
285527	2.05e-27	2.79e-30	0.1263	11.435253	1.4438726	1050.92	FRYL	FRY like transcription coactivator
91582	2.39e-27	3.39e-30	0.2123	-11.418205	-2.4237005	1190.04	RPS19BP1	ribosomal protein S19 binding protein 1
23035	3.6e-27	5.3e-30	0.1233	11.379263	1.4034713	688.24	PHLPP2	PH domain and leucine rich repeat protein phosphatase 2
4521	5.01e-27	7.68e-30	0.1949	-11.346908	-2.2109654	252.69	NUDT1	nudix hydrolase 1
107985353	6.66e-27	1.06e-29	0.2829	11.318909	3.2017258	94.08	ACBD3-AS1	ACBD3 antisense RNA 1
5699	9.2e-27	1.51e-29	0.2023	-11.287425	-2.2833788	977.41	PSMB10	proteasome 20S subunit beta 10
6182	1.09e-26	1.85e-29	0.1894	-11.269838	-2.1341267	2085.11	MRPL12	mitochondrial ribosomal protein L12
55049	1.81e-26	3.18e-29	0.2205	-11.221874	-2.4742156	1414.14	REX1BD	required for excision 1-B domain containing
27333	2.99e-26	5.43e-29	0.132	11.174525	1.4746462	473.01	GOLIM4	golgi integral membrane protein 4
755	3.19e-26	5.97e-29	0.1379	-11.166132	-1.5403451	1994.13	CFAP410	cilia and flagella associated protein 410
55850	3.51e-26	6.78e-29	0.1659	-11.154845	-1.8505207	742.57	USE1	unconventional SNARE in the ER 1
1982	3.55e-26	7.06e-29	0.0924	11.151305	1.0302111	16566.16	EIF4G2	eukaryotic translation initiation factor 4 gamma 2
8899	6.56e-26	1.34e-28	0.1019	11.094066	1.1309445	1420.06	PRPF4B	pre-mRNA processing factor 4B
126003	7.68e-26	1.61e-28	0.2184	-11.077524	-2.4190372	1635.33	TRAPPC5	trafficking protein particle complex subunit 5
203260	8.05e-26	1.74e-28	0.1931	-11.070874	-2.1378532	311.21	CCDC107	coiled-coil domain containing 107
51035	9.38e-26	2.08e-28	0.1574	-11.054907	-1.7400203	3069.72	UBXN1	UBX domain protein 1
55194	1.43e-25	3.4e-28	0.1811	-11.010417	-1.9938968	506.41	EVA1B	eva-1 homolog B
105370525	1.43e-25	3.32e-28	0.3693	11.012729	4.067344	235.08	LOC105370525	uncharacterized LOC105370525
374291	1.43e-25	3.33e-28	0.1807	-11.01241	-1.9898712	2127.12	NDUFS7	NADH:ubiquinone oxidoreductase core subunit S7
79643	2.12e-25	5.18e-28	0.1616	-10.972554	-1.7734178	1048.13	CHMP6	charged multivesicular body protein 6
6468	2.64e-25	6.59e-28	0.1254	-10.950791	-1.3734652	965.82	FBXW4	F-box and WD repeat domain containing 4
84330	2.7e-25	6.89e-28	0.1437	-10.946723	-1.5733304	863.15	ZNF414	zinc finger protein 414
64223	2.82e-25	7.37e-28	0.1269	-10.940644	-1.3880043	1454.25	MLST8	MTOR associated protein, LST8 homolog
100506994	3.26e-25	9.06e-28	0.2848	10.921871	3.1106173	199.69	PTPRG-AS1	PTPRG antisense RNA 1
4726	3.26e-25	9.08e-28	0.2313	-10.921692	-2.5263127	830.88	NDUFS6	NADH:ubiquinone oxidoreductase subunit S6
105379193	3.26e-25	8.84e-28	0.2483	10.924144	2.712731	294.38	LOC105379193	uncharacterized LOC105379193
203069	3.54e-25	1.02e-27	0.1387	-10.910812	-1.5132204	698.02	R3HCC1	R3H domain and coiled-coil containing 1
102288414	3.54e-25	1.01e-27	0.1728	-10.911916	-1.8860067	344.65	C11ORF98	chromosome 11 open reading frame 98
79165	4.06e-25	1.2e-27	0.1891	-10.896557	-2.0600332	411.92	LENG1	leukocyte receptor cluster member 1
84904	8.7e-25	2.67e-27	0.1744	-10.823407	-1.8874466	341.34	ARHGEF39	Rho guanine nucleotide exchange factor 39
8815	8.7e-25	2.63e-27	0.1528	-10.824533	-1.6536528	2327.74	BANF1	BAF nuclear assembly factor 1
23250	1.01e-24	3.15e-27	0.1626	10.808249	1.7578331	1577.63	ATP11A	ATPase phospholipid transporting 11A
64928	1.43e-24	4.69e-27	0.2023	-10.771468	-2.1785508	890.87	MRPL14	mitochondrial ribosomal protein L14
84316	1.43e-24	4.61e-27	0.2023	-10.773136	-2.1796781	1301.09	NAA38	N-alpha-acetyltransferase 38, NatC auxiliary subunit
51690	1.43e-24	4.7e-27	0.2217	-10.771284	-2.387946	676.27	LSM7	LSM7 homolog, U6 small nuclear RNA and mRNA degradation associated
100169890	1.45e-24	4.86e-27	0.31	10.768253	3.3379945	168.49	PEG3-AS1	PEG3 antisense RNA 1
79095	1.49e-24	5.06e-27	0.2178	-10.764603	-2.3448392	1853.04	BBLN	bublin coiled coil protein
1182	1.62e-24	5.6e-27	0.1193	10.755217	1.2833012	1006.41	CLCN3	chloride voltage-gated channel 3
10527	1.72e-24	6.07e-27	0.1562	10.747842	1.679208	3303.34	IPO7	importin 7
80097	1.84e-24	6.57e-27	0.2586	-10.740442	-2.777239	2766.67	MZT2B	mitotic spindle organizing protein 2B
101929335	2.15e-24	7.82e-27	0.1956	10.724408	2.0978955	455.42	ADAMTS9-AS1	ADAMTS9 antisense RNA 1
105372707	2.35e-24	8.66e-27	0.1705	-10.714952	-1.8264417	798.92	LOC105372707
27349	2.49e-24	9.34e-27	0.1498	-10.707963	-1.6040028	409.14	MCAT	malonyl-CoA-acyl carrier protein transacylase
23640	3.07e-24	1.17e-26	0.168	-10.687278	-1.7956291	1126.25	HSPBP1	HSPA (Hsp70) binding protein 1
101927509	3.08e-24	1.19e-26	0.2448	10.685658	2.6155218	143.94	HDLBP-AS1	HDLBP antisense RNA 1
1936	3.94e-24	1.54e-26	0.1865	-10.661336	-1.9880586	13109.27	EEF1D	eukaryotic translation elongation factor 1 delta
115271120	5.45e-24	2.17e-26	0.3597	10.62979	3.8233644	215.09	LDLR-AS1	LDLR antisense RNA 1
89941	5.62e-24	2.26e-26	0.1064	-10.625664	-1.1301959	3552.74	RHOT2	ras homolog family member T2
5934	5.68e-24	2.32e-26	0.1489	10.62328	1.5813901	1131.21	RBL2	RB transcriptional corepressor like 2
4713	5.87e-24	2.43e-26	0.2471	-10.618921	-2.6241365	1840.59	NDUFB7	NADH:ubiquinone oxidoreductase subunit B7
22794	6.3e-24	2.65e-26	0.1053	10.611125	1.1177394	1540.99	CASC3	CASC3 exon junction complex subunit
389541	6.57e-24	2.8e-26	0.2533	-10.605894	-2.6863873	948.87	LAMTOR4	late endosomal/lysosomal adaptor, MAPK and MTOR activator 4
6203	6.61e-24	2.85e-26	0.1972	-10.604113	-2.0911078	22956.87	RPS9	ribosomal protein S9
10146	7.4e-24	3.23e-26	0.1083	10.592363	1.1474722	2045.6	G3BP1	G3BP stress granule assembly factor 1
7503	8.77e-24	3.88e-26	0.1053	10.575214	1.1131638	2993.91	XIST	X inactive specific transcript
23753	1.01e-23	4.55e-26	0.2333	-10.560394	-2.4637897	690.6	SDF2L1	stromal cell derived factor 2 like 1
57205	1.1e-23	5.02e-26	0.1355	10.551198	1.4292845	647.41	ATP10D	ATPase phospholipid transporting 10D (putative)
3727	1.23e-23	5.63e-26	0.1606	-10.540312	-1.6924001	19408.87	JUND	JunD proto-oncogene, AP-1 transcription factor subunit
4946	1.35e-23	6.27e-26	0.1513	-10.53022	-1.5935229	20659.13	OAZ1	ornithine decarboxylase antizyme 1
90480	1.36e-23	6.4e-26	0.2306	-10.528207	-2.4277605	3493.33	GADD45GIP1	GADD45G interacting protein 1
387885	1.53e-23	7.28e-26	0.2048	-10.516177	-2.1536486	593.51	CFAP73	cilia and flagella associated protein 73
55954	1.85e-23	8.93e-26	0.1741	-10.496909	-1.8274476	225.27	ZMAT5	zinc finger matrin-type 5
8636	1.91e-23	9.33e-26	0.1825	-10.492766	-1.9150009	1319.29	SSNA1	SS nuclear autoantigen 1
84331	2.72e-23	1.35e-25	0.2351	-10.4581	-2.4582806	1078.44	MCRIP2	MAPK regulated corepressor interacting protein 2
10155	2.89e-23	1.45e-25	0.1086	-10.451292	-1.1355005	4961.07	TRIM28	tripartite motif containing 28
10936	2.96e-23	1.5e-25	0.3601	10.447844	3.7625164	273.08	GPR75	G protein-coupled receptor 75
79081	2.96e-23	1.51e-25	0.1671	-10.447024	-1.7456965	472.67	LBHD1	LBH domain containing 1
23196	3.07e-23	1.59e-25	0.1309	10.442519	1.3673439	4186.49	FAM120A	family with sequence similarity 120A
114793	3.32e-23	1.74e-25	0.1538	10.433936	1.6048469	1415.94	FMNL2	formin like 2
8721	3.37e-23	1.8e-25	0.2221	-10.430661	-2.3165827	5544.63	EDF1	endothelial differentiation related factor 1
25873	3.37e-23	1.79e-25	0.2494	-10.430745	-2.6009693	2579.61	RPL36	ribosomal protein L36
10776	3.7e-23	2e-25	0.1147	10.420637	1.1948821	2148.41	ARPP19	cAMP regulated phosphoprotein 19
10078	3.96e-23	2.16e-25	0.1567	-10.413324	-1.6315189	1412.07	TSSC4	tumor suppressing subtransferable candidate 4
51016	4.57e-23	2.52e-25	0.1752	-10.398623	-1.8217255	346.94	EMC9	ER membrane protein complex subunit 9
54467	5.37e-23	2.99e-25	0.1463	10.382271	1.5185786	1138.37	ANKIB1	ankyrin repeat and IBR domain containing 1
8661	5.82e-23	3.3e-25	0.1101	10.372593	1.1416986	5443.06	EIF3A	eukaryotic translation initiation factor 3 subunit A
4728	5.82e-23	3.28e-25	0.2437	-10.373255	-2.5281028	4135.47	NDUFS8	NADH:ubiquinone oxidoreductase core subunit S8
10725	6.36e-23	3.64e-25	0.1633	10.363254	1.6919526	1324.01	NFAT5	nuclear factor of activated T cells 5
4350	7.03e-23	4.07e-25	0.1823	-10.35262	-1.8874891	1111.77	MPG	N-methylpurine DNA glycosylase
22921	7.28e-23	4.26e-25	0.2232	-10.348398	-2.3093548	734.11	MSRB2	methionine sulfoxide reductase B2
54822	7.62e-23	4.5e-25	0.1019	10.343133	1.0537029	1059.54	TRPM7	transient receptor potential cation channel subfamily M member 7
693217	8.54e-23	5.09e-25	0.2552	10.331279	2.6366022	111.34	MIR632	microRNA 632
2987	8.72e-23	5.25e-25	0.1825	-10.328325	-1.8851826	4582.1	GUK1	guanylate kinase 1
128308	8.79e-23	5.34e-25	0.1856	-10.326718	-1.9163852	761.82	MRPL55	mitochondrial ribosomal protein L55
100500804	1.05e-22	6.41e-25	0.1858	-10.309118	-1.9152417	669.2	MIR3654	microRNA 3654
79792	1.17e-22	7.24e-25	0.187	-10.29733	-1.9251102	4013.23	GSDMD	gasdermin D
5605	1.19e-22	7.44e-25	0.1699	-10.29481	-1.7495447	5847.63	MAP2K2	mitogen-activated protein kinase kinase 2
100128055	1.29e-22	8.12e-25	0.3488	10.286319	3.5875957	107.89	SMARCA5-AS1	SMARCA5 antisense RNA 1
29108	1.58e-22	1.01e-24	0.267	-10.265735	-2.7412585	292.07	PYCARD	PYD and CARD domain containing
199990	1.66e-22	1.07e-24	0.2328	-10.259456	-2.3885953	1992.54	FAAP20	FA core complex associated protein 20
112268052	1.66e-22	1.07e-24	0.3222	10.259859	3.3054705	236.03	LOC112268052
11267	1.8e-22	1.17e-24	0.1732	-10.250866	-1.7754602	2219.77	SNF8	SNF8 subunit of ESCRT-II
50809	1.87e-22	1.23e-24	0.1479	10.246244	1.5150727	2295.01	HP1BP3	heterochromatin protein 1 binding protein 3
79058	1.89e-22	1.26e-24	0.1813	-10.244145	-1.8571852	1528.24	ASPSCR1	ASPSCR1 tether for SLC2A4, UBX domain containing
100652740	1.92e-22	1.3e-24	0.2617	-10.241056	-2.6796795	218.2	PYCARD-AS1	PYCARD antisense RNA 1
81890	1.92e-22	1.29e-24	0.1533	-10.241675	-1.569914	1586.18	QTRT1	queuine tRNA-ribosyltransferase catalytic subunit 1
105375131	1.98e-22	1.35e-24	0.3239	10.23738	3.316055	70.01	LOC105375131	uncharacterized LOC105375131
79897	2.14e-22	1.47e-24	0.2006	-10.22895	-2.0524282	168.1	RPP21	ribonuclease P/MRP subunit p21
60672	2.15e-22	1.5e-24	0.188	-10.227367	-1.9222877	1059.76	MIIP	migration and invasion inhibitory protein
25855	2.15e-22	1.5e-24	0.1788	-10.226934	-1.8286799	1480.5	BRMS1	BRMS1 transcriptional repressor and anoikis regulator
9274	2.18e-22	1.53e-24	0.2014	-10.224858	-2.0588632	518.4	BCL7C	BAF chromatin remodeling complex subunit BCL7C
9736	2.19e-22	1.55e-24	0.1376	10.223821	1.4072632	2425.88	USP34	ubiquitin specific peptidase 34
284106	2.3e-22	1.64e-24	0.1916	-10.218133	-1.9577069	721.92	CISD3	CDGSH iron sulfur domain 3
10591	2.48e-22	1.79e-24	0.2104	-10.210028	-2.1482485	814.5	DNPH1	2'-deoxynucleoside 5'-phosphate N-hydrolase 1
27335	2.51e-22	1.83e-24	0.168	-10.207992	-1.7150169	3067.42	EIF3K	eukaryotic translation initiation factor 3 subunit K
93343	2.91e-22	2.13e-24	0.1615	-10.192999	-1.6461197	1335.78	MVB12A	multivesicular body subunit 12A
79797	3.01e-22	2.22e-24	0.1325	-10.189143	-1.3501864	243.22	ZNF408	zinc finger protein 408
54998	3.09e-22	2.3e-24	0.2308	-10.185554	-2.3503601	3664.1	AURKAIP1	aurora kinase A interacting protein 1
653784	3.53e-22	2.67e-24	0.251	-10.171146	-2.552782	1097.71	MZT2A	mitotic spindle organizing protein 2A
4832	3.53e-22	2.65e-24	0.2335	-10.171802	-2.3751991	1355.38	NME3	NME/NM23 nucleoside diphosphate kinase 3
100289187	3.75e-22	2.86e-24	0.1369	10.164301	1.3914847	859.93	TMEM225B	transmembrane protein 225B
648	3.75e-22	2.88e-24	0.1345	10.163842	1.3668977	873.01	BMI1	BMI1 proto-oncogene, polycomb ring finger
10915	3.89e-22	3e-24	0.1051	10.159572	1.0673381	1158.09	TCERG1	transcription elongation regulator 1
25796	4.56e-22	3.55e-24	0.2164	-10.143364	-2.1952427	2802.92	PGLS	6-phosphogluconolactonase
11018	4.63e-22	3.62e-24	0.1264	-10.141298	-1.282014	1430.93	TMED1	transmembrane p24 trafficking protein 1
5597	5.15e-22	4.06e-24	0.153	10.13013	1.5497344	2162.98	MAPK6	mitogen-activated protein kinase 6
3151	5.65e-22	4.49e-24	0.121	-10.120251	-1.2240585	3454.22	HMGN2	high mobility group nucleosomal binding domain 2
375260	6.22e-22	5.01e-24	0.1511	-10.109635	-1.5272614	399.56	WASH2P	WASP family homolog 2, pseudogene
100500842	6.22e-22	5.02e-24	0.2583	10.109466	2.6107743	634.09	MIR3652	microRNA 3652
55111	6.89e-22	5.59e-24	0.1552	-10.098857	-1.5673034	2600.85	PLEKHJ1	pleckstrin homology domain containing J1
9092	7.2e-22	5.88e-24	0.1279	-10.093843	-1.2912216	2101.11	SART1	spliceosome associated factor 1, recruiter of U4/U6.U5 tri-snRNP
79763	7.27e-22	5.98e-24	0.2019	-10.092217	-2.0375144	1347.84	ISOC2	isochorismatase domain containing 2
6158	7.44e-22	6.17e-24	0.219	-10.089222	-2.2092477	14948.09	RPL28	ribosomal protein L28
101928736	7.58e-22	6.32e-24	0.2363	-10.086795	-2.3832511	290.83	MIR762HG	MIR762 host gene
11066	8.31e-22	7.02e-24	0.1391	-10.076433	-1.4017993	540.03	SNRNP35	small nuclear ribonucleoprotein U11/U12 subunit 35
1654	8.31e-22	6.99e-24	0.1511	10.076946	1.5228581	7984.9	DDX3X	DEAD-box helicase 3 X-linked
348180	8.7e-22	7.4e-24	0.1464	-10.071252	-1.4743178	609.79	CTU2	cytosolic thiouridylase subunit 2
400569	8.83e-22	7.58e-24	0.1317	-10.068921	-1.3255885	231.9	MED11	mediator complex subunit 11
91689	8.83e-22	7.61e-24	0.1864	-10.068502	-1.8767242	396.25	SMDT1	single-pass membrane protein with aspartate rich tail 1
55914	9.56e-22	8.3e-24	0.1556	10.059946	1.5656334	1829.86	ERBIN	erbb2 interacting protein
9130	9.66e-22	8.44e-24	0.1771	-10.058307	-1.7813045	3307.75	FAM50A	family with sequence similarity 50 member A
572	1.05e-21	9.23e-24	0.2306	-10.049556	-2.3178454	906.7	BAD	BCL2 associated agonist of cell death
1329	1.09e-21	9.64e-24	0.2248	-10.045209	-2.2576855	2032.61	COX5B	cytochrome c oxidase subunit 5B
7791	1.32e-21	1.18e-23	0.1062	-10.0254	-1.0650622	16337.01	ZYX	zyxin
5710	1.4e-21	1.26e-23	0.1494	-10.018973	-1.4971202	3833.27	PSMD4	proteasome 26S subunit ubiquitin receptor, non-ATPase 4
2483	1.54e-21	1.39e-23	0.1035	-10.009136	-1.0357448	675.12	FRG1	FSHD region gene 1
9940	1.58e-21	1.43e-23	0.1784	-10.00602	-1.7853439	528.14	DLEC1	DLEC1 cilia and flagella associated protein
54939	1.58e-21	1.45e-23	0.2013	-10.005148	-2.0136909	1270.85	COMMD4	COMM domain containing 4
9049	1.86e-21	1.71e-23	0.1445	-9.988607	-1.4433552	1234.82	AIP	aryl hydrocarbon receptor interacting protein
100847079	2.01e-21	1.86e-23	0.2024	-9.980126	-2.0200397	81.68	MIR5193	microRNA 5193
6050	2.1e-21	1.96e-23	0.1417	-9.975253	-1.4131678	5917.78	RNH1	ribonuclease/angiogenin inhibitor 1
581	2.2e-21	2.06e-23	0.1734	-9.970332	-1.7286975	1249.77	BAX	BCL2 associated X, apoptosis regulator
1175	2.37e-21	2.23e-23	0.2271	-9.962274	-2.2624558	2620.97	AP2S1	adaptor related protein complex 2 subunit sigma 1
1978	2.45e-21	2.32e-23	0.1919	-9.958407	-1.9110586	604.77	EIF4EBP1	eukaryotic translation initiation factor 4E binding protein 1
55009	2.54e-21	2.42e-23	0.2306	-9.954126	-2.2958366	1560.55	FAM174C	family with sequence similarity 174 member C
285505	2.56e-21	2.46e-23	0.2079	9.952503	2.0692214	316.49	GASK1B-AS1	GASK1B antisense RNA 1
112268097	2.68e-21	2.58e-23	0.1997	-9.947574	-1.9865475	810.34	MYG1-AS1	MYG1 antisense RNA 1
8379	2.95e-21	2.86e-23	0.1732	-9.937528	-1.7214988	628.07	MAD1L1	mitotic arrest deficient 1 like 1
1841	3.09e-21	3.01e-23	0.1528	-9.932253	-1.517903	677.79	DTYMK	deoxythymidylate kinase
51025	3.11e-21	3.05e-23	0.2071	-9.931045	-2.0563952	191.33	PAM16	presequence translocase associated motor 16
100128494	3.43e-21	3.39e-23	0.1887	9.920561	1.8716569	355.38	LOC100128494	uncharacterized LOC100128494
5783	3.52e-21	3.5e-23	0.1831	9.917313	1.8159668	424.39	PTPN13	protein tyrosine phosphatase non-receptor type 13
116540	4.38e-21	4.37e-23	0.2252	-9.895076	-2.2286713	706.07	MRPL53	mitochondrial ribosomal protein L53
51608	4.46e-21	4.48e-23	0.1629	-9.892723	-1.6118297	2305.46	GET4	guided entry of tail-anchored proteins factor 4
4716	4.49e-21	4.53e-23	0.1935	-9.89149	-1.9137356	1160.11	NDUFB10	NADH:ubiquinone oxidoreductase subunit B10
115098	4.53e-21	4.6e-23	0.2005	-9.88998	-1.983211	2836.44	CCDC124	coiled-coil domain containing 124
101928378	4.57e-21	4.67e-23	0.1558	-9.888494	-1.5408439	3270.02	PTOV1-AS2	PTOV1 antisense RNA 2
57551	4.67e-21	4.8e-23	0.1778	9.885819	1.7580233	1142.84	TAOK1	TAO kinase 1
114984	4.67e-21	4.83e-23	0.1787	-9.885203	-1.766578	940.6	FLYWCH2	FLYWCH family member 2
84266	4.69e-21	4.88e-23	0.2254	-9.884191	-2.2281726	1291.52	ALKBH7	alkB homolog 7
253959	5.18e-21	5.41e-23	0.1325	9.87368	1.3084349	770.92	RALGAPA1	Ral GTPase activating protein catalytic subunit alpha 1
102724153	5.45e-21	5.72e-23	0.3012	9.868214	2.9718561	170.01	FLVCR2-AS1	FLVCR2 antisense RNA 1
113675	6.26e-21	6.61e-23	0.2154	-9.853708	-2.1227945	415.25	SDSL	serine dehydratase like
23167	6.34e-21	6.73e-23	0.1506	9.851877	1.4834356	845.47	EFR3A	EFR3 homolog A
79176	6.65e-21	7.09e-23	0.2504	-9.846555	-2.4656384	1034.92	FBXL15	F-box and leucine rich repeat protein 15
8192	8.19e-21	8.78e-23	0.1482	-9.82505	-1.4563004	1609.76	CLPP	caseinolytic mitochondrial matrix peptidase proteolytic subunit
126075	8.25e-21	8.9e-23	0.1649	-9.823731	-1.6198027	714.27	CCDC159	coiled-coil domain containing 159
54976	8.68e-21	9.41e-23	0.1932	-9.818093	-1.8972603	1144.56	C20ORF27	chromosome 20 open reading frame 27
151903	8.77e-21	9.59e-23	0.1755	-9.816202	-1.7223228	1603.54	CCDC12	coiled-coil domain containing 12
293	8.77e-21	9.6e-23	0.1118	-9.816036	-1.0969684	12359.02	SLC25A6	solute carrier family 25 member 6
84326	8.78e-21	9.66e-23	0.2278	-9.81544	-2.2354716	1307.12	METTL26	methyltransferase like 26
10726	8.85e-21	9.83e-23	0.1617	-9.813687	-1.5869193	4057.08	NUDC	nuclear distribution C, dynein complex regulator
6938	8.85e-21	9.87e-23	0.1539	9.813289	1.5103047	960.87	TCF12	transcription factor 12
4207	8.85e-21	9.9e-23	0.1607	-9.812998	-1.5774105	285.03	BORCS8-MEF2B	BORCS8-MEF2B readthrough
55205	9.5e-21	1.07e-22	0.1655	9.805399	1.6230107	502.21	ZNF532	zinc finger protein 532
9409	1e-20	1.13e-22	0.1734	-9.799203	-1.6992173	857.74	PEX16	peroxisomal biogenesis factor 16
493860	1.09e-20	1.24e-22	0.1636	-9.79031	-1.6013651	637.96	CCDC73	coiled-coil domain containing 73
29098	1.22e-20	1.39e-22	0.1584	-9.778464	-1.5492496	297.87	RANGRF	RAN guanine nucleotide release factor
51070	1.22e-20	1.39e-22	0.2163	-9.778526	-2.1155256	2144.64	NOSIP	nitric oxide synthase interacting protein
51160	1.23e-20	1.43e-22	0.1945	-9.776028	-1.9014509	3379.19	VPS28	VPS28 subunit of ESCRT-I
394	1.23e-20	1.43e-22	0.1455	9.776105	1.422819	737.17	ARHGAP5	Rho GTPase activating protein 5
1327	1.25e-20	1.45e-22	0.1858	-9.774504	-1.8164584	5945.02	COX4I1	cytochrome c oxidase subunit 4I1
84954	1.27e-20	1.48e-22	0.1825	-9.772343	-1.7836377	346.09	MPND	MPN domain containing
6130	1.39e-20	1.63e-22	0.1399	-9.762279	-1.3655207	26032.59	RPL7A	ribosomal protein L7a
2876	1.41e-20	1.68e-22	0.2028	-9.759789	-1.9790528	14396.3	GPX1	glutathione peroxidase 1
105372282	1.41e-20	1.67e-22	0.2269	-9.759847	-2.2147396	199.51	LOC105372282	uncharacterized LOC105372282
56999	1.6e-20	1.9e-22	0.111	9.746885	1.0814944	7486.69	ADAMTS9	ADAM metallopeptidase with thrombospondin type 1 motif 9
79169	1.6e-20	1.91e-22	0.1785	-9.746353	-1.739415	323.85	C1ORF35	chromosome 1 open reading frame 35
51329	1.61e-20	1.94e-22	0.2199	-9.745124	-2.1428992	5295.55	ARL6IP4	ADP ribosylation factor like GTPase 6 interacting protein 4
197370	1.63e-20	1.98e-22	0.1947	-9.743052	-1.8973745	1163.37	NSMCE1	NSE1 homolog, SMC5-SMC6 complex component
26517	1.86e-20	2.26e-22	0.2013	-9.729527	-1.9589057	2519.69	TIMM13	translocase of inner mitochondrial membrane 13
28974	1.96e-20	2.39e-22	0.1938	-9.723488	-1.884511	1466.71	C19ORF53	chromosome 19 open reading frame 53
3661	1.98e-20	2.43e-22	0.1327	-9.721935	-1.289978	1561.53	IRF3	interferon regulatory factor 3
107984190	2.09e-20	2.58e-22	0.2599	9.715883	2.5249606	65.59	LOC107984190	uncharacterized LOC107984190
27243	2.09e-20	2.58e-22	0.1814	-9.715893	-1.7621455	4184.08	CHMP2A	charged multivesicular body protein 2A
5435	2.09e-20	2.6e-22	0.2079	-9.715137	-2.0200491	845.6	POLR2F	RNA polymerase II, I and III subunit F
101927795	2.17e-20	2.71e-22	0.2723	9.71076	2.6444007	193.82	BZW1-AS1	BZW1 antisense RNA 1
706	2.18e-20	2.74e-22	0.2487	-9.70989	-2.4152161	2342.71	TSPO	translocator protein
6183	2.26e-20	2.84e-22	0.1637	-9.706055	-1.5887833	701.6	MRPS12	mitochondrial ribosomal protein S12
124944	2.26e-20	2.87e-22	0.1762	-9.705181	-1.7101536	511.63	C17ORF49	chromosome 17 open reading frame 49
5300	2.26e-20	2.87e-22	0.1791	-9.70492	-1.7376969	2001.46	PIN1	peptidylprolyl cis/trans isomerase, NIMA-interacting 1
4756	2.27e-20	2.91e-22	0.1247	9.703479	1.2102433	713.53	NEO1	neogenin 1
5585	2.27e-20	2.91e-22	0.1625	-9.703588	-1.5764772	4741.51	PKN1	protein kinase N1
89891	2.42e-20	3.12e-22	0.1879	-9.696462	-1.8220671	757.23	DYNC2I2	dynein 2 intermediate chain 2
26057	2.75e-20	3.55e-22	0.1581	9.683211	1.5307463	1701.28	ANKRD17	ankyrin repeat domain 17
102466736	2.85e-20	3.7e-22	0.1793	-9.679124	-1.7350633	298.19	MIR6789	microRNA 6789
79050	3.12e-20	4.07e-22	0.1632	-9.669439	-1.5784146	603.84	NOC4L	nucleolar complex associated 4 homolog
102465513	3.17e-20	4.16e-22	0.3117	9.667193	3.0129122	120.21	MIR6852	microRNA 6852
11047	3.31e-20	4.36e-22	0.1472	-9.662344	-1.4222031	3641.53	ADRM1	ADRM1 26S proteasome ubiquitin receptor
4696	3.35e-20	4.43e-22	0.2397	-9.660589	-2.3154923	287.19	NDUFA3	NADH:ubiquinone oxidoreductase subunit A3
65125	3.7e-20	4.91e-22	0.1583	9.650085	1.5273076	1661.38	WNK1	WNK lysine deficient protein kinase 1
100529264	3.7e-20	4.94e-22	0.1401	-9.64948	-1.3522449	1522.16	RAB4B-EGLN2	RAB4B-EGLN2 readthrough (NMD candidate)
80010	3.71e-20	4.97e-22	0.2545	9.648783	2.4557443	258.17	RMI1	RecQ mediated genome instability 1
126299	3.88e-20	5.22e-22	0.2315	-9.643758	-2.2322476	731.52	ZNF428	zinc finger protein 428
10573	4.08e-20	5.51e-22	0.2164	-9.638374	-2.0856209	3307.12	MRPL28	mitochondrial ribosomal protein L28
4708	4.12e-20	5.61e-22	0.2343	-9.636404	-2.2575156	588.86	NDUFB2	NADH:ubiquinone oxidoreductase subunit B2
6888	4.12e-20	5.61e-22	0.1663	-9.636395	-1.6029695	4499.22	TALDO1	transaldolase 1
126119	4.22e-20	5.77e-22	0.2503	-9.633494	-2.4108877	1559.82	JOSD2	Josephin domain containing 2
101409257	4.56e-20	6.27e-22	0.2361	9.625091	2.2727668	516.74	EZR-AS1	EZR antisense RNA 1
7082	4.56e-20	6.29e-22	0.1497	9.624755	1.4411465	2427.32	TJP1	tight junction protein 1
3344	4.74e-20	6.56e-22	0.1951	9.620358	1.8770618	377.45	FOXN2	forkhead box N2
439	4.99e-20	6.94e-22	0.1141	-9.614549	-1.0972466	2123.07	GET3	guided entry of tail-anchored proteins factor 3, ATPase
126133	5.02e-20	7.01e-22	0.1465	-9.613566	-1.4084648	1349.77	ALDH16A1	aldehyde dehydrogenase 16 family member A1
90024	5.14e-20	7.21e-22	0.2136	-9.610652	-2.0527965	179.9	FLJ20021	uncharacterized LOC90024
3091	5.31e-20	7.47e-22	0.1706	9.606986	1.6388277	30411.48	HIF1A	hypoxia inducible factor 1 subunit alpha
4192	5.37e-20	7.59e-22	0.2201	-9.605358	-2.1144504	1748.99	MDK	midkine
53615	5.61e-20	7.95e-22	0.1527	-9.60051	-1.465774	5006.55	MBD3	methyl-CpG binding domain protein 3
5721	5.84e-20	8.32e-22	0.1553	-9.59588	-1.4903339	2315.47	PSME2	proteasome activator subunit 2
339231	6.26e-20	8.96e-22	0.1411	-9.588297	-1.3529373	682.12	ARL16	ADP ribosylation factor like GTPase 16
100134713	6.5e-20	9.36e-22	0.2289	-9.583692	-2.19357	477.93	NDUFB2-AS1	NDUFB2 antisense RNA 1
647979	6.5e-20	9.37e-22	0.1479	9.583599	1.4178188	2605.86	NORAD	non-coding RNA activated by DNA damage
5781	6.58e-20	9.52e-22	0.1653	9.581961	1.5836158	3752.23	PTPN11	protein tyrosine phosphatase non-receptor type 11
54987	6.6e-20	9.59e-22	0.1385	-9.581227	-1.3272696	812.9	CZIB	CXXC motif containing zinc binding protein
55000	6.61e-20	9.63e-22	0.1181	9.580756	1.1319383	3271.23	TUG1	taurine up-regulated 1
23230	6.62e-20	9.71e-22	0.131	9.579961	1.2553013	554.7	VPS13A	vacuolar protein sorting 13 homolog A
5204	6.62e-20	9.73e-22	0.1764	-9.579692	-1.6899818	1574.94	PFDN5	prefoldin subunit 5
6135	7.56e-20	1.12e-21	0.1752	-9.565589	-1.6762016	11548.94	RPL11	ribosomal protein L11
10607	7.67e-20	1.14e-21	0.1532	-9.563743	-1.4654995	1169.94	TBL3	transducin beta like 3
100616256	7.91e-20	1.18e-21	0.1802	-9.56013	-1.722306	970.24	MIR4721	microRNA 4721
54539	7.94e-20	1.19e-21	0.2427	-9.559343	-2.3199736	2279.66	NDUFB11	NADH:ubiquinone oxidoreductase subunit B11
6835	7.95e-20	1.19e-21	0.2172	-9.558849	-2.0765033	355.57	SURF2	surfeit 2
2783	8.2e-20	1.24e-21	0.1619	-9.554906	-1.5469983	11330.58	GNB2	G protein subunit beta 2
114841035	8.2e-20	1.24e-21	0.2508	-9.554868	-2.396492	1459.64	LOC114841035	Uncharacterized protein LOC114841035
5170	8.21e-20	1.24e-21	0.1835	9.554369	1.7536074	910.07	PDPK1	3-phosphoinositide dependent protein kinase 1
6142	8.94e-20	1.36e-21	0.1821	-9.545062	-1.7383972	11794.12	RPL18A	ribosomal protein L18a
55011	9.34e-20	1.43e-21	0.1628	-9.540191	-1.5528748	1717.57	PIH1D1	PIH1 domain containing 1
6141	9.44e-20	1.45e-21	0.2089	-9.538746	-1.9925606	13680.45	RPL18	ribosomal protein L18
79002	9.66e-20	1.49e-21	0.1707	-9.535892	-1.6277481	4538.62	TRIR	telomerase RNA component interacting RNase
11243	9.73e-20	1.51e-21	0.1563	-9.534269	-1.4900687	778.33	PMF1	polyamine modulated factor 1
8896	9.73e-20	1.51e-21	0.1448	-9.533921	-1.3800422	1069.61	BUD31	BUD31 homolog
11224	9.73e-20	1.51e-21	0.2445	-9.534283	-2.3308841	6034.06	RPL35	ribosomal protein L35
2286	9.73e-20	1.52e-21	0.2514	-9.533701	-2.396315	1458.07	FKBP2	FKBP prolyl isomerase 2
80755	9.99e-20	1.57e-21	0.1435	-9.530485	-1.3672472	273.87	AARSD1	alanyl-tRNA synthetase domain containing 1
112268301	1.02e-19	1.6e-21	0.2233	9.528158	2.1277719	251.57	LOC112268301
51529	1.07e-19	1.69e-21	0.2168	-9.522749	-2.0645426	1444.87	ANAPC11	anaphase promoting complex subunit 11
51295	1.1e-19	1.74e-21	0.1588	-9.519444	-1.5116234	1538.05	ECSIT	ECSIT signaling integrator
25945	1.16e-19	1.84e-21	0.1465	9.513568	1.3935325	417.71	NECTIN3	nectin cell adhesion molecule 3
25824	1.19e-19	1.9e-21	0.2124	-9.51016	-2.0196317	8714.89	PRDX5	peroxiredoxin 5
11316	1.22e-19	1.95e-21	0.1791	-9.507678	-1.703006	5494.79	COPE	COPI coat complex subunit epsilon
4795	1.29e-19	2.07e-21	0.1964	-9.501463	-1.8657549	722.9	NFKBIL1	NFKB inhibitor like 1
100130701	1.31e-19	2.11e-21	0.3	9.499325	2.8499495	74.9	LRRC58-DT	LRRC58 divergent transcript
64118	1.42e-19	2.3e-21	0.1632	-9.49026	-1.5491077	2395.1	DUS1L	dihydrouridine synthase 1 like
114803	1.44e-19	2.34e-21	0.1493	9.488785	1.4167472	419.72	MYSM1	Myb like, SWIRM and MPN domains 1
84717	1.56e-19	2.54e-21	0.1869	-9.480288	-1.771469	2446.93	HDGFL2	HDGF like 2
51181	1.66e-19	2.71e-21	0.2217	-9.473301	-2.1002778	1683.19	DCXR	dicarbonyl and L-xylulose reductase
29937	1.66e-19	2.74e-21	0.2409	-9.472304	-2.2819062	463.48	NENF	neudesin neurotrophic factor
283254	1.66e-19	2.74e-21	0.1824	9.472226	1.7277235	107.57	HARBI1	harbinger transposase derived 1
5691	1.73e-19	2.85e-21	0.1911	-9.467958	-1.8088623	3312.69	PSMB3	proteasome 20S subunit beta 3
6132	1.74e-19	2.88e-21	0.1485	-9.46691	-1.4061778	26033.6	RPL8	ribosomal protein L8
6595	1.75e-19	2.91e-21	0.1084	9.465909	1.0258485	683.59	SMARCA2	SWI/SNF related, matrix associated, actin dependent regulator of chromatin, subfamily a, member 2
11140	1.77e-19	2.96e-21	0.1436	-9.464035	-1.3587429	4536.58	CDC37	cell division cycle 37, HSP90 cochaperone
27338	1.77e-19	2.97e-21	0.1984	-9.463934	-1.8773248	2526.77	UBE2S	ubiquitin conjugating enzyme E2 S
6923	1.78e-19	2.99e-21	0.2876	-9.463151	-2.721722	1975.1	ELOB	elongin B
6901	1.8e-19	3.03e-21	0.139	-9.461725	-1.3156413	633.7	TAFAZZIN	tafazzin, phospholipid-lysophospholipid transacylase
401551	1.8e-19	3.04e-21	0.2655	-9.461238	-2.5116808	144.02	WDR38	WD repeat domain 38
2197	1.85e-19	3.13e-21	0.1995	-9.458164	-1.8873055	4766.26	FAU	FAU ubiquitin like and ribosomal protein S30 fusion
7745	1.93e-19	3.28e-21	0.1665	9.45345	1.5737737	362.07	ZKSCAN8	zinc finger with KRAB and SCAN domains 8
5311	1.94e-19	3.32e-21	0.1762	9.452289	1.6655335	702.06	PKD2	polycystin 2, transient receptor potential cation channel
5531	1.97e-19	3.38e-21	0.1724	-9.450116	-1.6289472	4172.72	PPP4C	protein phosphatase 4 catalytic subunit
6209	1.98e-19	3.41e-21	0.2129	-9.449271	-2.0113492	12185.58	RPS15	ribosomal protein S15
112812	2.03e-19	3.49e-21	0.2188	-9.446768	-2.0665671	302.01	FDX2	ferredoxin 2
105374836	2.1e-19	3.63e-21	0.2931	-9.442734	-2.7680667	1916.5	LOC105374836	uncharacterized LOC105374836
57175	2.13e-19	3.71e-21	0.1332	-9.440583	-1.2576996	2902.87	CORO1B	coronin 1B
7137	2.14e-19	3.72e-21	0.2872	-9.440193	-2.7115065	678.96	TNNI3	troponin I3, cardiac type
4722	2.18e-19	3.81e-21	0.1699	-9.4376	-1.6031519	1368.54	NDUFS3	NADH:ubiquinone oxidoreductase core subunit S3
146712	2.18e-19	3.82e-21	0.188	-9.43735	-1.7746613	336.18	B3GNTL1	UDP-GlcNAc:betaGal beta-1,3-N-acetylglucosaminyltransferase like 1
22827	2.32e-19	4.08e-21	0.1129	-9.4306	-1.0647976	4882.57	PUF60	poly(U) binding splicing factor 60
100527963	2.35e-19	4.14e-21	0.1443	-9.428933	-1.3606886	631.08	PMF1-BGLAP	PMF1-BGLAP readthrough
79873	2.47e-19	4.38e-21	0.1971	-9.423058	-1.8572466	237.84	NUDT18	nudix hydrolase 18
56949	2.52e-19	4.48e-21	0.1181	-9.420752	-1.1129033	1751.23	XAB2	XPA binding protein 2
6176	2.52e-19	4.5e-21	0.2372	-9.420288	-2.23412	8457.44	RPLP1	ribosomal protein lateral stalk subunit P1
4921	2.56e-19	4.58e-21	0.1221	9.418513	1.1499218	1704.94	DDR2	discoidin domain receptor tyrosine kinase 2
203054	2.6e-19	4.66e-21	0.1744	-9.416544	-1.642371	325.59	ADCK5	aarF domain containing kinase 5
23244	2.7e-19	4.86e-21	0.1112	9.412144	1.0463527	1878.57	PDS5A	PDS5 cohesin associated factor A
29985	2.72e-19	4.9e-21	0.1756	-9.411285	-1.6528541	1045.88	SLC39A3	solute carrier family 39 member 3
65992	2.78e-19	5.03e-21	0.1864	-9.408561	-1.753884	2105.04	DDRGK1	DDRGK domain containing 1
164633	2.87e-19	5.21e-21	0.2052	-9.404897	-1.9302795	156.42	CABP7	calcium binding protein 7
201255	2.92e-19	5.32e-21	0.2136	-9.402713	-2.0080684	322.55	LRRC45	leucine rich repeat containing 45
54949	3.08e-19	5.63e-21	0.1259	-9.396729	-1.1832083	940.86	SDHAF2	succinate dehydrogenase complex assembly factor 2
6137	3.08e-19	5.65e-21	0.2124	-9.396335	-1.9959352	45774.52	RPL13	ribosomal protein L13
84153	3.18e-19	5.85e-21	0.1945	-9.392578	-1.8267326	1284.3	RNASEH2C	ribonuclease H2 subunit C
148398	3.31e-19	6.1e-21	0.2303	-9.388177	-2.1624608	329.75	SAMD11	sterile alpha motif domain containing 11
29844	3.33e-19	6.16e-21	0.2165	-9.38719	-2.03243	565.5	TFPT	TCF3 fusion partner
51367	3.4e-19	6.31e-21	0.1673	-9.384677	-1.5704582	298.58	POP5	POP5 homolog, ribonuclease P/MRP subunit
100874212	3.53e-19	6.56e-21	0.4628	9.380558	4.3410427	31.46	MYCBP2-AS1	MYCBP2 antisense RNA 1
2195	4.16e-19	7.78e-21	0.1903	9.362664	1.7821241	2922.64	FAT1	FAT atypical cadherin 1
5591	4.16e-19	7.79e-21	0.1266	9.362404	1.1849705	1919.8	PRKDC	protein kinase, DNA-activated, catalytic subunit
654364	4.39e-19	8.24e-21	0.1914	-9.356555	-1.7907592	3659.59	NME1-NME2	NME1-NME2 readthrough
200576	4.95e-19	9.32e-21	0.1714	9.343493	1.6012315	913.57	PIKFYVE	phosphoinositide kinase, FYVE-type zinc finger containing
54973	5.02e-19	9.49e-21	0.142	-9.34162	-1.3262963	3003.22	INTS11	integrator complex subunit 11
8666	5.51e-19	1.05e-20	0.1539	-9.331055	-1.436266	4391.72	EIF3G	eukaryotic translation initiation factor 3 subunit G
26024	5.62e-19	1.07e-20	0.1607	-9.328679	-1.4993072	742.16	PTCD1	pentatricopeptide repeat domain 1
3688	5.64e-19	1.08e-20	0.1396	9.327954	1.3020044	11020	ITGB1	integrin subunit beta 1
55004	5.71e-19	1.1e-20	0.176	-9.326395	-1.6411288	1957.87	LAMTOR1	late endosomal/lysosomal adaptor, MAPK and MTOR activator 1
51117	5.72e-19	1.1e-20	0.1407	-9.325844	-1.3122466	1083.01	COQ4	coenzyme Q4
11083	5.82e-19	1.12e-20	0.1247	9.323678	1.1631133	1176.64	DIDO1	death inducer-obliterator 1
684	5.91e-19	1.14e-20	0.1848	-9.321895	-1.7223751	2431.38	BST2	bone marrow stromal cell antigen 2
51537	5.94e-19	1.15e-20	0.1651	-9.320966	-1.5392961	756.52	MTFP1	mitochondrial fission process 1
100652999	6e-19	1.17e-20	0.3997	9.31964	3.7250847	71.64	LOC100652999	uncharacterized LOC100652999
10011	6.38e-19	1.25e-20	0.1824	-9.312749	-1.6988599	2736.1	SRA1	steroid receptor RNA activator 1
84310	6.38e-19	1.25e-20	0.238	-9.312344	-2.2167692	3553.82	C7ORF50	chromosome 7 open reading frame 50
84681	6.38e-19	1.26e-20	0.2473	-9.311811	-2.3025119	684.01	HINT2	histidine triad nucleotide binding protein 2
6205	6.38e-19	1.25e-20	0.1955	-9.312113	-1.820947	11743.43	RPS11	ribosomal protein S11
51079	6.53e-19	1.29e-20	0.2705	-9.309144	-2.5180451	3213.54	NDUFA13	NADH:ubiquinone oxidoreductase subunit A13
10695	6.84e-19	1.35e-20	0.2007	-9.303906	-1.8669154	1466.04	CNPY3	canopy FGF signaling regulator 3
6049	6.97e-19	1.38e-20	0.1604	9.3016	1.4923516	588.18	RNF6	ring finger protein 6
340591	7.02e-19	1.4e-20	0.1526	-9.300413	-1.4188418	650.11	CA5BP1	carbonic anhydrase 5B pseudogene 1
6217	7.23e-19	1.44e-20	0.2111	-9.296993	-1.9627401	7676.95	RPS16	ribosomal protein S16
10787	7.24e-19	1.45e-20	0.1645	9.296515	1.5297381	2898.04	NCKAP1	NCK associated protein 1
23414	7.36e-19	1.48e-20	0.174	9.294552	1.617663	255.38	ZFPM2	zinc finger protein, FOG family member 2
728658	7.49e-19	1.51e-20	0.2135	-9.292377	-1.9838833	1806.28	RPL13AP5	ribosomal protein L13a pseudogene 5
5688	7.51e-19	1.52e-20	0.1629	-9.2918	-1.5140844	4279.67	PSMA7	proteasome 20S subunit alpha 7
79590	7.94e-19	1.61e-20	0.1727	-9.285495	-1.6036109	1535.14	MRPL24	mitochondrial ribosomal protein L24
6143	7.99e-19	1.62e-20	0.1832	-9.284545	-1.7005392	16521.26	RPL19	ribosomal protein L19
134553	8.06e-19	1.64e-20	0.1421	9.283314	1.3193797	569.8	C5ORF24	chromosome 5 open reading frame 24
10312	8.14e-19	1.66e-20	0.1518	-9.281957	-1.4093183	6395.32	TCIRG1	T cell immune regulator 1, ATPase H+ transporting V0 subunit a3
80864	8.56e-19	1.75e-20	0.172	-9.276365	-1.5952112	220.54	EGFL8	EGF like domain multiple 8
29997	8.61e-19	1.77e-20	0.1964	-9.275465	-1.8214253	9901.1	NOP53	NOP53 ribosome biogenesis factor
64978	8.77e-19	1.81e-20	0.1714	-9.27324	-1.5891857	1908.62	MRPL38	mitochondrial ribosomal protein L38
4637	8.85e-19	1.83e-20	0.1766	-9.271944	-1.6369741	22393.5	MYL6	myosin light chain 6
388886	9.21e-19	1.91e-20	0.2145	-9.267368	-1.9881023	134.71	LRRC75B	leucine rich repeat containing 75B
100381270	9.24e-19	1.92e-20	0.3744	9.266709	3.4694762	228.16	ZBED6	zinc finger BED-type containing 6
10263	9.31e-19	1.94e-20	0.1885	-9.265661	-1.7469962	2009.55	CDK2AP2	cyclin dependent kinase 2 associated protein 2
10084	1.04e-18	2.18e-20	0.1697	-9.253126	-1.5706765	1202.22	PQBP1	polyglutamine binding protein 1
51548	1.05e-18	2.21e-20	0.1356	-9.251734	-1.2544712	591.86	SIRT6	sirtuin 6
79004	1.09e-18	2.29e-20	0.1709	-9.248	-1.5808327	2129.9	CUEDC2	CUE domain containing 2
348262	1.14e-18	2.4e-20	0.2168	-9.242861	-2.0035442	3557.5	MCRIP1	MAPK regulated corepressor interacting protein 1
7311	1.18e-18	2.49e-20	0.2155	-9.239081	-1.990704	6480.98	UBA52	ubiquitin A-52 residue ribosomal protein fusion product 1
83590	1.23e-18	2.61e-20	0.2202	-9.233802	-2.0336917	1401.3	TMUB1	transmembrane and ubiquitin like domain containing 1
83658	1.27e-18	2.7e-20	0.1504	-9.230266	-1.3884456	2240.5	DYNLRB1	dynein light chain roadblock-type 1
4715	1.35e-18	2.87e-20	0.1841	-9.223831	-1.6977802	1354.04	NDUFB9	NADH:ubiquinone oxidoreductase subunit B9
4282	1.4e-18	2.99e-20	0.2231	-9.219442	-2.0566631	9156.68	MIF	macrophage migration inhibitory factor
4299	1.4e-18	3e-20	0.1796	9.219039	1.6559413	1298.59	AFF1	ALF transcription elongation factor 1
85359	1.43e-18	3.06e-20	0.2109	-9.216719	-1.9434078	1048.63	DGCR6L	DiGeorge syndrome critical region gene 6 like
284889	1.43e-18	3.09e-20	0.2214	-9.215926	-2.040562	9196.9	MIF-AS1	MIF antisense RNA 1
57418	1.46e-18	3.15e-20	0.1535	-9.213564	-1.4146318	1441.94	WDR18	WD repeat domain 18
8928	1.49e-18	3.22e-20	0.219	-9.211379	-2.0173486	225.85	FOXH1	forkhead box H1
79622	1.54e-18	3.34e-20	0.2003	-9.207329	-1.8446129	489.6	SNRNP25	small nuclear ribonucleoprotein U11/U12 subunit 25
100128071	1.55e-18	3.37e-20	0.2635	-9.206492	-2.4257528	654.74	FAM229A	family with sequence similarity 229 member A
7169	1.65e-18	3.6e-20	0.1824	-9.199319	-1.6779552	5221.45	TPM2	tropomyosin 2
6202	1.66e-18	3.64e-20	0.1723	-9.198258	-1.5844423	17162.52	RPS8	ribosomal protein S8
8260	1.66e-18	3.65e-20	0.157	-9.198046	-1.4443205	1411.86	NAA10	N-alpha-acetyltransferase 10, NatA catalytic subunit
83463	1.71e-18	3.76e-20	0.1762	-9.194785	-1.6201054	1472.57	MXD3	MAX dimerization protein 3
79874	1.73e-18	3.81e-20	0.175	-9.193173	-1.608994	1076.18	RABEP2	rabaptin, RAB GTPase binding effector protein 2
3028	1.74e-18	3.84e-20	0.1748	-9.192339	-1.6070552	2584.86	HSD17B10	hydroxysteroid 17-beta dehydrogenase 10
26472	1.79e-18	3.97e-20	0.2581	-9.188973	-2.371997	1908.54	PPP1R14B	protein phosphatase 1 regulatory inhibitor subunit 14B
55435	1.87e-18	4.15e-20	0.1905	9.184059	1.7499582	431.78	AP1AR	adaptor related protein complex 1 associated regulatory protein
3421	1.87e-18	4.16e-20	0.1382	-9.183708	-1.2693617	2043.4	IDH3G	isocitrate dehydrogenase (NAD(+)) 3 non-catalytic subunit gamma
100526740	1.9e-18	4.24e-20	0.1725	-9.181721	-1.5837775	1174.17	ATP5MF-PTCD1	ATP5MF-PTCD1 readthrough
10189	1.93e-18	4.32e-20	0.1937	-9.179713	-1.7785136	1031.19	ALYREF	Aly/REF export factor
546	1.93e-18	4.33e-20	0.1362	9.179564	1.2498881	1057.04	ATRX	ATRX chromatin remodeler
57104	1.99e-18	4.49e-20	0.1494	-9.175665	-1.3708213	5341.3	PNPLA2	patatin like phospholipase domain containing 2
53917	2.03e-18	4.6e-20	0.1543	-9.173006	-1.4150744	756.13	RAB24	RAB24, member RAS oncogene family
26121	2.03e-18	4.61e-20	0.1522	-9.172854	-1.3962377	2259.52	PRPF31	pre-mRNA processing factor 31
7423	2.04e-18	4.62e-20	0.1943	-9.172525	-1.7824842	853.5	VEGFB	vascular endothelial growth factor B
124402	2.06e-18	4.7e-20	0.1885	-9.170753	-1.7283878	4189.98	UBALD1	UBA like domain containing 1
100507551	2.08e-18	4.75e-20	0.1865	-9.169569	-1.7105176	959.07	PGLS-DT	PGLS divergent transcript
5986	2.1e-18	4.79e-20	0.1783	-9.168566	-1.6348731	2210.98	RFNG	RFNG O-fucosylpeptide 3-beta-N-acetylglucosaminyltransferase
100885850	2.12e-18	4.86e-20	0.1427	-9.167181	-1.3085122	280.37	PTGES3L-AARSD1	PTGES3L-AARSD1 readthrough
4191	2.12e-18	4.88e-20	0.1453	-9.166609	-1.3315042	5550.99	MDH2	malate dehydrogenase 2
10273	2.14e-18	4.93e-20	0.1889	-9.165529	-1.7309262	3885.28	STUB1	STIP1 homology and U-box containing protein 1
103	2.19e-18	5.06e-20	0.1462	9.162776	1.3396064	2630.5	ADAR	adenosine deaminase RNA specific
170622	2.23e-18	5.17e-20	0.2422	-9.160439	-2.2186785	600.96	COMMD6	COMM domain containing 6
100506755	2.36e-18	5.5e-20	0.1883	-9.153731	-1.7232616	415.54	MIR497HG	mir-497-195 cluster host gene
112398	2.36e-18	5.49e-20	0.14	-9.153909	-1.2818736	1246.69	EGLN2	egl-9 family hypoxia inducible factor 2
4255	2.38e-18	5.54e-20	0.2179	-9.152937	-1.9942952	797.69	MGMT	O-6-methylguanine-DNA methyltransferase
84936	2.38e-18	5.55e-20	0.1489	-9.152681	-1.3625871	547.06	ZFYVE19	zinc finger FYVE-type containing 19
105371709	2.41e-18	5.65e-20	0.3846	9.150884	3.519486	64.01	LOC105371709	uncharacterized LOC105371709
4831	2.47e-18	5.79e-20	0.2077	-9.148088	-1.8996843	2354.95	NME2	NME/NM23 nucleoside diphosphate kinase 2
90522	2.51e-18	5.91e-20	0.1592	-9.145891	-1.455736	1124.44	YIF1B	Yip1 interacting factor homolog B, membrane trafficking protein
219927	2.54e-18	5.99e-20	0.1897	-9.144495	-1.7344025	497.37	MRPL21	mitochondrial ribosomal protein L21
4205	2.75e-18	6.51e-20	0.1286	9.1355	1.1749909	1138.47	MEF2A	myocyte enhancer factor 2A
8625	2.78e-18	6.59e-20	0.225	-9.134126	-2.0554042	1360.31	RFXANK	regulatory factor X associated ankyrin containing protein
10467	2.84e-18	6.75e-20	0.2116	-9.131583	-1.9319009	3767.55	ZNHIT1	zinc finger HIT-type containing 1
51306	2.9e-18	6.91e-20	0.1563	9.129047	1.4269235	772.97	FAM13B	family with sequence similarity 13 member B
5439	2.9e-18	6.93e-20	0.1653	-9.128775	-1.508879	874.82	POLR2J	RNA polymerase II subunit J
388588	2.93e-18	7.01e-20	0.3165	-9.127507	-2.8886791	144.83	SMIM1	small integral membrane protein 1 (Vel blood group)
63875	3e-18	7.19e-20	0.1591	-9.124714	-1.4517134	886.19	MRPL17	mitochondrial ribosomal protein L17
65003	3.12e-18	7.51e-20	0.2024	-9.120094	-1.8461831	900.84	MRPL11	mitochondrial ribosomal protein L11
112268463	3.17e-18	7.65e-20	0.3423	-9.11799	-3.1206849	887.87	LOC112268463
1500	3.17e-18	7.66e-20	0.1754	9.11788	1.5993154	1393.52	CTNND1	catenin delta 1
374666	3.4e-18	8.23e-20	0.1796	-9.110078	-1.6364731	595.8	WASH3P	WASP family homolog 3, pseudogene
150223	3.44e-18	8.36e-20	0.1795	-9.10845	-1.6352784	302.53	YDJC	YdjC chitooligosaccharide deacetylase homolog
29085	3.44e-18	8.38e-20	0.2105	-9.108175	-1.9172362	2559.34	PHPT1	phosphohistidine phosphatase 1
873	3.45e-18	8.42e-20	0.1349	-9.107624	-1.229016	914.32	CBR1	carbonyl reductase 1
6161	3.46e-18	8.46e-20	0.1888	-9.107127	-1.7192644	7588.65	RPL32	ribosomal protein L32
91370	3.49e-18	8.55e-20	0.3968	9.105915	3.6135498	141.92	LIF-AS2	LIF antisense RNA 2
2232	3.58e-18	8.79e-20	0.2114	-9.10301	-1.9244435	7418.66	FDXR	ferredoxin reductase
2639	3.58e-18	8.81e-20	0.1341	-9.102738	-1.2207339	956.99	GCDH	glutaryl-CoA dehydrogenase
112268140	3.62e-18	8.94e-20	0.3674	9.101136	3.3440464	52.67	LOC112268140	loricrin-like
81858	3.62e-18	8.97e-20	0.1624	-9.100763	-1.4781554	1704.09	SHARPIN	SHANK associated RH domain interactor
9158	3.62e-18	8.98e-20	0.1661	-9.10063	-1.5115549	1515.14	FIBP	FGF1 intracellular binding protein
66008	3.74e-18	9.31e-20	0.1531	9.096674	1.392987	1806.09	TRAK2	trafficking kinesin protein 2
653645	3.74e-18	9.31e-20	0.2411	9.096684	2.1927773	81.36	TBC1D3P1-DHX40P1	TBC1D3P1-DHX40P1 readthrough, transcribed pseudogene
54512	3.78e-18	9.43e-20	0.2429	-9.095312	-2.2095429	725.41	EXOSC4	exosome component 4
148867	4.09e-18	1.02e-19	0.1475	9.086314	1.340145	406.46	SLC30A7	solute carrier family 30 member 7
115	4.2e-18	1.05e-19	0.1323	9.08316	1.2021429	875.31	ADCY9	adenylate cyclase 9
27154	4.28e-18	1.08e-19	0.1782	9.080951	1.6181616	895.15	BRPF3	bromodomain and PHD finger containing 3
2950	4.29e-18	1.08e-19	0.1989	-9.08011	-1.8058817	8342.6	GSTP1	glutathione S-transferase pi 1
124401	4.29e-18	1.08e-19	0.1955	-9.080299	-1.7756508	475.45	ANKS3	ankyrin repeat and sterile alpha motif domain containing 3
6223	4.57e-18	1.16e-19	0.2441	-9.073114	-2.2150247	10263.5	RPS19	ribosomal protein S19
112268219	4.6e-18	1.17e-19	0.1635	-9.07212	-1.4835184	251.31	LOC112268219	uncharacterized LOC112268219
55870	4.62e-18	1.17e-19	0.2072	9.071532	1.8796594	1177.74	ASH1L	ASH1 like histone lysine methyltransferase
10204	4.74e-18	1.21e-19	0.1197	-9.068412	-1.0851998	1945.71	NUTF2	nuclear transport factor 2
200916	5.03e-18	1.28e-19	0.1656	-9.061761	-1.5002431	718.04	RPL22L1	ribosomal protein L22 like 1
6173	5.3e-18	1.36e-19	0.2414	-9.055697	-2.1860931	898.17	RPL36A	ribosomal protein L36a
7542	5.48e-18	1.4e-19	0.1342	-9.051929	-1.2150852	787.52	ZFPL1	zinc finger protein like 1
102465256	5.52e-18	1.42e-19	0.2472	9.050882	2.2374341	67.26	MIR6513	microRNA 6513
4830	5.54e-18	1.43e-19	0.18	-9.050187	-1.629147	1504.82	NME1	NME/NM23 nucleoside diphosphate kinase 1
6188	5.57e-18	1.44e-19	0.1909	-9.049423	-1.7273593	11648.54	RPS3	ribosomal protein S3
27166	5.61e-18	1.45e-19	0.1807	-9.048298	-1.6354743	2657.73	PRELID1	PRELI domain containing 1
79034	5.77e-18	1.5e-19	0.1113	-9.045088	-1.0069241	1092.7	INTS15	integrator complex subunit 15
51020	5.82e-18	1.51e-19	0.1137	-9.043916	-1.0286162	657.38	HDDC2	HD domain containing 2
51005	6.41e-18	1.67e-19	0.1738	-9.032823	-1.570338	825.67	AMDHD2	amidohydrolase domain containing 2
5705	6.52e-18	1.71e-19	0.1574	-9.030635	-1.4216434	2944.75	PSMC5	proteasome 26S subunit, ATPase 5
100528022	6.53e-18	1.71e-19	0.2399	-9.030127	-2.1663842	411.12	BLOC1S1-RDH5	BLOC1S1-RDH5 readthrough
6919	6.53e-18	1.72e-19	0.1887	-9.030006	-1.7037073	889.86	TCEA2	transcription elongation factor A2
124044	6.65e-18	1.75e-19	0.2084	-9.027767	-1.8810457	1126.61	SPATA2L	spermatogenesis associated 2 like
5261	6.71e-18	1.77e-19	0.1356	-9.02668	-1.2239961	1168.56	PHKG2	phosphorylase kinase catalytic subunit gamma 2
6224	7.02e-18	1.86e-19	0.198	-9.021415	-1.7863563	8459.25	RPS20	ribosomal protein S20
55957	7.09e-18	1.88e-19	0.1807	-9.020148	-1.6300771	463.76	LIN37	lin-37 DREAM MuvB core complex component
6181	7.18e-18	1.91e-19	0.2869	-9.018426	-2.5871873	6390.84	RPLP2	ribosomal protein lateral stalk subunit P2
100302254	7.34e-18	1.95e-19	0.2362	-9.015859	-2.1296548	1779.01	MIR1282	microRNA 1282
100652853	7.39e-18	1.97e-19	0.2759	-9.014933	-2.4875415	157.48	LINC01023	long intergenic non-protein coding RNA 1023
10025	7.42e-18	1.98e-19	0.1421	-9.01425	-1.2812732	3208.58	MED16	mediator complex subunit 16
8938	7.44e-18	1.99e-19	0.2259	-9.013623	-2.0359925	417.09	BAIAP3	BAI1 associated protein 3
374659	7.53e-18	2.02e-19	0.2004	-9.01213	-1.8059077	163.38	HDDC3	HD domain containing 3
4580	7.54e-18	2.03e-19	0.1579	-9.011683	-1.4226487	910.75	MTX1	metaxin 1
11054	7.57e-18	2.04e-19	0.1684	-9.011114	-1.5177934	1320.67	OGFR	opioid growth factor receptor
10422	7.72e-18	2.08e-19	0.1245	-9.008716	-1.1216068	691.81	UBAC1	UBA domain containing 1
5883	7.97e-18	2.16e-19	0.1686	-9.004915	-1.5177829	699.85	RAD9A	RAD9 checkpoint clamp component A
3953	8.12e-18	2.21e-19	0.1815	9.00248	1.6340873	263.25	LEPR	leptin receptor
83547	8.12e-18	2.2e-19	0.209	-9.002607	-1.8816169	293.71	RILP	Rab interacting lysosomal protein
7389	8.21e-18	2.24e-19	0.1378	-9.001015	-1.2402505	1512.74	UROD	uroporphyrinogen decarboxylase
56919	8.44e-18	2.3e-19	0.1684	8.997763	1.514973	430.35	DHX33	DEAH-box helicase 33
100126338	8.46e-18	2.31e-19	0.2014	8.997244	1.8116614	84.73	MIR937	microRNA 937
100506710	8.69e-18	2.38e-19	0.1666	8.994147	1.498041	730.06	EBLN3P	endogenous Bornavirus like nucleoprotein 3, pseudogene
127687	9.27e-18	2.55e-19	0.2836	-8.98673	-2.5489046	1685.27	C1ORF122	chromosome 1 open reading frame 122
57448	9.64e-18	2.65e-19	0.1392	8.982255	1.2503719	1291.19	BIRC6	baculoviral IAP repeat containing 6
65057	9.68e-18	2.67e-19	0.1385	-8.981533	-1.2435663	305.44	ACD	ACD shelterin complex subunit and telomerase recruitment factor
65993	9.73e-18	2.69e-19	0.1908	-8.980717	-1.7131681	1620.68	MRPS34	mitochondrial ribosomal protein S34
3692	9.75e-18	2.7e-19	0.1624	-8.980352	-1.4584057	1880.94	EIF6	eukaryotic translation initiation factor 6
126328	9.95e-18	2.76e-19	0.24	-8.97787	-2.1550948	2131.45	NDUFA11	NADH:ubiquinone oxidoreductase subunit A11
23389	1.03e-17	2.88e-19	0.1543	8.973318	1.3841584	1156.91	MED13L	mediator complex subunit 13L
84798	1.05e-17	2.93e-19	0.1737	-8.971207	-1.5582297	661.45	C19ORF48	multidrug resistance-related protein
2109	1.05e-17	2.93e-19	0.2737	-8.971262	-2.455024	5351.65	ETFB	electron transfer flavoprotein subunit beta
1937	1.06e-17	2.97e-19	0.1247	-8.969757	-1.1185491	21538.13	EEF1G	eukaryotic translation elongation factor 1 gamma
84269	1.18e-17	3.31e-19	0.2589	-8.957707	-2.3191399	466.07	CHCHD5	coiled-coil-helix-coiled-coil-helix domain containing 5
29781	1.19e-17	3.35e-19	0.1775	-8.956423	-1.5895321	1598.14	NCAPH2	non-SMC condensin II complex subunit H2
7384	1.23e-17	3.46e-19	0.1495	-8.95288	-1.3382355	4867.53	UQCRC1	ubiquinol-cytochrome c reductase core protein 1
1340	1.25e-17	3.52e-19	0.2283	-8.951157	-2.0436051	1264.45	COX6B1	cytochrome c oxidase subunit 6B1
101927365	1.25e-17	3.53e-19	0.291	8.950733	2.6044328	60.51	PNISR-AS1	PNISR antisense RNA 1
10399	1.26e-17	3.56e-19	0.1248	-8.949834	-1.1172071	20081.14	RACK1	receptor for activated C kinase 1
284004	1.27e-17	3.62e-19	0.179	-8.948092	-1.6015355	1740.82	HEXD	hexosaminidase D
51398	1.29e-17	3.65e-19	0.152	-8.946943	-1.3600797	1352.34	WDR83OS	WD repeat domain 83 opposite strand
23301	1.34e-17	3.81e-19	0.1468	8.942448	1.3125518	391.4	EHBP1	EH domain binding protein 1
284422	1.36e-17	3.87e-19	0.3182	-8.940612	-2.8449481	55.53	SMIM24	small integral membrane protein 24
79144	1.37e-17	3.93e-19	0.2314	-8.938862	-2.068201	3242.56	PPDPF	pancreatic progenitor cell differentiation and proliferation factor
4820	1.38e-17	3.95e-19	0.1616	8.938423	1.4446111	1617.91	NKTR	natural killer cell triggering receptor
29924	1.38e-17	3.98e-19	0.1504	-8.937642	-1.3445735	4215.57	EPN1	epsin 1
83940	1.44e-17	4.15e-19	0.135	-8.932949	-1.206065	1011.53	TATDN1	TatD DNase domain containing 1
7776	1.49e-17	4.29e-19	0.1969	8.929183	1.7579835	292.58	ZNF236	zinc finger protein 236
10499	1.54e-17	4.46e-19	0.1766	8.924933	1.5761354	838.46	NCOA2	nuclear receptor coactivator 2
7064	1.54e-17	4.45e-19	0.153	-8.925101	-1.3651314	1497.42	THOP1	thimet oligopeptidase 1
26524	1.54e-17	4.48e-19	0.2088	8.924528	1.8636564	1768.3	LATS2	large tumor suppressor kinase 2
60314	1.55e-17	4.49e-19	0.1508	-8.924157	-1.3459435	677.28	MYG1	MYG1 exonuclease
107985877	1.55e-17	4.5e-19	0.2127	-8.923875	-1.8984823	109.83	LOC107985877
84299	1.59e-17	4.64e-19	0.1547	-8.920458	-1.3796235	968.12	MIEN1	migration and invasion enhancer 1
79415	1.59e-17	4.65e-19	0.1638	-8.920302	-1.4613621	2405.32	CYBC1	cytochrome b-245 chaperone 1
2091	1.6e-17	4.69e-19	0.2005	-8.919428	-1.7885871	2473.54	FBL	fibrillarin
100528016	1.62e-17	4.74e-19	0.1767	8.918202	1.575669	1562.49	TMX2-CTNND1	TMX2-CTNND1 readthrough (NMD candidate)
84973	1.79e-17	5.26e-19	0.2153	-8.906646	-1.9179607	389.02	SNHG7	small nucleolar RNA host gene 7
23521	1.79e-17	5.28e-19	0.1902	-8.906307	-1.6942478	54456.4	RPL13A	ribosomal protein L13a
107985921	1.82e-17	5.39e-19	0.2825	8.903996	2.5151267	117.23	LOC107985921
8777	1.82e-17	5.39e-19	0.1716	8.90388	1.5282339	1262.51	MPDZ	multiple PDZ domain crumbs cell polarity complex component
55272	1.83e-17	5.42e-19	0.1454	-8.903406	-1.2946359	565.96	IMP3	IMP U3 small nucleolar ribonucleoprotein 3
5441	1.88e-17	5.59e-19	0.2515	-8.899803	-2.2386382	619.06	POLR2L	RNA polymerase II, I and III subunit L
84300	1.9e-17	5.65e-19	0.2297	-8.898781	-2.0440272	296.64	UQCC2	ubiquinol-cytochrome c reductase complex assembly factor 2
282969	1.96e-17	5.84e-19	0.2818	-8.894978	-2.5063994	302.34	FUOM	fucose mutarotase
513	2.1e-17	6.27e-19	0.2749	-8.887217	-2.4431298	2975.88	ATP5F1D	ATP synthase F1 subunit delta
23512	2.15e-17	6.43e-19	0.1328	8.884305	1.1801564	551.22	SUZ12	SUZ12 polycomb repressive complex 2 subunit
5689	2.18e-17	6.52e-19	0.1622	-8.882827	-1.4404716	3272.34	PSMB1	proteasome 20S subunit beta 1
1471	2.2e-17	6.61e-19	0.2288	-8.881211	-2.0317987	16917.22	CST3	cystatin C
81926	2.22e-17	6.69e-19	0.1579	-8.87997	-1.4025678	3178.1	ABHD17A	abhydrolase domain containing 17A, depalmitoylase
57584	2.24e-17	6.76e-19	0.1615	8.878765	1.4342726	1718.1	ARHGAP21	Rho GTPase activating protein 21
6227	2.27e-17	6.84e-19	0.2688	-8.877396	-2.3865711	800.97	RPS21	ribosomal protein S21
8818	2.32e-17	7e-19	0.1632	-8.874839	-1.4484548	892.03	DPM2	dolichyl-phosphate mannosyltransferase subunit 2, regulatory
84619	2.33e-17	7.05e-19	0.1651	-8.874147	-1.4646801	1425.55	ZGPAT	zinc finger CCCH-type and G-patch domain containing
55687	2.44e-17	7.4e-19	0.1548	-8.868706	-1.372728	652.22	TRMU	tRNA mitochondrial 2-thiouridylase
10912	2.47e-17	7.53e-19	0.2771	-8.866798	-2.4574037	4343.27	GADD45G	growth arrest and DNA damage inducible gamma
2647	2.49e-17	7.59e-19	0.2726	-8.865865	-2.4168182	357.81	BLOC1S1	biogenesis of lysosomal organelles complex 1 subunit 1
55611	2.55e-17	7.78e-19	0.1361	-8.863111	-1.2059478	2630.62	OTUB1	OTU deubiquitinase, ubiquitin aldehyde binding 1
11313	2.57e-17	7.87e-19	0.1524	-8.861906	-1.3505172	1358.5	LYPLA2	lysophospholipase 2
84572	2.58e-17	7.91e-19	0.1604	-8.861298	-1.4217364	2553.92	GNPTG	N-acetylglucosamine-1-phosphate transferase subunit gamma
29952	2.71e-17	8.32e-19	0.1527	-8.85567	-1.3525036	5839.48	DPP7	dipeptidyl peptidase 7
64839	2.8e-17	8.61e-19	0.1769	8.851782	1.5659709	507.65	FBXL17	F-box and leucine rich repeat protein 17
107985304	2.82e-17	8.7e-19	0.2867	8.850715	2.5370752	101.82	LOC107985304	uncharacterized LOC107985304
57140	2.97e-17	9.19e-19	0.1473	-8.844565	-1.3025076	1927.15	RNPEPL1	arginyl aminopeptidase like 1
4714	2.97e-17	9.17e-19	0.1661	-8.844772	-1.4686788	2276.01	NDUFB8	NADH:ubiquinone oxidoreductase subunit B8
9526	2.97e-17	9.18e-19	0.132	-8.844693	-1.167322	2286.02	MPDU1	mannose-P-dolichol utilization defect 1
23382	2.97e-17	9.23e-19	0.1555	8.844097	1.3751819	273.01	AHCYL2	adenosylhomocysteinase like 2
102465801	2.97e-17	9.25e-19	0.2181	-8.843832	-1.928727	282.11	MIR7703	microRNA 7703
30833	3.13e-17	9.74e-19	0.2115	-8.838072	-1.8690201	733.48	NT5C	5', 3'-nucleotidase, cytosolic
51693	3.14e-17	9.79e-19	0.1846	-8.83753	-1.6310602	484.06	TRAPPC2L	trafficking protein particle complex subunit 2L
140465	3.22e-17	1.01e-18	0.226	-8.834361	-1.9962004	1180.72	MYL6B	myosin light chain 6B
3704	3.24e-17	1.02e-18	0.1643	-8.833314	-1.4515905	2102.85	ITPA	inosine triphosphatase
64975	3.27e-17	1.02e-18	0.2652	-8.832375	-2.3423903	1877.93	MRPL41	mitochondrial ribosomal protein L41
115950	3.27e-17	1.03e-18	0.183	-8.832082	-1.6161836	318.59	ZNF653	zinc finger protein 653
55684	3.27e-17	1.03e-18	0.1574	-8.831644	-1.3900486	6243.21	RABL6	RAB, member RAS oncogene family like 6
10139	3.28e-17	1.04e-18	0.1613	-8.831208	-1.4244049	983.86	ARFRP1	ADP ribosylation factor related protein 1
58485	3.48e-17	1.1e-18	0.1861	-8.82413	-1.641915	1780.85	TRAPPC1	trafficking protein particle complex subunit 1
53635	3.51e-17	1.11e-18	0.1644	-8.823126	-1.450506	5936.73	PTOV1	PTOV1 extended AT-hook containing adaptor protein
1649	3.59e-17	1.14e-18	0.1849	-8.820306	-1.630543	930.38	DDIT3	DNA damage inducible transcript 3
79090	3.59e-17	1.14e-18	0.2175	-8.820383	-1.9184429	720.72	TRAPPC6A	trafficking protein particle complex subunit 6A
80772	3.62e-17	1.15e-18	0.1578	-8.819093	-1.3920913	572.98	CPTP	ceramide-1-phosphate transfer protein
201254	3.77e-17	1.2e-18	0.2302	-8.814417	-2.0289525	424.22	CENPX	centromere protein X
124446	3.82e-17	1.22e-18	0.1954	-8.812546	-1.7219695	1237.73	TMEM219	transmembrane protein 219
107984661	3.83e-17	1.23e-18	0.2793	8.812051	2.4610937	166.76	LOC107984661	uncharacterized LOC107984661
83982	3.86e-17	1.24e-18	0.2792	-8.810999	-2.4600077	562.81	IFI27L2	interferon alpha inducible protein 27 like 2
7439	4.02e-17	1.29e-18	0.2027	-8.806368	-1.7853347	59388.61	BEST1	bestrophin 1
552889	4.03e-17	1.3e-18	0.1478	8.805875	1.3011454	983.18	ATXN7L3B	ataxin 7 like 3B
51282	4.16e-17	1.34e-18	0.2738	-8.802002	-2.4101954	2130.37	SCAND1	SCAN domain containing 1
10856	4.22e-17	1.37e-18	0.1288	-8.800234	-1.133304	3245.68	RUVBL2	RuvB like AAA ATPase 2
4357	4.22e-17	1.37e-18	0.2293	-8.800115	-2.0182877	2064.76	MPST	mercaptopyruvate sulfurtransferase
4659	4.43e-17	1.44e-18	0.1549	8.794313	1.3626619	905.96	PPP1R12A	protein phosphatase 1 regulatory subunit 12A
57060	4.51e-17	1.47e-18	0.1428	-8.792244	-1.2553084	881.3	PCBP4	poly(rC) binding protein 4
148223	4.66e-17	1.52e-18	0.2009	-8.788412	-1.765851	545.33	C19ORF25	chromosome 19 open reading frame 25
6204	4.71e-17	1.54e-18	0.2135	-8.786903	-1.8756824	3426.44	RPS10	ribosomal protein S10
768213	4.72e-17	1.55e-18	0.2635	-8.786251	-2.3148613	266.59	MIR671	microRNA 671
100874006	4.84e-17	1.59e-18	0.3068	8.783231	2.6948609	218.05	TTC3-AS1	TTC3 antisense RNA 1
9908	5.06e-17	1.66e-18	0.1452	8.778032	1.2746952	2111.22	G3BP2	G3BP stress granule assembly factor 2
107985946	5.12e-17	1.68e-18	0.2636	8.776644	2.3130858	132.52	LOC107985946	uncharacterized LOC107985946
55192	5.12e-17	1.69e-18	0.2187	-8.776303	-1.9194491	276.81	DNAJC17	DnaJ heat shock protein family (Hsp40) member C17
23179	5.32e-17	1.76e-18	0.1475	8.771785	1.2938188	3860.1	RGL1	ral guanine nucleotide dissociation stimulator like 1
10810	5.56e-17	1.84e-18	0.197	8.766763	1.7267177	473.56	WASF3	WASP family member 3
4763	5.62e-17	1.86e-18	0.1642	8.765334	1.4389134	1062.38	NF1	neurofibromin 1
9444	5.64e-17	1.87e-18	0.1357	8.764633	1.1896276	2519.79	QKI	QKI, KH domain containing RNA binding
4697	5.68e-17	1.89e-18	0.1577	-8.763773	-1.3820997	1127.66	NDUFA4	NDUFA4 mitochondrial complex associated
64853	5.68e-17	1.89e-18	0.1151	8.763552	1.0089758	1250.5	AIDA	axin interactor, dorsalization associated
6193	5.9e-17	1.97e-18	0.2163	-8.759019	-1.8945814	7290.7	RPS5	ribosomal protein S5
91978	6.4e-17	2.14e-18	0.2432	-8.749731	-2.1279397	582.97	TPGS1	tubulin polyglutamylase complex subunit 1
140467	6.56e-17	2.2e-18	0.238	-8.746781	-2.0818568	1926.76	ZNF358	zinc finger protein 358
280636	6.72e-17	2.25e-18	0.2334	-8.743768	-2.0408199	1508.68	SELENOH	selenoprotein H
342371	6.95e-17	2.34e-18	0.2073	8.739581	1.8121204	898.32	ATXN1L	ataxin 1 like
55257	6.95e-17	2.34e-18	0.1346	-8.739584	-1.176238	491.84	MRGBP	MRG domain binding protein
4061	7.07e-17	2.38e-18	0.1794	-8.737485	-1.5671473	6439.96	LY6E	lymphocyte antigen 6 family member E
7003	7.86e-17	2.65e-18	0.2192	8.725393	1.9124531	1247.68	TEAD1	TEA domain transcription factor 1
51639	7.94e-17	2.69e-18	0.1246	-8.723948	-1.086757	1031.33	SF3B6	splicing factor 3b subunit 6
105371566	8.06e-17	2.73e-18	0.2333	-8.722134	-2.0346198	100.61	LOC105371566	uncharacterized LOC105371566
10969	8.09e-17	2.75e-18	0.1406	-8.721444	-1.2262594	2542.66	EBNA1BP2	EBNA1 binding protein 2
9168	8.32e-17	2.83e-18	0.2976	-8.718135	-2.5943493	77246.73	TMSB10	thymosin beta 10
23033	8.38e-17	2.85e-18	0.144	8.717087	1.2552924	593.02	DOP1A	DOP1 leucine zipper like protein A
6191	8.47e-17	2.89e-18	0.1566	-8.715782	-1.3646896	18651.92	RPS4X	ribosomal protein S4 X-linked
79171	8.65e-17	2.96e-18	0.1853	-8.713151	-1.6147412	2676.45	RBM42	RNA binding motif protein 42
90313	8.93e-17	3.06e-18	0.2261	-8.709351	-1.9690082	1650.39	TP53I13	tumor protein p53 inducible protein 13
7936	8.96e-17	3.07e-18	0.1826	-8.708764	-1.5898864	2170.1	NELFE	negative elongation factor complex member E
5437	9.01e-17	3.09e-18	0.1408	-8.707956	-1.2264547	717.24	POLR2H	RNA polymerase II, I and III subunit H
105376392	9.21e-17	3.17e-18	0.1604	-8.705315	-1.3965057	500.8	LOC105376392	uncharacterized LOC105376392
64374	9.47e-17	3.26e-18	0.178	-8.701911	-1.5490376	2747.95	SIL1	SIL1 nucleotide exchange factor
4723	9.73e-17	3.36e-18	0.1763	-8.698681	-1.5337143	5009.42	NDUFV1	NADH:ubiquinone oxidoreductase core subunit V1
100652770	9.95e-17	3.44e-18	0.3873	8.695834	3.3678402	68.9	DSG2-AS1	DSG2 antisense RNA 1
7150	9.99e-17	3.46e-18	0.1337	8.695165	1.1628131	3681.66	TOP1	DNA topoisomerase I
1460	1e-16	3.49e-18	0.1654	-8.694405	-1.4383048	2744.23	CSNK2B	casein kinase 2 beta
10587	1.01e-16	3.51e-18	0.1814	-8.693751	-1.5769455	1537.79	TXNRD2	thioredoxin reductase 2
10899	1.01e-16	3.52e-18	0.1788	-8.693201	-1.5541158	2373.61	JTB	jumping translocation breakpoint
6165	1.01e-16	3.54e-18	0.198	-8.692658	-1.7210049	2902.79	RPL35A	ribosomal protein L35a
6189	1.05e-16	3.66e-18	0.1782	-8.688816	-1.5486903	19265.05	RPS3A	ribosomal protein S3A
6625	1.09e-16	3.83e-18	0.1642	-8.68366	-1.4258973	11866.19	SNRNP70	small nuclear ribonucleoprotein U1 subunit 70
5947	1.14e-16	4e-18	0.2455	-8.678924	-2.130289	40352.1	RBP1	retinol binding protein 1
6152	1.18e-16	4.14e-18	0.2039	-8.674928	-1.7687832	4932.15	RPL24	ribosomal protein L24
3921	1.19e-16	4.21e-18	0.1684	-8.673037	-1.4603953	15913.16	RPSA	ribosomal protein SA
53916	1.25e-16	4.41e-18	0.1947	-8.6676	-1.6877712	293.52	RAB4B	RAB4B, member RAS oncogene family
55193	1.25e-16	4.43e-18	0.1398	8.667208	1.2115803	804.71	PBRM1	polybromo 1
54461	1.25e-16	4.44e-18	0.1421	-8.667029	-1.2314978	5177	FBXW5	F-box and WD repeat domain containing 5
255783	1.25e-16	4.44e-18	0.2877	-8.666883	-2.4934322	2044.97	INAFM1	InaF motif containing 1
3482	1.26e-16	4.48e-18	0.1344	8.665901	1.1645855	3432.59	IGF2R	insulin like growth factor 2 receptor
101928525	1.27e-16	4.51e-18	0.134	-8.66502	-1.1607453	395.51	LOC101928525	uncharacterized LOC101928525
150678	1.28e-16	4.57e-18	0.2872	-8.663549	-2.4885035	485.91	COPS9	COP9 signalosome subunit 9
10450	1.29e-16	4.59e-18	0.1405	-8.663108	-1.2173905	1294.53	PPIE	peptidylprolyl isomerase E
64328	1.36e-16	4.86e-18	0.1323	8.656681	1.1450553	496.42	XPO4	exportin 4
221927	1.36e-16	4.89e-18	0.1752	-8.655967	-1.5167882	1767.82	BRAT1	BRCA1 associated ATM activator 1
10975	1.38e-16	4.94e-18	0.2601	-8.654848	-2.2509571	1253.62	UQCR11	ubiquinol-cytochrome c reductase, complex III subunit XI
55647	1.39e-16	4.98e-18	0.1811	-8.653741	-1.5675278	4946.7	RAB20	RAB20, member RAS oncogene family
5702	1.39e-16	5.01e-18	0.1503	-8.653064	-1.3001834	3639.13	PSMC3	proteasome 26S subunit, ATPase 3
317749	1.43e-16	5.15e-18	0.2428	-8.649939	-2.1003995	464.37	DHRS4L2	dehydrogenase/reductase 4 like 2
9475	1.44e-16	5.18e-18	0.1978	8.649329	1.7112503	575.59	ROCK2	Rho associated coiled-coil containing protein kinase 2
84292	1.47e-16	5.32e-18	0.1565	-8.646266	-1.35356	1122.93	WDR83	WD repeat domain 83
116412	1.47e-16	5.33e-18	0.1891	-8.645984	-1.6350505	126.49	ZNF837	zinc finger protein 837
1349	1.47e-16	5.35e-18	0.1635	-8.645749	-1.4132495	473.27	COX7B	cytochrome c oxidase subunit 7B
23770	1.48e-16	5.36e-18	0.189	-8.645412	-1.6336146	8652.55	FKBP8	FKBP prolyl isomerase 8
130617	1.61e-16	5.85e-18	0.177	-8.635407	-1.5283036	626.65	ZFAND2B	zinc finger AN1-type containing 2B
1155	1.64e-16	5.98e-18	0.1535	-8.633004	-1.3248231	2852.66	TBCB	tubulin folding cofactor B
728377	1.71e-16	6.22e-18	0.2148	8.628397	1.8529655	305.96	ARHGEF34P	Rho guanine nucleotide exchange factor 34, pseudogene
6187	1.71e-16	6.25e-18	0.1423	-8.627936	-1.2278789	44033.39	RPS2	ribosomal protein S2
6867	1.72e-16	6.3e-18	0.1549	8.626948	1.3365158	2620.63	TACC1	transforming acidic coiled-coil containing protein 1
26122	1.75e-16	6.43e-18	0.1568	8.624591	1.3523935	711.21	EPC2	enhancer of polycomb homolog 2
2584	1.77e-16	6.5e-18	0.2215	-8.623318	-1.9101351	323.53	GALK1	galactokinase 1
79856	1.81e-16	6.68e-18	0.2015	-8.620224	-1.7371035	8887.97	SNX22	sorting nexin 22
51073	1.81e-16	6.68e-18	0.1731	-8.620197	-1.4918598	2457.99	MRPL4	mitochondrial ribosomal protein L4
118472	1.84e-16	6.8e-18	0.1513	-8.618191	-1.3036825	374.4	ZNF511	zinc finger protein 511
112268437	1.84e-16	6.82e-18	0.3611	8.617859	3.1118436	95.11	LOC112268437	uncharacterized protein FLJ45252
23049	1.84e-16	6.83e-18	0.1369	8.617781	1.1801727	1391.87	SMG1	SMG1 nonsense mediated mRNA decay associated PI3K related kinase
100529262	1.93e-16	7.18e-18	0.1958	-8.612055	-1.6858316	293.85	MIA-RAB4B	MIA-RAB4B readthrough (NMD candidate)
100529239	1.93e-16	7.2e-18	0.1958	-8.611702	-1.6861172	3799.85	RPS10-NUDT3	RPS10-NUDT3 readthrough
4853	1.94e-16	7.25e-18	0.1933	8.610959	1.6642203	3235.4	NOTCH2	notch receptor 2
107986762	1.94e-16	7.23e-18	0.267	-8.61112	-2.2995737	159.66	LOC107986762
6155	1.94e-16	7.26e-18	0.1917	-8.610743	-1.650547	3715.49	RPL27	ribosomal protein L27
56915	1.95e-16	7.31e-18	0.2006	-8.609944	-1.7272288	404.71	EXOSC5	exosome component 5
116541	2.03e-16	7.61e-18	0.2673	-8.605383	-2.300027	988.42	MRPL54	mitochondrial ribosomal protein L54
100529145	2.03e-16	7.62e-18	0.1406	-8.605136	-1.2102238	618.2	TEN1-CDK3	TEN1-CDK3 readthrough (NMD candidate)
101928630	2.04e-16	7.68e-18	0.2423	8.604258	2.0846049	61.31	SMIM15-AS1	SMIM15 antisense RNA 1
105371084	2.05e-16	7.74e-18	0.2419	8.603382	2.0815169	206.86	RSL1D1-DT	RSL1D1 divergent transcript
100529067	2.08e-16	7.85e-18	0.223	-8.601832	-1.9184437	2487.95	SERF2-C15ORF63	SERF2-C15orf63 readthrough
10640	2.08e-16	7.87e-18	0.1382	8.601486	1.1888996	905.51	EXOC5	exocyst complex component 5
9552	2.08e-16	7.88e-18	0.1363	-8.60127	-1.1725369	1598.56	SPAG7	sperm associated antigen 7
10980	2.1e-16	7.99e-18	0.1379	-8.599681	-1.1856112	2374.26	COPS6	COP9 signalosome subunit 6
100316904	2.1e-16	8e-18	0.3021	-8.599659	-2.5977408	218.71	SAP25	Sin3A associated protein 25
125988	2.1e-16	8.01e-18	0.2596	-8.599457	-2.2324215	571.48	MICOS13	mitochondrial contact site and cristae organizing system subunit 13
28956	2.17e-16	8.28e-18	0.2554	-8.595651	-2.195163	434.27	LAMTOR2	late endosomal/lysosomal adaptor, MAPK and MTOR activator 2
1120	2.18e-16	8.32e-18	0.1243	-8.59512	-1.068271	1099.99	CHKB	choline kinase beta
3163	2.18e-16	8.35e-18	0.1301	-8.594722	-1.1179213	2223.53	HMOX2	heme oxygenase 2
7174	2.19e-16	8.37e-18	0.1337	8.594337	1.1489139	1049.73	TPP2	tripeptidyl peptidase 2
83443	2.25e-16	8.63e-18	0.1928	-8.590934	-1.6560463	2880.01	SF3B5	splicing factor 3b subunit 5
3430	2.3e-16	8.82e-18	0.1997	-8.588417	-1.7148769	734.42	IFI35	interferon induced protein 35
23133	2.33e-16	8.98e-18	0.1779	8.58627	1.5279028	401.94	PHF8	PHD finger protein 8
6230	2.36e-16	9.08e-18	0.1944	-8.585002	-1.6689516	3541.31	RPS25	ribosomal protein S25
7392	2.38e-16	9.19e-18	0.1456	-8.583696	-1.24953	2582.36	USF2	upstream transcription factor 2, c-fos interacting
51116	2.46e-16	9.53e-18	0.1342	-8.579531	-1.1513814	649.85	MRPS2	mitochondrial ribosomal protein S2
3420	2.46e-16	9.55e-18	0.1216	-8.579195	-1.0431344	1688.65	IDH3B	isocitrate dehydrogenase (NAD(+)) 3 non-catalytic subunit beta
283870	2.52e-16	9.8e-18	0.2803	-8.576327	-2.4043306	152.63	BRICD5	BRICHOS domain containing 5
56655	2.57e-16	1e-17	0.2463	-8.573722	-2.1118253	248.25	POLE4	DNA polymerase epsilon 4, accessory subunit
399512	2.7e-16	1.05e-17	0.1424	-8.568216	-1.2202616	369.17	SLC25A35	solute carrier family 25 member 35
4736	2.74e-16	1.07e-17	0.1599	-8.566028	-1.3695027	13071.41	RPL10A	ribosomal protein L10a
55210	2.98e-16	1.17e-17	0.1484	-8.556337	-1.270064	2015.02	ATAD3A	ATPase family AAA domain containing 3A
83989	2.99e-16	1.17e-17	0.1404	8.555907	1.201205	635.23	FAM172A	family with sequence similarity 172 member A
9685	3.02e-16	1.18e-17	0.1269	8.554442	1.0854379	1306.42	CLINT1	clathrin interactor 1
100271849	3.02e-16	1.18e-17	0.2307	-8.554505	-1.9738289	146.58	MEF2B	myocyte enhancer factor 2B
163859	3.02e-16	1.19e-17	0.1759	8.554217	1.5043103	515.38	SDE2	SDE2 telomere maintenance homolog
2281	3.05e-16	1.2e-17	0.1472	-8.552671	-1.259321	414.24	FKBP1B	FKBP prolyl isomerase 1B
5694	3.05e-16	1.21e-17	0.1774	-8.552344	-1.5173329	2324.54	PSMB6	proteasome 20S subunit beta 6
107985034	3.05e-16	1.21e-17	0.1749	-8.552228	-1.495984	873.76	LOC107985034	uncharacterized LOC107985034
997	3.05e-16	1.2e-17	0.1907	-8.552522	-1.6313896	1278.97	CDC34	cell division cycle 34, ubiqiutin conjugating enzyme
100129836	3.05e-16	1.21e-17	0.2903	8.55198	2.482629	202.6	COL4A2-AS2	COL4A2 antisense RNA 2
64979	3.06e-16	1.21e-17	0.1833	-8.551767	-1.5677912	465.61	MRPL36	mitochondrial ribosomal protein L36
138428	3.34e-16	1.33e-17	0.1873	-8.541227	-1.6000836	276.37	PTRH1	peptidyl-tRNA hydrolase 1 homolog
8225	3.37e-16	1.34e-17	0.1604	-8.539869	-1.3694526	3536.3	GTPBP6	GTP binding protein 6 (putative)
1	3.38e-16	1.35e-17	0.2116	-8.539512	-1.8066301	197.47	A1BG	alpha-1-B glycoprotein
113218487	3.42e-16	1.37e-17	0.2238	-8.537915	-1.9111529	3520.17	MIR10394	microRNA 10394
84279	3.48e-16	1.39e-17	0.1902	-8.535701	-1.623619	299.78	PRADC1	protease associated domain containing 1
151313	3.54e-16	1.42e-17	0.1494	-8.53361	-1.2753017	295.38	FAHD2B	fumarylacetoacetate hydrolase domain containing 2B
84875	3.58e-16	1.44e-17	0.1584	-8.532084	-1.3513549	2140.88	PARP10	poly(ADP-ribose) polymerase family member 10
2495	3.69e-16	1.48e-17	0.2059	-8.528532	-1.7560872	64095.56	FTH1	ferritin heavy chain 1
30000	3.76e-16	1.51e-17	0.1508	8.526207	1.2854898	940.46	TNPO2	transportin 2
10534	3.78e-16	1.52e-17	0.1902	-8.525334	-1.6216635	506.92	ZNRD2	zinc ribbon domain containing 2
27125	3.9e-16	1.57e-17	0.1764	8.521556	1.5029381	6153.49	AFF4	ALF transcription elongation factor 4
25911	3.93e-16	1.59e-17	0.2334	-8.520369	-1.9883865	408.86	DPCD	deleted in primary ciliary dyskinesia homolog (mouse)
6160	4.31e-16	1.75e-17	0.1976	-8.509376	-1.6813354	2768.08	RPL31	ribosomal protein L31
114049	4.35e-16	1.77e-17	0.1363	-8.508108	-1.1594667	1889.74	BUD23	BUD23 rRNA methyltransferase and ribosome maturation factor
5518	4.4e-16	1.79e-17	0.1251	-8.506559	-1.0641859	9513.64	PPP2R1A	protein phosphatase 2 scaffold subunit Aalpha
6139	4.61e-16	1.88e-17	0.1719	-8.501165	-1.4612458	5412.53	RPL17	ribosomal protein L17
23632	4.83e-16	1.97e-17	0.1434	-8.495601	-1.2179758	264.69	CA14	carbonic anhydrase 14
102724146	4.88e-16	2e-17	0.2046	8.494081	1.73782	265.3	LOC102724146	uncharacterized LOC102724146
7376	5.11e-16	2.09e-17	0.1255	-8.48861	-1.0651092	2310.38	NR1H2	nuclear receptor subfamily 1 group H member 2
100526842	5.13e-16	2.1e-17	0.1668	-8.488051	-1.4158357	5749.22	RPL17-C18ORF32	RPL17-C18orf32 readthrough
64976	5.17e-16	2.12e-17	0.1645	-8.486985	-1.3962933	831.31	MRPL40	mitochondrial ribosomal protein L40
6164	5.19e-16	2.13e-17	0.248	-8.486402	-2.1047555	1835.27	RPL34	ribosomal protein L34
100288142	5.24e-16	2.15e-17	0.1832	8.485154	1.5546319	566.25	NBPF20	NBPF member 20
388341	5.24e-16	2.16e-17	0.1919	-8.484922	-1.6281308	836.38	LRRC75A	leucine rich repeat containing 75A
51547	5.28e-16	2.18e-17	0.1421	-8.483798	-1.20531	788.41	SIRT7	sirtuin 7
102	5.38e-16	2.22e-17	0.122	8.481478	1.0349151	2225.81	ADAM10	ADAM metallopeptidase domain 10
51157	5.38e-16	2.22e-17	0.2166	-8.481415	-1.8367052	766.7	ZNF580	zinc finger protein 580
23131	5.39e-16	2.23e-17	0.1594	8.481036	1.3521201	838.07	GPATCH8	G-patch domain containing 8
84068	5.42e-16	2.25e-17	0.1915	8.480084	1.623679	463.32	SLC10A7	solute carrier family 10 member 7
283643	5.46e-16	2.27e-17	0.2763	-8.479059	-2.3425704	182.82	TEDC1	tubulin epsilon and delta complex 1
158586	5.48e-16	2.28e-17	0.1643	8.478628	1.3926365	329.15	ZXDB	zinc finger X-linked duplicated B
402	5.5e-16	2.29e-17	0.2084	-8.478058	-1.7669817	216.66	ARL2	ADP ribosylation factor like GTPase 2
126382	5.5e-16	2.29e-17	0.262	-8.477821	-2.2213764	301.83	NR2C2AP	nuclear receptor 2C2 associated protein
57492	5.55e-16	2.32e-17	0.1571	8.476567	1.3316144	1283.25	ARID1B	AT-rich interaction domain 1B
22994	5.56e-16	2.32e-17	0.1872	-8.476309	-1.5866929	382.59	CEP131	centrosomal protein 131
23405	5.58e-16	2.34e-17	0.1277	8.475763	1.0825877	1082.39	DICER1	dicer 1, ribonuclease III
51293	5.68e-16	2.38e-17	0.2131	-8.473525	-1.8059996	1980.64	CD320	CD320 molecule
116092	5.73e-16	2.41e-17	0.1631	-8.472317	-1.3815481	601.02	DNTTIP1	deoxynucleotidyltransferase terminal interacting protein 1
8220	5.81e-16	2.44e-17	0.1399	-8.470534	-1.1848172	537.58	ESS2	ess-2 splicing factor homolog
5372	5.89e-16	2.48e-17	0.2032	-8.468723	-1.7210761	1442.1	PMM1	phosphomannomutase 1
9867	5.9e-16	2.49e-17	0.1665	8.468457	1.4101058	2319.2	PJA2	praja ring finger ubiquitin ligase 2
79228	5.95e-16	2.51e-17	0.1748	-8.467339	-1.4803545	2580.96	THOC6	THO complex subunit 6
6168	5.98e-16	2.53e-17	0.2284	-8.466484	-1.933573	3716.08	RPL37A	ribosomal protein L37a
4670	5.98e-16	2.53e-17	0.1237	-8.466403	-1.0475628	6940.71	HNRNPM	heterogeneous nuclear ribonucleoprotein M
55929	6.19e-16	2.62e-17	0.2089	-8.462214	-1.7680654	1336.9	DMAP1	DNA methyltransferase 1 associated protein 1
84987	6.35e-16	2.7e-17	0.2443	-8.458965	-2.0662677	322.13	COX14	cytochrome c oxidase assembly factor COX14
112483	6.4e-16	2.72e-17	0.184	-8.45797	-1.5565996	1249.85	SAT2	spermidine/spermine N1-acetyltransferase family member 2
5286	6.47e-16	2.75e-17	0.1486	8.456606	1.2568375	1663.6	PIK3C2A	phosphatidylinositol-4-phosphate 3-kinase catalytic subunit type 2 alpha
2037	6.49e-16	2.77e-17	0.1562	8.456065	1.3205492	5071.62	EPB41L2	erythrocyte membrane protein band 4.1 like 2
127933	6.5e-16	2.77e-17	0.1282	8.455732	1.0838116	1322.55	UHMK1	U2AF homology motif kinase 1
54958	6.58e-16	2.81e-17	0.3434	-8.454048	-2.9028794	332.67	TMEM160	transmembrane protein 160
10802	6.6e-16	2.83e-17	0.1554	8.45344	1.313625	865.99	SEC24A	SEC24 homolog A, COPII coat complex component
6813	6.6e-16	2.83e-17	0.1495	-8.453383	-1.2633996	4218.04	STXBP2	syntaxin binding protein 2
10398	6.61e-16	2.84e-17	0.1206	-8.453063	-1.0195281	2846.88	MYL9	myosin light chain 9
728806	6.95e-16	2.99e-17	0.313	8.446922	2.6438988	49.6	NSFP1	N-ethylmaleimide-sensitive factor pseudogene 1
116444	6.95e-16	2.99e-17	0.2951	-8.446932	-2.4924956	380.67	GRIN3B	glutamate ionotropic receptor NMDA type subunit 3B
29101	7.01e-16	3.02e-17	0.1633	-8.445648	-1.3788251	2524.24	SSU72	SSU72 homolog, RNA polymerase II CTD phosphatase
25804	7.01e-16	3.02e-17	0.1855	-8.445661	-1.5665614	2174.93	LSM4	LSM4 homolog, U6 small nuclear RNA and mRNA degradation associated
107986488	7.06e-16	3.05e-17	0.2152	-8.444739	-1.8173093	123.28	LOC107986488
11176	7.07e-16	3.06e-17	0.1502	8.444317	1.2680491	1537.21	BAZ2A	bromodomain adjacent to zinc finger domain 2A
1739	7.09e-16	3.07e-17	0.1745	8.443716	1.4732111	639.91	DLG1	discs large MAGUK scaffold protein 1
145483	7.09e-16	3.08e-17	0.1286	-8.443637	-1.0859111	226.39	FAM161B	FAM161 centrosomal protein B
143458	7.14e-16	3.1e-17	0.2172	8.442803	1.8340399	874.68	LDLRAD3	low density lipoprotein receptor class A domain containing 3
6157	7.15e-16	3.11e-17	0.2091	-8.442436	-1.7653393	6978.89	RPL27A	ribosomal protein L27a
100288162	7.38e-16	3.21e-17	0.2907	8.438525	2.4528703	142.22	LOC100288162	uncharacterized LOC100288162
1892	7.5e-16	3.27e-17	0.1911	-8.436422	-1.6120632	3884.49	ECHS1	enoyl-CoA hydratase, short chain 1
5479	8e-16	3.5e-17	0.1992	-8.428647	-1.6786892	9990.6	PPIB	peptidylprolyl isomerase B
92002	8.02e-16	3.51e-17	0.1605	-8.42814	-1.352837	355.97	CCNQ	cyclin Q
59286	8.25e-16	3.62e-17	0.2446	-8.424587	-2.0602539	788.17	UBL5	ubiquitin like 5
83758	8.49e-16	3.73e-17	0.3364	8.421063	2.8326141	123.72	RBP5	retinol binding protein 5
11315	8.52e-16	3.75e-17	0.155	-8.420526	-1.3055407	5154.34	PARK7	Parkinsonism associated deglycase
55052	8.58e-16	3.79e-17	0.212	-8.419363	-1.7847152	1081.63	MRPL20	mitochondrial ribosomal protein L20
80161	8.58e-16	3.78e-17	0.187	-8.419413	-1.5743635	1045.48	ASMTL-AS1	ASMTL antisense RNA 1
51504	8.97e-16	3.96e-17	0.1648	-8.414021	-1.3862678	1974.47	TRMT112	tRNA methyltransferase activator subunit 11-2
6122	9.02e-16	3.99e-17	0.1473	-8.413215	-1.2395467	47967.85	RPL3	ribosomal protein L3
3396	9.33e-16	4.13e-17	0.157	-8.409195	-1.3201299	457.79	MRPL58	mitochondrial ribosomal protein L58
100303453	9.44e-16	4.19e-17	0.1424	8.407578	1.1968339	177.24	TSNAX-DISC1	TSNAX-DISC1 readthrough (NMD candidate)
8574	9.64e-16	4.28e-17	0.1593	-8.404989	-1.3390566	799.14	AKR7A2	aldo-keto reductase family 7 member A2
2874	9.88e-16	4.39e-17	0.1458	-8.401994	-1.2250655	1677.81	GPS2	G protein pathway suppressor 2
7391	9.97e-16	4.44e-17	0.1324	-8.400768	-1.1122903	972.66	USF1	upstream transcription factor 1
4913	1.01e-15	4.48e-17	0.2968	-8.399637	-2.4931344	169.03	NTHL1	nth like DNA glycosylase 1
23481	1.01e-15	4.52e-17	0.175	-8.398683	-1.4701484	4775.13	PES1	pescadillo ribosomal biogenesis factor 1
9365	1.02e-15	4.54e-17	0.2817	8.398039	2.3654564	105.28	KL	klotho
23522	1.04e-15	4.65e-17	0.1954	8.395306	1.6403795	594.95	KAT6B	lysine acetyltransferase 6B
1877	1.06e-15	4.74e-17	0.154	-8.392886	-1.2927806	1232.11	E4F1	E4F transcription factor 1
204851	1.06e-15	4.75e-17	0.1861	8.392637	1.5621633	3006.27	HIPK1	homeodomain interacting protein kinase 1
64960	1.1e-15	4.96e-17	0.1693	-8.387602	-1.4202694	1648.97	MRPS15	mitochondrial ribosomal protein S15
22978	1.15e-15	5.18e-17	0.1262	8.38253	1.0574624	758.3	NT5C2	5'-nucleotidase, cytosolic II
6169	1.16e-15	5.24e-17	0.2838	-8.381082	-2.3785514	1223.07	RPL38	ribosomal protein L38
9040	1.2e-15	5.4e-17	0.1624	-8.377735	-1.360456	1575.06	UBE2M	ubiquitin conjugating enzyme E2 M
57569	1.21e-15	5.46e-17	0.2592	8.376273	2.1713884	827.92	ARHGAP20	Rho GTPase activating protein 20
51024	1.25e-15	5.67e-17	0.1956	-8.371856	-1.6376987	3424.54	FIS1	fission, mitochondrial 1
22872	1.27e-15	5.75e-17	0.1478	8.370332	1.2370405	3798.49	SEC31A	SEC31 homolog A, COPII coat complex component
29950	1.27e-15	5.75e-17	0.2258	-8.370317	-1.890138	1397.49	SERTAD1	SERTA domain containing 1
6128	1.29e-15	5.85e-17	0.1363	-8.368163	-1.1406428	22257.67	RPL6	ribosomal protein L6
2356	1.31e-15	5.99e-17	0.1321	-8.365447	-1.1050957	2161.26	FPGS	folylpolyglutamate synthase
6166	1.31e-15	5.99e-17	0.2108	-8.365473	-1.7637245	2093.87	RPL36AL	ribosomal protein L36a like
102723897	1.35e-15	6.15e-17	0.1925	-8.362372	-1.6095496	619.44	WASH9P	WAS protein family homolog 9, pseudogene
57496	1.36e-15	6.22e-17	0.1551	8.360939	1.2968085	697.49	MRTFB	myocardin related transcription factor B
1956	1.41e-15	6.45e-17	0.177	8.356731	1.4788127	1410.67	EGFR	epidermal growth factor receptor
5589	1.41e-15	6.48e-17	0.1387	-8.356218	-1.1587142	7946.77	PRKCSH	protein kinase C substrate 80K-H
56987	1.42e-15	6.51e-17	0.1892	8.3556	1.5810396	1081.29	BBX	BBX high mobility group box domain containing
160760	1.42e-15	6.54e-17	0.1826	8.355135	1.5255562	1084.75	PPTC7	protein phosphatase targeting COQ7
54550	1.44e-15	6.6e-17	0.1931	-8.354005	-1.613254	4962.04	NECAB2	N-terminal EF-hand calcium binding protein 2
55916	1.46e-15	6.71e-17	0.1594	8.352093	1.3315283	281.63	NXT2	nuclear transport factor 2 like export factor 2
220074	1.47e-15	6.75e-17	0.1287	-8.351259	-1.0750029	549.52	LRTOMT	leucine rich transmembrane and O-methyltransferase domain containing
101060684	1.47e-15	6.78e-17	0.1614	8.350873	1.3476261	869.63	NBPF26	NBPF member 26
10654	1.47e-15	6.8e-17	0.2254	-8.350388	-1.8820182	2355.25	PMVK	phosphomevalonate kinase
644	1.47e-15	6.8e-17	0.1717	-8.350422	-1.4336377	683.39	BLVRA	biliverdin reductase A
29903	1.51e-15	7.01e-17	0.233	-8.346865	-1.9451641	531.95	CCDC106	coiled-coil domain containing 106
391	1.58e-15	7.31e-17	0.1901	-8.341908	-1.5855617	1179.33	RHOG	ras homolog family member G
84080	1.6e-15	7.41e-17	0.2273	-8.340293	-1.8961349	386.4	ENKD1	enkurin domain containing 1
64320	1.6e-15	7.46e-17	0.1465	-8.339499	-1.221895	428.27	RNF25	ring finger protein 25
30968	1.6e-15	7.47e-17	0.1447	-8.339428	-1.2064671	2865.98	STOML2	stomatin like 2
80142	1.83e-15	8.56e-17	0.1747	-8.323244	-1.4540796	1346.15	PTGES2	prostaglandin E synthase 2
85403	1.85e-15	8.65e-17	0.1365	8.322026	1.1362091	2087.91	EAF1	ELL associated factor 1
219988	1.85e-15	8.66e-17	0.1818	8.321871	1.5130856	1075.39	PATL1	PAT1 homolog 1, processing body mRNA decay factor
4924	1.87e-15	8.73e-17	0.1319	-8.320839	-1.0979004	7893.84	NUCB1	nucleobindin 1
790955	1.89e-15	8.87e-17	0.297	-8.318959	-2.471063	258.56	UQCC3	ubiquinol-cytochrome c reductase complex assembly factor 3
146542	1.89e-15	8.88e-17	0.2256	-8.318934	-1.8771535	471.39	ZNF688	zinc finger protein 688
4701	1.92e-15	9.01e-17	0.2091	-8.3171	-1.7392685	1155.33	NDUFA7	NADH:ubiquinone oxidoreductase subunit A7
389072	1.92e-15	9.05e-17	0.2185	8.316644	1.8169519	200.54	PLEKHM3	pleckstrin homology domain containing M3
5360	1.95e-15	9.21e-17	0.1597	-8.314592	-1.3282554	1823.23	PLTP	phospholipid transfer protein
10360	1.98e-15	9.33e-17	0.2156	-8.313015	-1.7925019	342.31	NPM3	nucleophosmin/nucleoplasmin 3
729991	1.99e-15	9.4e-17	0.1606	-8.312103	-1.3352774	211.65	BORCS8	BLOC-1 related complex subunit 8
10565	2e-15	9.47e-17	0.1645	8.311291	1.3672563	984.16	ARFGEF1	ADP ribosylation factor guanine nucleotide exchange factor 1
7138	2.04e-15	9.63e-17	0.2743	-8.309227	-2.2789441	235.45	TNNT1	troponin T1, slow skeletal type
6236	2.17e-15	1.03e-16	0.2139	-8.301419	-1.7760529	648.25	RRAD	RRAD, Ras related glycolysis inhibitor and calcium channel regulator
51255	2.18e-15	1.03e-16	0.2216	-8.300716	-1.8392324	1263.64	RNF181	ring finger protein 181
10445	2.26e-15	1.07e-16	0.1223	-8.296345	-1.0147971	1464.24	MCRS1	microspherule protein 1
100873954	2.29e-15	1.09e-16	0.2316	8.294275	1.9211607	200.46	SNRK-AS1	SNRK antisense RNA 1
6208	2.34e-15	1.12e-16	0.2063	-8.291718	-1.7105921	9010.44	RPS14	ribosomal protein S14
1350	2.36e-15	1.13e-16	0.1926	-8.290542	-1.5968234	1190.9	COX7C	cytochrome c oxidase subunit 7C
9377	2.42e-15	1.16e-16	0.1706	-8.287307	-1.4138565	980.11	COX5A	cytochrome c oxidase subunit 5A
101927233	2.45e-15	1.17e-16	0.3649	8.286111	3.0238031	271.37	SEMA6A-AS1	SEMA6A antisense RNA 1
9873	2.52e-15	1.21e-16	0.1358	8.282595	1.1244558	1145.31	FCHSD2	FCH and double SH3 domains 2
10791	2.54e-15	1.22e-16	0.2491	-8.28115	-2.0629088	717.65	VAMP5	vesicle associated membrane protein 5
8677	2.56e-15	1.23e-16	0.174	-8.280346	-1.4406538	961.81	STX10	syntaxin 10
101929243	2.74e-15	1.32e-16	0.2334	8.272191	1.9309743	75	ILRUN-AS1	ILRUN antisense RNA 1
10589	2.76e-15	1.33e-16	0.2266	-8.271039	-1.8742982	3024.07	DRAP1	DR1 associated protein 1
386593	2.76e-15	1.33e-16	0.1233	-8.270878	-1.019809	1353.45	CHKB-CPT1B	CHKB-CPT1B readthrough (NMD candidate)
64743	2.81e-15	1.35e-16	0.1598	-8.26878	-1.32142	4160.73	WDR13	WD repeat domain 13
84262	2.84e-15	1.37e-16	0.2366	-8.267036	-1.9558954	398.28	PSMG3	proteasome assembly chaperone 3
283991	2.85e-15	1.38e-16	0.2345	-8.266669	-1.9381431	1053.88	UBALD2	UBA like domain containing 2
105371490	2.91e-15	1.41e-16	0.3606	-8.264167	-2.980353	55.26	LOC105371490	uncharacterized LOC105371490
11337	3.01e-15	1.46e-16	0.1592	-8.259969	-1.3151008	5769.91	GABARAP	GABA type A receptor-associated protein
6144	3.1e-15	1.51e-16	0.2187	-8.256059	-1.8056611	10149.68	RPL21	ribosomal protein L21
64645	3.13e-15	1.52e-16	0.194	8.254915	1.6016028	983.73	MFSD14A	major facilitator superfamily domain containing 14A
105369332	3.28e-15	1.59e-16	0.2489	-8.249239	-2.0532121	176.44	STX5-DT	STX5 divergent transcript
5412	3.32e-15	1.62e-16	0.1269	8.247596	1.0462449	744.95	UBL3	ubiquitin like 3
83933	3.42e-15	1.67e-16	0.1852	-8.243919	-1.527161	682.43	HDAC10	histone deacetylase 10
514	3.45e-15	1.68e-16	0.2703	-8.242759	-2.2278047	596.69	ATP5F1E	ATP synthase F1 subunit epsilon
9230	3.47e-15	1.7e-16	0.1538	-8.241696	-1.2673455	4086.68	RAB11B	RAB11B, member RAS oncogene family
284131	3.5e-15	1.71e-16	0.1997	-8.240706	-1.6458214	669.17	ENDOV	endonuclease V
53344	3.55e-15	1.74e-16	0.1499	8.238961	1.2352686	157.01	CHIC1	cysteine rich hydrophobic domain 1
64963	3.84e-15	1.88e-16	0.159	-8.229385	-1.3081508	732.68	MRPS11	mitochondrial ribosomal protein S11
254065	3.93e-15	1.93e-16	0.1457	8.226368	1.1986535	538.46	BRWD3	bromodomain and WD repeat domain containing 3
5499	4.05e-15	1.99e-16	0.1558	-8.222751	-1.2814919	4422.52	PPP1CA	protein phosphatase 1 catalytic subunit alpha
9349	4.07e-15	2e-16	0.1932	-8.221926	-1.58881	6299.52	RPL23	ribosomal protein L23
56005	4.07e-15	2e-16	0.1918	-8.221795	-1.576809	4011.58	MYDGF	myeloid derived growth factor
140823	4.11e-15	2.03e-16	0.2875	-8.220511	-2.3634022	373.32	ROMO1	reactive oxygen species modulator 1
54407	4.22e-15	2.08e-16	0.158	8.217234	1.2983117	9627.84	SLC38A2	solute carrier family 38 member 2
80829	4.35e-15	2.15e-16	0.13	8.213299	1.0677459	1224.32	ZFP91	ZFP91 zinc finger protein, atypical E3 ubiquitin ligase
9551	4.43e-15	2.19e-16	0.2172	-8.211143	-1.7835493	534.01	ATP5MF	ATP synthase membrane subunit f
11132	4.59e-15	2.27e-16	0.168	-8.206692	-1.3783526	747.69	CAPN10	calpain 10
112268006	4.59e-15	2.28e-16	0.2595	-8.206463	-2.1294536	119.4	LOC112268006
55505	4.63e-15	2.3e-16	0.2069	-8.205467	-1.697769	626.99	NOP10	NOP10 ribonucleoprotein
51491	4.71e-15	2.34e-16	0.1362	-8.203084	-1.1170346	1543.92	NOP16	NOP16 nucleolar protein
100170229	4.71e-15	2.35e-16	0.2431	-8.202936	-1.9943337	539.35	SRRM5	serine/arginine repetitive matrix 5
57589	4.73e-15	2.35e-16	0.1632	8.202501	1.3382528	935.54	RIC1	RIC1 homolog, RAB6A GEF complex partner 1
9866	4.74e-15	2.37e-16	0.1704	-8.201947	-1.397696	2774.98	TRIM66	tripartite motif containing 66
142678	4.79e-15	2.39e-16	0.1696	-8.200684	-1.3904904	3092.7	MIB2	MIB E3 ubiquitin protein ligase 2
80014	5.05e-15	2.53e-16	0.2024	8.19407	1.6588129	746.92	WWC2	WW and C2 domain containing 2
1351	5.2e-15	2.61e-16	0.2487	-8.190302	-2.0365969	1613.24	COX8A	cytochrome c oxidase subunit 8A
246329	5.28e-15	2.65e-16	0.2378	-8.188207	-1.9468836	140.32	STAC3	SH3 and cysteine rich domain 3
3716	5.29e-15	2.66e-16	0.1627	8.187939	1.3323625	3492.24	JAK1	Janus kinase 1
144348	5.44e-15	2.74e-16	0.1346	8.184283	1.1015019	2050.68	ZNF664	zinc finger protein 664
8826	5.44e-15	2.74e-16	0.1388	8.184416	1.1357701	7415.37	IQGAP1	IQ motif containing GTPase activating protein 1
102465248	5.48e-15	2.77e-16	0.4542	8.183082	3.7169934	33.42	MIR6501	microRNA 6501
57407	5.61e-15	2.83e-16	0.2086	-8.18017	-1.706463	1294.44	NMRAL1	NmrA like redox sensor 1
79955	5.69e-15	2.88e-16	0.2461	-8.178419	-2.0131084	132.76	PDZD7	PDZ domain containing 7
64598	5.83e-15	2.95e-16	0.1948	-8.175318	-1.5921685	933.39	MOSPD3	motile sperm domain containing 3
10811	5.9e-15	2.99e-16	0.2378	-8.17383	-1.9435303	600.95	NOXA1	NADPH oxidase activator 1
11101	6e-15	3.04e-16	0.1498	8.171594	1.2244283	382.07	ATE1	arginyltransferase 1
55814	6.13e-15	3.12e-16	0.1579	8.168759	1.2898571	697.87	BDP1	B double prime 1, subunit of RNA polymerase III transcription initiation factor IIIB
5911	6.2e-15	3.15e-16	0.1618	8.167303	1.3215738	975.39	RAP2A	RAP2A, member of RAS oncogene family
6626	6.36e-15	3.24e-16	0.1652	-8.163965	-1.3486705	1474.11	SNRPA	small nuclear ribonucleoprotein polypeptide A
51264	6.5e-15	3.32e-16	0.216	-8.161168	-1.7628325	690.31	MRPL27	mitochondrial ribosomal protein L27
905	6.6e-15	3.37e-16	0.1478	8.159309	1.2055954	810.36	CCNT2	cyclin T2
6125	6.83e-15	3.5e-16	0.1364	-8.154757	-1.1120937	17222.36	RPL5	ribosomal protein L5
11258	6.83e-15	3.5e-16	0.1689	-8.154792	-1.3775259	924.04	DCTN3	dynactin subunit 3
1314	6.89e-15	3.53e-16	0.1458	8.153564	1.1884236	2971.55	COPA	COPI coat complex subunit alpha
27314	7.07e-15	3.63e-16	0.1639	8.150217	1.3355833	211.91	RAB30	RAB30, member RAS oncogene family
4037	7.35e-15	3.79e-16	0.1881	-8.145245	-1.5320815	747.57	LRP3	LDL receptor related protein 3
53944	7.36e-15	3.79e-16	0.1822	8.145061	1.4842119	524.12	CSNK1G1	casein kinase 1 gamma 1
6206	7.58e-15	3.91e-16	0.2497	-8.141277	-2.0329545	3492.98	RPS12	ribosomal protein S12
7799	7.89e-15	4.07e-16	0.1497	8.136392	1.218043	920.97	PRDM2	PR/SET domain 2
5902	8.43e-15	4.36e-16	0.1466	-8.128098	-1.191751	2237.9	RANBP1	RAN binding protein 1
80279	8.44e-15	4.37e-16	0.1409	-8.127834	-1.145314	3790.3	CDK5RAP3	CDK5 regulatory subunit associated protein 3
6093	8.59e-15	4.45e-16	0.1261	8.125623	1.0245614	1158.29	ROCK1	Rho associated coiled-coil containing protein kinase 1
51430	8.78e-15	4.56e-16	0.1439	8.122776	1.1686555	1416.02	SUCO	SUN domain containing ossification factor
101927155	8.99e-15	4.67e-16	0.1622	-8.119777	-1.3171696	156.45	LMO7-AS1	LMO7 antisense RNA 1
113246	9.34e-15	4.85e-16	0.2247	-8.115072	-1.8233341	808.35	C12ORF57	chromosome 12 open reading frame 57
55681	9.43e-15	4.91e-16	0.1465	8.113719	1.1883018	858.74	SCYL2	SCY1 like pseudokinase 2
121441	9.66e-15	5.03e-16	0.2057	8.110756	1.6679973	142.66	NEDD1	NEDD1 gamma-tubulin ring complex targeting factor
256281	9.98e-15	5.2e-16	0.2776	-8.106675	-2.2504769	184.88	NUDT14	nudix hydrolase 14
6633	1.01e-14	5.29e-16	0.2326	-8.10466	-1.8854056	2001.05	SNRPD2	small nuclear ribonucleoprotein D2 polypeptide
27258	1.09e-14	5.71e-16	0.1582	-8.095437	-1.2805797	689.59	LSM3	LSM3 homolog, U6 small nuclear RNA and mRNA degradation associated
5216	1.12e-14	5.84e-16	0.1949	-8.092526	-1.5768766	14922.6	PFN1	profilin 1
10101	1.12e-14	5.87e-16	0.2131	-8.091936	-1.7245882	1587.28	NUBP2	NUBP iron-sulfur cluster assembly factor 2, cytosolic
84988	1.14e-14	5.98e-16	0.2165	-8.089801	-1.7516354	902.18	PPP1R16A	protein phosphatase 1 regulatory subunit 16A
54623	1.17e-14	6.14e-16	0.1584	-8.086597	-1.2812271	1971.98	PAF1	PAF1 homolog, Paf1/RNA polymerase II complex component
101929918	1.18e-14	6.22e-16	0.3444	8.084937	2.7846076	61.03	LOC101929918	uncharacterized LOC101929918
767558	1.22e-14	6.41e-16	0.1386	8.081308	1.1197743	1396.89	LUZP6	leucine zipper protein 6
136319	1.22e-14	6.41e-16	0.1386	8.081308	1.1197743	1396.89	MTPN	myotrophin
80776	1.23e-14	6.51e-16	0.2022	-8.0793	-1.6339452	235.15	B9D2	B9 domain containing 2
28958	1.25e-14	6.6e-16	0.183	-8.077618	-1.4783804	1108.54	COA3	cytochrome c oxidase assembly factor 3
284184	1.25e-14	6.63e-16	0.2536	-8.077137	-2.0486596	492.93	NDUFAF8	NADH:ubiquinone oxidoreductase complex assembly factor 8
1476	1.25e-14	6.64e-16	0.1574	-8.076947	-1.2713886	1392.99	CSTB	cystatin B
9710	1.29e-14	6.84e-16	0.2002	8.073395	1.6158999	313.13	GARRE1	granule associated Rac and RHOG effector 1
727800	1.3e-14	6.92e-16	0.2997	-8.071946	-2.4193896	219.19	RNF208	ring finger protein 208
1345	1.34e-14	7.12e-16	0.2423	-8.068514	-1.9548633	842.81	COX6C	cytochrome c oxidase subunit 6C
23195	1.36e-14	7.23e-16	0.1731	8.066545	1.3963329	655.65	MDN1	midasin AAA ATPase 1
10169	1.36e-14	7.25e-16	0.2152	-8.066214	-1.7357572	3130.73	SERF2	small EDRK-rich factor 2
22903	1.37e-14	7.28e-16	0.1316	8.065717	1.0611258	1946.27	BTBD3	BTB domain containing 3
105375489	1.4e-14	7.48e-16	0.2454	-8.062375	-1.978376	535.42	LOC105375489	uncharacterized LOC105375489
283106	1.42e-14	7.58e-16	0.2637	8.060801	2.1254232	55.46	CSNK2A3	casein kinase 2 alpha 3
10413	1.43e-14	7.64e-16	0.169	8.059761	1.3617853	3488.39	YAP1	Yes1 associated transcriptional regulator
192286	1.44e-14	7.69e-16	0.1899	-8.058991	-1.5306785	1112.63	HIGD2A	HIG1 hypoxia inducible domain family member 2A
5578	1.48e-14	7.92e-16	0.1578	8.055416	1.2708184	3542.18	PRKCA	protein kinase C alpha
4267	1.51e-14	8.09e-16	0.1949	-8.052788	-1.5692819	71274.64	CD99	CD99 molecule (Xg blood group)
7979	1.51e-14	8.13e-16	0.235	-8.052218	-1.8922512	649.56	SEM1	SEM1 26S proteasome subunit
101928140	1.52e-14	8.17e-16	0.4016	8.051649	3.2335329	92.09	PTPRK-AS1	PTPRK antisense RNA 1
100287227	1.53e-14	8.26e-16	0.3892	8.050278	3.1328414	121.89	TIPARP-AS1	TIPARP antisense RNA 1
92609	1.54e-14	8.31e-16	0.1312	-8.049485	-1.0560159	1190.93	TIMM50	translocase of inner mitochondrial membrane 50
55904	1.61e-14	8.68e-16	0.1906	8.044163	1.5330909	1455.79	KMT2E	lysine methyltransferase 2E (inactive)
8568	1.61e-14	8.7e-16	0.1996	-8.043965	-1.6057158	1410.13	RRP1	ribosomal RNA processing 1
105370687	1.62e-14	8.79e-16	0.2908	8.04271	2.3384707	152.47	LOC105370687	uncharacterized LOC105370687
401466	1.64e-14	8.88e-16	0.1717	-8.041431	-1.3807182	415.06	RBIS	ribosomal biogenesis factor
84324	1.64e-14	8.91e-16	0.1968	-8.040995	-1.5827128	2201.45	SARNP	SAP domain containing ribonucleoprotein
51809	1.65e-14	8.96e-16	0.1378	8.040329	1.1083569	960.64	GALNT7	polypeptide N-acetylgalactosaminyltransferase 7
54964	1.66e-14	9.02e-16	0.1376	-8.039458	-1.1059933	251.3	C1ORF56	chromosome 1 open reading frame 56
7381	1.66e-14	9.06e-16	0.1755	-8.038904	-1.4107535	1139.07	UQCRB	ubiquinol-cytochrome c reductase binding protein
105372411	1.66e-14	9.06e-16	0.2469	-8.038971	-1.9852089	190.34	LOC105372411	uncharacterized LOC105372411
23528	1.72e-14	9.37e-16	0.2404	8.034785	1.9316726	1445.44	ZNF281	zinc finger protein 281
27343	1.72e-14	9.38e-16	0.1487	-8.034711	-1.1949168	642.1	POLL	DNA polymerase lambda
101928762	1.79e-14	9.78e-16	0.2675	-8.029611	-2.1478219	521.97	LOC101928762	uncharacterized LOC101928762
339123	1.81e-14	9.93e-16	0.1771	-8.027746	-1.421807	3072.63	JMJD8	jumonji domain containing 8
84967	1.82e-14	1e-15	0.1646	-8.026628	-1.3212565	549.33	LSM10	LSM10, U7 small nuclear RNA associated
90507	1.84e-14	1.01e-15	0.1889	-8.025328	-1.5157578	578.33	SCRN2	secernin 2
4043	1.88e-14	1.03e-15	0.1606	-8.022768	-1.2883658	4102.75	LRPAP1	LDL receptor related protein associated protein 1
5573	1.91e-14	1.05e-15	0.1316	8.020539	1.0556993	3261.69	PRKAR1A	protein kinase cAMP-dependent type I regulatory subunit alpha
9652	1.92e-14	1.06e-15	0.1498	8.019786	1.2009744	1411.83	SKIC3	SKI3 subunit of superkiller complex
375757	1.97e-14	1.09e-15	0.2399	-8.016716	-1.9228885	323.65	SWI5	SWI5 homologous recombination repair protein
55251	1.99e-14	1.1e-15	0.1602	8.01495	1.2836707	559.09	PCMTD2	protein-L-isoaspartate (D-aspartate) O-methyltransferase domain containing 2
29978	2.11e-14	1.17e-15	0.1323	8.007436	1.0591875	614.36	UBQLN2	ubiquilin 2
6159	2.12e-14	1.17e-15	0.1583	-8.007068	-1.267449	14590.73	RPL29	ribosomal protein L29
29078	2.13e-14	1.18e-15	0.146	-8.006114	-1.1690841	249.31	NDUFAF4	NADH:ubiquinone oxidoreductase complex assembly factor 4
7263	2.16e-14	1.2e-15	0.2364	-8.004253	-1.8923285	1438.49	TST	thiosulfate sulfurtransferase
84065	2.17e-14	1.21e-15	0.139	-8.003224	-1.1128266	1216.99	TMEM222	transmembrane protein 222
282974	2.19e-14	1.22e-15	0.1906	-8.002398	-1.5249998	540.82	STK32C	serine/threonine kinase 32C
27020	2.23e-14	1.24e-15	0.1325	7.999951	1.0597099	1630.36	NPTN	neuroplastin
6194	2.23e-14	1.25e-15	0.1465	-7.999826	-1.1717754	20514.75	RPS6	ribosomal protein S6
5693	2.28e-14	1.28e-15	0.1298	-7.996858	-1.0376322	1981.39	PSMB5	proteasome 20S subunit beta 5
101929160	2.36e-14	1.32e-15	0.2869	7.992688	2.2934056	37.88	LOC101929160
84833	2.38e-14	1.34e-15	0.2103	-7.991211	-1.6801621	575.73	ATP5MK	ATP synthase membrane subunit k
2873	2.38e-14	1.34e-15	0.1403	-7.991096	-1.1211984	2646.28	GPS1	G protein pathway suppressor 1
83475	2.39e-14	1.34e-15	0.2139	-7.99077	-1.7095559	360.52	DOHH	deoxyhypusine hydroxylase
7388	2.5e-14	1.4e-15	0.1692	-7.985076	-1.3509005	832.28	UQCRH	ubiquinol-cytochrome c reductase hinge protein
339745	2.54e-14	1.43e-15	0.1575	7.982892	1.2573197	464.96	SPOPL	speckle type BTB/POZ protein like
56834	2.58e-14	1.45e-15	0.1618	-7.980989	-1.291108	1191.97	GPR137	G protein-coupled receptor 137
116447	2.67e-14	1.5e-15	0.1535	-7.976545	-1.2242994	516.82	TOP1MT	DNA topoisomerase I mitochondrial
63906	2.67e-14	1.51e-15	0.1587	-7.976114	-1.2659358	329.8	GPATCH3	G-patch domain containing 3
10487	2.67e-14	1.51e-15	0.1578	7.975953	1.2585771	10720.62	CAP1	cyclase associated actin cytoskeleton regulatory protein 1
84058	2.67e-14	1.51e-15	0.2129	-7.975977	-1.6983693	555.59	WDR54	WD repeat domain 54
29086	2.68e-14	1.52e-15	0.1444	-7.975688	-1.1519244	2740.1	BABAM1	BRISC and BRCA1 A complex member 1
29081	2.68e-14	1.52e-15	0.1545	-7.975456	-1.2319705	1086.82	METTL5	methyltransferase 5, N6-adenosine
6925	2.68e-14	1.52e-15	0.1697	7.975164	1.3530628	428.01	TCF4	transcription factor 4
6415	2.68e-14	1.52e-15	0.1971	-7.974978	-1.5714879	2457.25	SELENOW	selenoprotein W
6873	2.7e-14	1.53e-15	0.1572	7.974235	1.2538517	729.13	TAF2	TATA-box binding protein associated factor 2
11259	2.71e-14	1.54e-15	0.2763	7.973589	2.203418	1011.52	FILIP1L	filamin A interacting protein 1 like
57606	2.73e-14	1.56e-15	0.1617	7.97238	1.2891716	1349.95	SLAIN2	SLAIN motif family member 2
55766	2.77e-14	1.58e-15	0.2469	-7.970411	-1.9675603	1690.72	H2AJ	H2A.J histone
100287049	2.79e-14	1.59e-15	0.2353	7.969469	1.8749774	75.97	DCAF8-DT	DCAF8 divergent transcript
118881	2.82e-14	1.61e-15	0.3071	-7.968118	-2.4470864	517.71	COMTD1	catechol-O-methyltransferase domain containing 1
54460	2.84e-14	1.62e-15	0.1684	-7.967199	-1.3416329	592.01	MRPS21	mitochondrial ribosomal protein S21
100775107	2.85e-14	1.63e-15	0.3133	7.966357	2.495989	60.52	RBM5-AS1	RBM5 antisense RNA 1
79064	2.9e-14	1.66e-15	0.1624	-7.964225	-1.2934477	508.82	TMEM223	transmembrane protein 223
7798	2.9e-14	1.66e-15	0.2019	7.964082	1.608033	549.89	LUZP1	leucine zipper protein 1
6210	2.93e-14	1.68e-15	0.2093	-7.96266	-1.6662942	4260	RPS15A	ribosomal protein S15a
84247	2.93e-14	1.68e-15	0.1372	7.962615	1.0921407	1005.2	RTL6	retrotransposon Gag like 6
85014	2.96e-14	1.7e-15	0.1998	-7.961124	-1.5908882	3008.06	TMEM141	transmembrane protein 141
6150	2.97e-14	1.71e-15	0.3204	-7.96069	-2.5506739	1034.31	MRPL23	mitochondrial ribosomal protein L23
2896	2.97e-14	1.71e-15	0.1977	-7.960671	-1.5735441	6677.31	GRN	granulin precursor
643669	3.13e-14	1.81e-15	0.2596	-7.953946	-2.0651629	305.39	CCER2	coiled-coil glutamate rich protein 2
51239	3.19e-14	1.85e-15	0.1912	-7.951314	-1.5206065	150.36	ANKRD39	ankyrin repeat domain 39
22850	3.25e-14	1.88e-15	0.2057	7.949015	1.635399	780.3	ADNP2	ADNP homeobox 2
975	3.33e-14	1.93e-15	0.1634	-7.94587	-1.2986994	3858.55	CD81	CD81 molecule
9962	3.37e-14	1.95e-15	0.1746	7.944374	1.3873609	917.73	SLC23A2	solute carrier family 23 member 2
10572	3.43e-14	1.99e-15	0.2244	-7.94172	-1.7819932	386.47	SIVA1	SIVA1 apoptosis inducing factor
115416	3.47e-14	2.02e-15	0.1906	-7.940204	-1.5134663	512.98	MALSU1	mitochondrial assembly of ribosomal large subunit 1
80199	3.56e-14	2.07e-15	0.1755	-7.936905	-1.3925368	708.43	FUZ	fuzzy planar cell polarity protein
84787	3.56e-14	2.07e-15	0.1615	-7.936823	-1.2818941	417.07	KMT5C	lysine methyltransferase 5C
6218	3.59e-14	2.1e-15	0.1841	-7.935455	-1.4605262	3880.61	RPS17	ribosomal protein S17
163033	3.6e-14	2.1e-15	0.2497	-7.935038	-1.9811592	264.29	ZNF579	zinc finger protein 579
6838	3.67e-14	2.15e-15	0.18	-7.932653	-1.4281263	1122.15	SURF6	surfeit 6
115548	3.68e-14	2.15e-15	0.1516	7.932212	1.2026795	263.77	FCHO2	FCH and mu domain containing endocytic adaptor 2
55702	3.68e-14	2.16e-15	0.1794	-7.931973	-1.4226241	778.12	YJU2	YJU2 splicing factor homolog
5919	3.7e-14	2.17e-15	0.2999	-7.931151	-2.3783309	1971.49	RARRES2	retinoic acid receptor responder 2
6599	3.71e-14	2.18e-15	0.1364	7.930901	1.0815272	1363.53	SMARCC1	SWI/SNF related, matrix associated, actin dependent regulator of chromatin subfamily c member 1
100302736	3.78e-14	2.22e-15	0.2019	7.928317	1.6004571	290.42	TMED7-TICAM2	TMED7-TICAM2 readthrough
51657	3.84e-14	2.26e-15	0.1539	-7.926151	-1.2202065	446.56	STYXL1	serine/threonine/tyrosine interacting like 1
813	3.87e-14	2.28e-15	0.1639	7.925277	1.298655	2969.08	CALU	calumenin
64951	3.88e-14	2.29e-15	0.2168	-7.924564	-1.7180374	777.43	MRPS24	mitochondrial ribosomal protein S24
115939	3.88e-14	2.29e-15	0.2547	-7.924654	-2.0182107	1407.14	TSR3	TSR3 ribosome maturation factor
5586	4.06e-14	2.4e-15	0.1321	7.918851	1.0458435	813.02	PKN2	protein kinase N2
10430	4.22e-14	2.5e-15	0.1702	-7.913755	-1.3471266	2320.64	TMEM147	transmembrane protein 147
374383	4.25e-14	2.52e-15	0.4057	7.912699	3.2102811	203.77	NCR3LG1	natural killer cell cytotoxicity receptor 3 ligand 1
9044	4.28e-14	2.54e-15	0.1682	7.911773	1.3309072	1683.77	BTAF1	B-TFIID TATA-box binding protein associated factor 1
100134934	4.34e-14	2.58e-15	0.1596	-7.909819	-1.2622439	309.71	TEN1	TEN1 subunit of CST complex
253461	4.36e-14	2.59e-15	0.1804	7.909314	1.4267487	2496.36	ZBTB38	zinc finger and BTB domain containing 38
6170	4.37e-14	2.6e-15	0.2529	-7.908653	-2.0003454	1314.93	RPL39	ribosomal protein L39
221421	4.38e-14	2.61e-15	0.174	-7.908298	-1.3761592	352.89	RSPH9	radial spoke head component 9
5245	4.42e-14	2.63e-15	0.1634	-7.907087	-1.2921104	3686.96	PHB1	prohibitin 1
107984219	4.43e-14	2.65e-15	0.2652	7.906589	2.0964813	171.28	LOC107984219	uncharacterized LOC107984219
26251	4.45e-14	2.66e-15	0.232	-7.905889	-1.8340675	971.8	KCNG2	potassium voltage-gated channel modifier subfamily G member 2
2954	4.48e-14	2.68e-15	0.1712	-7.904898	-1.3534676	675.94	GSTZ1	glutathione S-transferase zeta 1
339541	4.58e-14	2.74e-15	0.261	-7.902232	-2.0621767	133.39	ARMH1	armadillo like helical domain containing 1
163154	4.6e-14	2.76e-15	0.2189	-7.901204	-1.7296974	241.2	PRR22	proline rich 22
100616314	4.6e-14	2.76e-15	0.3165	-7.901242	-2.5003706	74.92	MIR4750	microRNA 4750
202374	4.82e-14	2.89e-15	0.2027	7.895496	1.6003851	3178.97	STK32A	serine/threonine kinase 32A
107984638	4.97e-14	2.99e-15	0.2276	7.89144	1.795854	127.91	LOC107984638	arf-GAP with GTPase, ANK repeat and PH domain-containing protein 2
10043	5.13e-14	3.09e-15	0.1547	-7.887316	-1.2199824	1776.04	TOM1	target of myb1 membrane trafficking protein
29957	5.15e-14	3.1e-15	0.145	7.886658	1.1437235	958.78	SLC25A24	solute carrier family 25 member 24
54776	5.17e-14	3.12e-15	0.1587	-7.885927	-1.2518456	4659.4	PPP1R12C	protein phosphatase 1 regulatory subunit 12C
1829	5.27e-14	3.18e-15	0.2605	7.88346	2.0538076	1107.6	DSG2	desmoglein 2
28227	5.27e-14	3.19e-15	0.2272	-7.883324	-1.7908256	587.64	PPP2R3B	protein phosphatase 2 regulatory subunit B''beta
221656	5.29e-14	3.2e-15	0.2046	7.882658	1.6130012	352.31	KDM1B	lysine demethylase 1B
1174	5.36e-14	3.25e-15	0.1336	-7.880845	-1.0527723	1605.24	AP1S1	adaptor related protein complex 1 subunit sigma 1
85395	5.42e-14	3.29e-15	0.2346	-7.879324	-1.8481068	705.38	SLX9	SLX9 ribosome biogenesis factor
6229	5.46e-14	3.32e-15	0.2161	-7.878371	-1.7023434	11009.1	RPS24	ribosomal protein S24
94059	5.46e-14	3.32e-15	0.2183	-7.878202	-1.719488	1115.52	LENG9	leukocyte receptor cluster member 9
6884	5.58e-14	3.4e-15	0.1731	7.875323	1.3632472	317.93	TAF13	TATA-box binding protein associated factor 13
100526831	5.62e-14	3.43e-15	0.2203	-7.874285	-1.7347722	304.35	SLX1B-SULT1A4	SLX1B-SULT1A4 readthrough (NMD candidate)
9578	5.73e-14	3.5e-15	0.1927	7.871658	1.5165491	3385.74	CDC42BPB	CDC42 binding protein kinase beta
100188893	5.74e-14	3.51e-15	0.1901	-7.87134	-1.4965324	1534.37	TOMM6	translocase of outer mitochondrial membrane 6
10616	5.91e-14	3.62e-15	0.1359	-7.867481	-1.069188	3186.63	RBCK1	RANBP2-type and C3HC4-type zinc finger containing 1
488	5.95e-14	3.64e-15	0.1818	7.866703	1.430309	7672.95	ATP2A2	ATPase sarcoplasmic/endoplasmic reticulum Ca2+ transporting 2
54991	6.23e-14	3.82e-15	0.1598	-7.860837	-1.2559263	600.51	C1ORF159	chromosome 1 open reading frame 159
81605	6.3e-14	3.87e-15	0.1514	-7.859143	-1.1899801	1520.73	URM1	ubiquitin related modifier 1
54462	6.39e-14	3.92e-15	0.1675	7.857376	1.3163498	925.81	CCSER2	coiled-coil serine rich protein 2
83858	6.51e-14	4e-15	0.1491	-7.854988	-1.170851	1499.22	ATAD3B	ATPase family AAA domain containing 3B
10960	6.55e-14	4.03e-15	0.1476	-7.854067	-1.1589277	7380.76	LMAN2	lectin, mannose binding 2
1337	6.6e-14	4.06e-15	0.1959	-7.853035	-1.5387791	2511.9	COX6A1	cytochrome c oxidase subunit 6A1
284058	6.72e-14	4.14e-15	0.1598	7.850503	1.2542835	825.52	KANSL1	KAT8 regulatory NSL complex subunit 1
6233	6.98e-14	4.31e-15	0.2305	-7.845631	-1.8081978	4071.18	RPS27A	ribosomal protein S27a
10641	7.09e-14	4.38e-15	0.1602	-7.843549	-1.256702	437.45	NPRL2	NPR2 like, GATOR1 complex subunit
4124	7.1e-14	4.39e-15	0.1777	7.843132	1.3939881	2862.43	MAN2A1	mannosidase alpha class 2A member 1
24149	7.17e-14	4.44e-15	0.131	7.841859	1.0274281	370.71	ZNF318	zinc finger protein 318
7349	7.32e-14	4.54e-15	0.2766	-7.83905	-2.1682553	45.81	UCN	urocortin
6134	7.77e-14	4.82e-15	0.1712	-7.83143	-1.3404541	14318.47	RPL10	ribosomal protein L10
28952	8.02e-14	4.98e-15	0.1424	-7.827377	-1.1144726	541.41	CCDC22	coiled-coil domain containing 22
101928451	8.12e-14	5.05e-15	0.3583	7.825647	2.8037946	263.88	LOC101928451
92170	8.2e-14	5.1e-15	0.1992	-7.824366	-1.5586394	2909	MTG1	mitochondrial ribosome associated GTPase 1
246184	8.6e-14	5.37e-15	0.1964	-7.818043	-1.5354436	367.72	CDC26	cell division cycle 26
23471	9.14e-14	5.71e-15	0.1783	7.810232	1.392186	4118.26	TRAM1	translocation associated membrane protein 1
2593	9.17e-14	5.73e-15	0.2881	-7.809811	-2.2498754	2216.38	GAMT	guanidinoacetate N-methyltransferase
9997	9.23e-14	5.77e-15	0.3961	-7.808799	-3.0930716	1669.19	SCO2	synthesis of cytochrome C oxidase 2
5920	9.59e-14	6e-15	0.2226	-7.803907	-1.7375167	151.52	PLAAT4	phospholipase A and acyltransferase 4
64777	9.78e-14	6.13e-15	0.1636	-7.801227	-1.2766559	1091.08	RMND5B	required for meiotic nuclear division 5 homolog B
84546	1.01e-13	6.34e-15	0.2247	-7.796961	-1.7517251	57.92	SNORD35B	small nucleolar RNA, C/D box 35B
1773	1.04e-13	6.54e-15	0.1905	-7.792988	-1.4841774	979.86	DNASE1	deoxyribonuclease 1
114801	1.04e-13	6.57e-15	0.1493	7.792541	1.1635391	4410.97	TMEM200A	transmembrane protein 200A
9463	1.07e-13	6.72e-15	0.1575	-7.789673	-1.2266641	732.27	PICK1	protein interacting with PRKCA 1
51755	1.07e-13	6.73e-15	0.1369	7.789456	1.066688	871.41	CDK12	cyclin dependent kinase 12
123099	1.09e-13	6.88e-15	0.2431	-7.786676	-1.8928869	161.97	DEGS2	delta 4-desaturase, sphingolipid 2
27043	1.13e-13	7.14e-15	0.1708	-7.782029	-1.3292144	1517.93	PELP1	proline, glutamate and leucine rich protein 1
3297	1.2e-13	7.57e-15	0.1515	-7.774646	-1.1778592	3930.81	HSF1	heat shock transcription factor 1
55559	1.2e-13	7.59e-15	0.1846	-7.774265	-1.4351502	374.96	HAUS7	HAUS augmin like complex subunit 7
518	1.24e-13	7.89e-15	0.1291	-7.769407	-1.0034075	1438.03	ATP5MC3	ATP synthase membrane subunit c locus 3
2697	1.27e-13	8.03e-15	0.1354	7.7671	1.0515351	11316.81	GJA1	gap junction protein alpha 1
6171	1.27e-13	8.06e-15	0.2103	-7.766599	-1.6333467	7829.22	RPL41	ribosomal protein L41
607	1.27e-13	8.08e-15	0.1718	7.766324	1.3338753	472.07	BCL9	BCL9 transcription coactivator
35	1.29e-13	8.18e-15	0.2072	-7.764715	-1.6090629	683.25	ACADS	acyl-CoA dehydrogenase short chain
539	1.3e-13	8.27e-15	0.1374	-7.763437	-1.0670073	1858.23	ATP5PO	ATP synthase peripheral stalk subunit OSCP
57498	1.3e-13	8.29e-15	0.1756	7.763008	1.363146	1455.78	KIDINS220	kinase D interacting substrate 220
6628	1.32e-13	8.4e-15	0.1799	-7.761406	-1.3962574	6036.81	SNRPB	small nuclear ribonucleoprotein polypeptides B and B1
643988	1.34e-13	8.54e-15	0.2565	-7.759289	-1.9904603	857.93	FNDC10	fibronectin type III domain containing 10
286262	1.34e-13	8.53e-15	0.2277	-7.75938	-1.7669865	410.82	TPRN	taperin
105372480	1.34e-13	8.53e-15	0.1987	-7.759504	-1.5421261	121.45	LOC105372480	uncharacterized LOC105372480
100526830	1.34e-13	8.59e-15	0.2134	-7.758535	-1.6553662	412.75	SLX1A-SULT1A3	SLX1A-SULT1A3 readthrough (NMD candidate)
587	1.36e-13	8.69e-15	0.1965	-7.757127	-1.5244129	1456.89	BCAT2	branched chain amino acid transaminase 2
25798	1.41e-13	9.03e-15	0.1943	-7.752237	-1.5065075	920.84	BRI3	brain protein I3
79847	1.44e-13	9.27e-15	0.1618	-7.748882	-1.2537124	897.58	MFSD13A	major facilitator superfamily domain containing 13A
1652	1.46e-13	9.35e-15	0.241	-7.747739	-1.8675634	559.92	DDT	D-dopachrome tautomerase
10567	1.47e-13	9.44e-15	0.2389	-7.746538	-1.8502633	2106.81	RABAC1	Rab acceptor 1
10093	1.47e-13	9.47e-15	0.1682	-7.746217	-1.3032033	2367.4	ARPC4	actin related protein 2/3 complex subunit 4
10094	1.57e-13	1.01e-14	0.1537	-7.737414	-1.189155	6275.05	ARPC3	actin related protein 2/3 complex subunit 3
10484	1.57e-13	1.02e-14	0.178	7.737312	1.3773157	2262.65	SEC23A	SEC23 homolog A, COPII coat complex component
6175	1.61e-13	1.04e-14	0.1474	-7.73398	-1.1402916	22397.49	RPLP0	ribosomal protein lateral stalk subunit P0
7755	1.65e-13	1.06e-14	0.2199	-7.731265	-1.7002063	500.37	ZNF205	zinc finger protein 205
338692	1.71e-13	1.11e-14	0.1851	-7.726352	-1.4303035	1550.78	ANKRD13D	ankyrin repeat domain 13D
10535	1.72e-13	1.11e-14	0.1751	-7.72543	-1.3530201	261.96	RNASEH2A	ribonuclease H2 subunit A
51142	1.72e-13	1.12e-14	0.1879	-7.725022	-1.4517326	5607.48	CHCHD2	coiled-coil-helix-coiled-coil-helix domain containing 2
5925	1.75e-13	1.14e-14	0.1958	7.723086	1.5124764	673.77	RB1	RB transcriptional corepressor 1
101410538	1.75e-13	1.14e-14	0.204	-7.723079	-1.5757394	704.78	MMP24OS	MMP24 opposite strand
255043	1.77e-13	1.15e-14	0.2397	-7.721568	-1.8511251	189.96	TMEM86B	transmembrane protein 86B
11228	1.77e-13	1.16e-14	0.2277	7.720871	1.75824	1291.77	RASSF8	Ras association domain family member 8
6136	1.78e-13	1.16e-14	0.1895	-7.720334	-1.4633705	11120.76	RPL12	ribosomal protein L12
9712	1.78e-13	1.16e-14	0.1494	7.720107	1.1534509	427.77	USP6NL	USP6 N-terminal like
6284	1.79e-13	1.17e-14	0.2237	-7.719372	-1.7270236	1588.92	S100A13	S100 calcium binding protein A13
1632	1.79e-13	1.17e-14	0.2729	-7.719304	-2.1068199	521.85	ECI1	enoyl-CoA delta isomerase 1
6610	1.82e-13	1.19e-14	0.1559	-7.716867	-1.203215	584.25	SMPD2	sphingomyelin phosphodiesterase 2
5469	1.84e-13	1.21e-14	0.1943	7.715345	1.498921	534.92	MED1	mediator complex subunit 1
80148	1.84e-13	1.21e-14	0.1701	-7.715294	-1.3124729	1784.59	SLC66A2	solute carrier family 66 member 2
6748	1.86e-13	1.22e-14	0.209	-7.714176	-1.612399	3519.47	SSR4	signal sequence receptor subunit 4
51371	1.88e-13	1.23e-14	0.1779	-7.712764	-1.3717866	3030.34	POMP	proteasome maturation protein
168850	1.97e-13	1.29e-14	0.1895	7.706406	1.4607332	727.59	ZNF800	zinc finger protein 800
401565	2e-13	1.32e-14	0.2371	-7.703994	-1.8268599	398.66	FAM166A	family with sequence similarity 166 member A
2537	2.02e-13	1.33e-14	0.2588	-7.703113	-1.9934173	1679.19	IFI6	interferon alpha inducible protein 6
100652759	2.07e-13	1.37e-14	0.3431	7.699344	2.6414719	187.01	PRICKLE2-AS1	PRICKLE2 antisense RNA 1
80315	2.09e-13	1.38e-14	0.1874	7.698119	1.4429122	4177.29	CPEB4	cytoplasmic polyadenylation element binding protein 4
55695	2.12e-13	1.4e-14	0.194	-7.6961	-1.4930306	504.22	NSUN5	NOP2/Sun RNA methyltransferase 5
254122	2.13e-13	1.4e-14	0.1996	-7.695905	-1.5364515	7154.49	SNX32	sorting nexin 32
79863	2.13e-13	1.41e-14	0.1539	-7.695714	-1.1845087	767.84	RBFA	ribosome binding factor A
25764	2.18e-13	1.45e-14	0.2175	-7.69224	-1.6734199	291.66	HYPK	huntingtin interacting protein K
4238	2.19e-13	1.45e-14	0.1742	7.691436	1.3401235	504.99	MFAP3	microfibril associated protein 3
201562	2.2e-13	1.46e-14	0.1662	7.691226	1.2780681	416.37	HACD2	3-hydroxyacyl-CoA dehydratase 2
26521	2.21e-13	1.47e-14	0.2313	-7.690386	-1.7787397	585	TIMM8B	translocase of inner mitochondrial membrane 8 homolog B
5202	2.23e-13	1.48e-14	0.1759	-7.689233	-1.3523006	817.14	PFDN2	prefoldin subunit 2
1282	2.26e-13	1.5e-14	0.188	7.687242	1.4454262	15040.1	COL4A1	collagen type IV alpha 1 chain
654	2.28e-13	1.52e-14	0.1492	-7.686141	-1.1469992	394.86	BMP6	bone morphogenetic protein 6
643834	2.29e-13	1.53e-14	0.3062	-7.68527	-2.353033	1431.32	PGA3	pepsinogen A3
54935	2.37e-13	1.58e-14	0.2952	-7.680576	-2.2674171	798.9	DUSP23	dual specificity phosphatase 23
196527	2.45e-13	1.64e-14	0.1483	7.676284	1.1386378	2800.07	ANO6	anoctamin 6
51647	2.45e-13	1.64e-14	0.2278	-7.676235	-1.7490252	1148.7	CIAO2B	cytosolic iron-sulfur assembly component 2B
84545	2.45e-13	1.64e-14	0.1437	-7.675798	-1.102921	929.07	MRPL43	mitochondrial ribosomal protein L43
10519	2.56e-13	1.71e-14	0.1766	-7.670395	-1.3547636	2382.98	CIB1	calcium and integrin binding 1
6388	2.6e-13	1.74e-14	0.1605	-7.668151	-1.2304729	1178.98	SDF2	stromal cell derived factor 2
57804	2.67e-13	1.79e-14	0.2632	-7.664759	-2.017328	2473.34	POLD4	DNA polymerase delta 4, accessory subunit
57501	2.67e-13	1.8e-14	0.1544	-7.664453	-1.1832647	335.15	CFAP92	cilia and flagella associated protein 92 (putative)
8394	2.69e-13	1.82e-14	0.1798	7.662985	1.3779795	1117.61	PIP5K1A	phosphatidylinositol-4-phosphate 5-kinase type 1 alpha
283951	2.69e-13	1.82e-14	0.2166	-7.663013	-1.6600261	385.13	UQCC4	ubiquinol-cytochrome c reductase complex assembly factor 4
118487	2.82e-13	1.9e-14	0.2306	-7.657141	-1.7655875	469.7	CHCHD1	coiled-coil-helix-coiled-coil-helix domain containing 1
100289511	2.87e-13	1.94e-14	0.1701	7.654779	1.3021893	887.4	LOC100289511	uncharacterized LOC100289511
56916	2.91e-13	1.96e-14	0.1977	7.652955	1.5132752	523.25	SMARCAD1	SWI/SNF-related, matrix-associated actin-dependent regulator of chromatin, subfamily a, containing DEAD/H box 1
55969	2.91e-13	1.97e-14	0.1405	-7.652653	-1.0754241	537.98	RAB5IF	RAB5 interacting factor
100616414	2.91e-13	1.97e-14	0.1626	-7.652582	-1.2444443	760.82	MIR4761	microRNA 4761
51545	2.94e-13	1.99e-14	0.2423	-7.651036	-1.8542269	325.36	ZNF581	zinc finger protein 581
381	2.95e-13	2e-14	0.1939	-7.650719	-1.4838429	3121.97	ARF5	ADP ribosylation factor 5
25915	3e-13	2.03e-14	0.1584	-7.648524	-1.2117104	1271.77	NDUFAF3	NADH:ubiquinone oxidoreductase complex assembly factor 3
166	3e-13	2.04e-14	0.1866	-7.648302	-1.4272573	4135.84	TLE5	TLE family member 5, transcriptional modulator
64981	3.06e-13	2.08e-14	0.1851	-7.645476	-1.4153657	533.13	MRPL34	mitochondrial ribosomal protein L34
50626	3.11e-13	2.12e-14	0.1912	-7.643388	-1.4617799	1026.13	ZFTRAF1	zinc finger TRAF-type containing 1
284309	3.19e-13	2.17e-14	0.2438	7.639876	1.8624985	177.7	ZNF776	zinc finger protein 776
9361	3.2e-13	2.18e-14	0.1761	-7.639418	-1.3450838	11961.04	LONP1	lon peptidase 1, mitochondrial
84162	3.2e-13	2.18e-14	0.1425	7.639269	1.0885338	1530.08	BLTP1	bridge-like lipid transfer protein family member 1
102723543	3.24e-13	2.21e-14	0.7141	7.637819	5.4544612	38.28	LOC102723543	uncharacterized LOC102723543
11253	3.25e-13	2.22e-14	0.1358	-7.637038	-1.0373546	3878.95	MAN1B1	mannosidase alpha class 1B member 1
64778	3.38e-13	2.31e-14	0.1391	7.632038	1.061777	2261.38	FNDC3B	fibronectin type III domain containing 3B
2002	3.47e-13	2.37e-14	0.1713	7.628545	1.3066037	3579.05	ELK1	ETS transcription factor ELK1
3667	3.53e-13	2.42e-14	0.1965	7.625939	1.4987251	1120.04	IRS1	insulin receptor substrate 1
84126	3.55e-13	2.44e-14	0.1537	-7.625168	-1.1720274	168.66	ATRIP	ATR interacting protein
1456	3.57e-13	2.45e-14	0.161	7.624444	1.2273642	921.46	CSNK1G3	casein kinase 1 gamma 3
7264	3.62e-13	2.49e-14	0.1455	-7.622495	-1.1092811	1310.5	GFUS	GDP-L-fucose synthase
5978	3.65e-13	2.51e-14	0.1694	7.621403	1.2909021	671.13	REST	RE1 silencing transcription factor
9693	3.65e-13	2.51e-14	0.2031	7.6213	1.5476683	2177.53	RAPGEF2	Rap guanine nucleotide exchange factor 2
4707	3.65e-13	2.51e-14	0.2993	-7.621359	-2.2814166	116.53	NDUFB1	NADH:ubiquinone oxidoreductase subunit B1
100506540	3.69e-13	2.54e-14	0.3252	7.619712	2.4778123	44.83	MISFA	mitochondrial sheath formation associated
101929609	3.75e-13	2.59e-14	0.2971	7.617353	2.2628642	36.63	LOC101929609	uncharacterized LOC101929609
10428	3.83e-13	2.65e-14	0.2012	-7.61434	-1.5317169	2441.97	CFDP1	craniofacial development protein 1
29796	3.84e-13	2.66e-14	0.2149	-7.614106	-1.6360906	636.25	UQCR10	ubiquinol-cytochrome c reductase, complex III subunit X
5715	3.85e-13	2.67e-14	0.1682	-7.613543	-1.2802912	1211.44	PSMD9	proteasome 26S subunit, non-ATPase 9
6147	3.89e-13	2.7e-14	0.2193	-7.612098	-1.669434	8078.67	RPL23A	ribosomal protein L23a
25920	3.95e-13	2.74e-14	0.1566	-7.610128	-1.1921033	2062.07	NELFB	negative elongation factor complex member B
10327	4.07e-13	2.83e-14	0.1515	-7.606079	-1.1525151	917.88	AKR1A1	aldo-keto reductase family 1 member A1
284361	4.07e-13	2.82e-14	0.1456	-7.606166	-1.1071371	4292.68	EMC10	ER membrane protein complex subunit 10
9454	4.08e-13	2.83e-14	0.2823	-7.605674	-2.1474578	1297.89	HOMER3	homer scaffold protein 3
79174	4.19e-13	2.91e-14	0.1905	-7.602182	-1.4482547	1439.66	CRELD2	cysteine rich with EGF like domains 2
6207	4.33e-13	3.02e-14	0.1942	-7.597531	-1.4750883	3646.99	RPS13	ribosomal protein S13
126789	4.35e-13	3.03e-14	0.2208	-7.596836	-1.6774814	255.61	PUSL1	pseudouridine synthase like 1
10248	4.4e-13	3.07e-14	0.202	-7.59544	-1.5339752	480.64	POP7	POP7 homolog, ribonuclease P/MRP subunit
781	4.42e-13	3.09e-14	0.1478	7.594578	1.1222544	774.09	CACNA2D1	calcium voltage-gated channel auxiliary subunit alpha2delta 1
2764	4.43e-13	3.09e-14	0.137	7.594285	1.0401084	1564.89	GMFB	glia maturation factor beta
84304	4.5e-13	3.14e-14	0.1856	-7.592233	-1.4093681	1059.94	NUDT22	nudix hydrolase 22
79701	4.63e-13	3.24e-14	0.1455	-7.588437	-1.1038824	1055.44	OGFOD3	2-oxoglutarate and iron dependent oxygenase domain containing 3
9188	4.8e-13	3.36e-14	0.1958	7.583498	1.4850902	4204.27	DDX21	DExD-box helicase 21
51256	4.85e-13	3.4e-14	0.1533	-7.581994	-1.16217	168.83	TBC1D7	TBC1 domain family member 7
54796	4.86e-13	3.42e-14	0.222	7.581459	1.6830045	579.72	BNC2	basonuclin 2
7580	4.87e-13	3.42e-14	0.2023	-7.581297	-1.5337243	335.59	ZNF32	zinc finger protein 32
51650	4.88e-13	3.43e-14	0.1647	-7.580932	-1.248903	384.09	MRPS33	mitochondrial ribosomal protein S33
8895	4.91e-13	3.46e-14	0.137	7.579865	1.0384845	776.91	CPNE3	copine 3
6670	4.92e-13	3.47e-14	0.1566	7.57956	1.1868627	1212.85	SP3	Sp3 transcription factor
4090	4.93e-13	3.47e-14	0.159	7.579298	1.2052641	466.8	SMAD5	SMAD family member 5
111822955	4.98e-13	3.52e-14	0.1541	-7.577669	-1.167463	168.28	ATRIP-TREX1	ATRIP-TREX1 readthrough
338657	4.98e-13	3.52e-14	0.14	-7.577728	-1.0605838	1064.36	CENATAC	centrosomal AT-AC splicing factor
2780	5.01e-13	3.54e-14	0.4427	7.576725	3.3542804	53.44	GNAT2	G protein subunit alpha transducin 2
56062	5.1e-13	3.62e-14	0.1659	7.574076	1.2563602	5668.4	KLHL4	kelch like family member 4
10998	5.18e-13	3.68e-14	0.2886	-7.572005	-2.1850606	93.48	SLC27A5	solute carrier family 27 member 5
6156	5.2e-13	3.69e-14	0.1966	-7.571405	-1.4883235	5070.19	RPL30	ribosomal protein L30
5692	5.21e-13	3.7e-14	0.1534	-7.571147	-1.1610372	5857.01	PSMB4	proteasome 20S subunit beta 4
1347	5.25e-13	3.74e-14	0.205	-7.56987	-1.5518294	1028.64	COX7A2	cytochrome c oxidase subunit 7A2
80700	5.25e-13	3.73e-14	0.1737	-7.569973	-1.3146172	4297.83	UBXN6	UBX domain protein 6
5610	5.28e-13	3.76e-14	0.154	7.569139	1.1655849	963.89	EIF2AK2	eukaryotic translation initiation factor 2 alpha kinase 2
100129034	5.33e-13	3.8e-14	0.1485	-7.567715	-1.1235882	1442.81	LOC100129034	uncharacterized LOC100129034
54471	5.38e-13	3.84e-14	0.1389	7.566456	1.0507269	260.57	MIEF1	mitochondrial elongation factor 1
100507495	5.39e-13	3.85e-14	0.2496	7.566079	1.8882659	197.71	SDCBP2-AS1	SDCBP2 antisense RNA 1
105372064	5.52e-13	3.95e-14	0.2939	7.562756	2.2230324	128.69	LOC105372064	uncharacterized LOC105372064
114882	5.64e-13	4.04e-14	0.1513	7.559715	1.143615	779.37	OSBPL8	oxysterol binding protein like 8
7414	5.71e-13	4.09e-14	0.2004	7.558071	1.5148753	9715.88	VCL	vinculin
4636	6.04e-13	4.33e-14	0.2028	-7.550661	-1.5313229	830.78	MYL5	myosin light chain 5
132228	6.1e-13	4.38e-14	0.223	-7.549231	-1.6832551	192.88	LSMEM2	leucine rich single-pass membrane protein 2
79033	6.39e-13	4.59e-14	0.167	-7.54305	-1.2596283	1276.66	ERI3	ERI1 exoribonuclease family member 3
100534592	6.42e-13	4.62e-14	0.1978	-7.542154	-1.4918033	819.07	URGCP-MRPS24	URGCP-MRPS24 readthrough
123872	6.46e-13	4.65e-14	0.1834	-7.541367	-1.3827708	288.67	DNAAF1	dynein axonemal assembly factor 1
9813	6.47e-13	4.66e-14	0.1334	7.541042	1.0060003	1157.23	EFCAB14	EF-hand calcium binding domain 14
619568	6.57e-13	4.74e-14	0.4389	7.538931	3.3086884	30.24	SNORA4	small nucleolar RNA, H/ACA box 4
11059	6.69e-13	4.83e-14	0.1689	7.53641	1.2728796	465.67	WWP1	WW domain containing E3 ubiquitin protein ligase 1
10211	6.77e-13	4.89e-14	0.1368	-7.534792	-1.0311288	12171.96	FLOT1	flotillin 1
84885	6.77e-13	4.9e-14	0.2492	-7.534663	-1.8776842	345.18	ZDHHC12	zinc finger DHHC-type palmitoyltransferase 12
6711	6.78e-13	4.91e-14	0.2259	7.534361	1.7023317	4416.52	SPTBN1	spectrin beta, non-erythrocytic 1
196385	6.82e-13	4.94e-14	0.2489	7.533523	1.8748564	107.22	DNAH10	dynein axonemal heavy chain 10
29766	6.83e-13	4.95e-14	0.1568	7.533194	1.18105	891.73	TMOD3	tropomodulin 3
205717	6.9e-13	5.01e-14	0.2311	7.531781	1.7408589	250.31	USF3	upstream transcription factor family member 3
100527943	6.9e-13	5.01e-14	0.1407	-7.531764	-1.0596	527.32	TGIF2-RAB5IF	TGIF2-RAB5IF readthrough
8834	6.91e-13	5.02e-14	0.1674	-7.531505	-1.2606236	720.85	TMEM11	transmembrane protein 11
4700	7e-13	5.09e-14	0.1535	-7.529578	-1.1554676	899.41	NDUFA6	NADH:ubiquinone oxidoreductase subunit A6
151649	7.04e-13	5.13e-14	0.1954	7.528687	1.4709198	160.83	PP2D1	protein phosphatase 2C like domain containing 1
102466854	7.1e-13	5.17e-14	0.3422	-7.527482	-2.5760003	227.58	MIR7705	microRNA 7705
57514	7.11e-13	5.18e-14	0.1571	7.527324	1.1825928	1046.18	ARHGAP31	Rho GTPase activating protein 31
10410	7.15e-13	5.21e-14	0.1748	-7.526457	-1.3157454	4776.13	IFITM3	interferon induced transmembrane protein 3
4591	7.17e-13	5.23e-14	0.1436	7.526064	1.0809945	822.4	TRIM37	tripartite motif containing 37
3265	7.17e-13	5.24e-14	0.3142	-7.525852	-2.3648958	1261.14	HRAS	HRas proto-oncogene, GTPase
128240	7.42e-13	5.42e-14	0.1721	-7.521363	-1.2943883	1701.04	NAXE	NAD(P)HX epimerase
8717	7.46e-13	5.46e-14	0.2335	-7.520376	-1.7563	1253.86	TRADD	TNFRSF1A associated via death domain
81532	7.47e-13	5.48e-14	0.1887	-7.520047	-1.4188358	528.21	MOB2	MOB kinase activator 2
1871	7.61e-13	5.58e-14	0.1565	7.51751	1.176778	383.77	E2F3	E2F transcription factor 3
407004	7.69e-13	5.64e-14	0.2262	7.516124	1.7001242	194.18	MIR22	microRNA 22
5434	7.84e-13	5.76e-14	0.1614	-7.513404	-1.2127051	4200.38	POLR2E	RNA polymerase II, I and III subunit E
3105	8.08e-13	5.94e-14	0.1847	-7.50932	-1.3871784	29161.48	HLA-A	major histocompatibility complex, class I, A
11285	8.12e-13	5.98e-14	0.1621	-7.50851	-1.2169507	891.91	B4GALT7	beta-1,4-galactosyltransferase 7
23137	8.39e-13	6.18e-14	0.138	7.504161	1.0353416	1160.33	SMC5	structural maintenance of chromosomes 5
54497	8.63e-13	6.36e-14	0.1804	7.500354	1.3532068	465.4	HEATR5B	HEAT repeat containing 5B
2766	8.66e-13	6.4e-14	0.2235	-7.499727	-1.6761881	173.42	GMPR	guanosine monophosphate reductase
8301	8.82e-13	6.52e-14	0.134	7.497242	1.0043663	3231.75	PICALM	phosphatidylinositol binding clathrin assembly protein
5409	8.97e-13	6.63e-14	0.3109	-7.494914	-2.3303543	218.76	PNMT	phenylethanolamine N-methyltransferase
867	9.39e-13	6.95e-14	0.2122	7.488844	1.588986	372.27	CBL	Cbl proto-oncogene
6199	9.74e-13	7.21e-14	0.1526	-7.483928	-1.1418961	1303.47	RPS6KB2	ribosomal protein S6 kinase B2
107987373	9.75e-13	7.23e-14	0.3307	-7.48369	-2.4750804	386.9	LOC107987373	replaced by ID 6150
107080644	9.81e-13	7.28e-14	0.1805	-7.482769	-1.350867	414.8	CNPY3-GNMT	CNPY3-GNMT readthrough
2241	9.83e-13	7.3e-14	0.1564	7.482394	1.1701953	819.41	FER	FER tyrosine kinase
54464	9.95e-13	7.39e-14	0.1904	7.480758	1.4246286	453.65	XRN1	5'-3' exoribonuclease 1
9636	1.04e-12	7.76e-14	0.396	-7.474333	-2.9597166	724.73	ISG15	ISG15 ubiquitin like modifier
2812	1.07e-12	7.99e-14	0.3362	-7.47043	-2.5114597	43.01	GP1BB	glycoprotein Ib platelet subunit beta
80764	1.09e-12	8.09e-14	0.2019	-7.468849	-1.5079109	675.37	THAP7	THAP domain containing 7
10922	1.09e-12	8.13e-14	0.1847	-7.468202	-1.3791896	2941.05	FASTK	Fas activated serine/threonine kinase
10755	1.12e-12	8.33e-14	0.1573	-7.46504	-1.1740034	3915.56	GIPC1	GIPC PDZ domain containing family member 1
101927164	1.13e-12	8.41e-14	0.2449	-7.463803	-1.8279976	49.69	LOC101927164	uncharacterized LOC101927164
51042	1.14e-12	8.5e-14	0.3353	-7.462267	-2.5017625	961.41	ZNF593	zinc finger protein 593
125150	1.14e-12	8.55e-14	0.1684	-7.461595	-1.256308	499.25	ZSWIM7	zinc finger SWIM-type containing 7
10564	1.15e-12	8.58e-14	0.1623	7.461047	1.2108746	894.57	ARFGEF2	ADP ribosylation factor guanine nucleotide exchange factor 2
23078	1.16e-12	8.71e-14	0.1888	7.459114	1.4080305	513.68	VWA8	von Willebrand factor A domain containing 8
93654	1.17e-12	8.76e-14	0.2457	7.458342	1.8324205	66.86	ST7-AS2	ST7 antisense RNA 2
10927	1.17e-12	8.78e-14	0.1496	7.45803	1.1155959	1252.91	SPIN1	spindlin 1
8672	1.18e-12	8.85e-14	0.165	7.456982	1.2301346	2141.71	EIF4G3	eukaryotic translation initiation factor 4 gamma 3
221037	1.2e-12	9e-14	0.1793	7.454804	1.336627	2879.98	JMJD1C	jumonji domain containing 1C
78988	1.21e-12	9.11e-14	0.1603	-7.453235	-1.1948933	779.27	MRPL57	mitochondrial ribosomal protein L57
80194	1.22e-12	9.22e-14	0.1994	-7.4516	-1.4860358	957.49	TMEM134	transmembrane protein 134
81620	1.22e-12	9.22e-14	0.2561	-7.451634	-1.9079972	78.85	CDT1	chromatin licensing and DNA replication factor 1
112268246	1.23e-12	9.29e-14	0.2398	-7.450644	-1.7868694	1308.17	LOC112268246
25831	1.3e-12	9.81e-14	0.1615	7.443454	1.2022162	2003.01	HECTD1	HECT domain E3 ubiquitin protein ligase 1
64418	1.3e-12	9.82e-14	0.1455	7.443347	1.0829116	546.03	TMEM168	transmembrane protein 168
79637	1.34e-12	1.01e-13	0.2115	-7.439436	-1.5737331	185.72	ARMC7	armadillo repeat containing 7
54700	1.34e-12	1.01e-13	0.1678	7.439063	1.2480836	1931.39	RRN3	RRN3 homolog, RNA polymerase I transcription factor
8557	1.35e-12	1.02e-13	0.3844	-7.438261	-2.8591009	52.55	TCAP	titin-cap
26502	1.37e-12	1.04e-13	0.1514	-7.435779	-1.1256863	677.47	NARF	nuclear prelamin A recognition factor
550	1.39e-12	1.06e-13	0.1377	-7.433658	-1.0234552	3231.68	AUP1	AUP1 lipid droplet regulating VLDL assembly factor
6640	1.39e-12	1.06e-13	0.1901	-7.433737	-1.412827	383.14	SNTA1	syntrophin alpha 1
79086	1.43e-12	1.09e-13	0.1447	-7.429398	-1.0747884	1042.98	SMIM7	small integral membrane protein 7
200185	1.44e-12	1.1e-13	0.2567	-7.428376	-1.9065557	724.84	KRTCAP2	keratinocyte associated protein 2
140606	1.45e-12	1.1e-13	0.2925	-7.427949	-2.1728762	659.7	SELENOM	selenoprotein M
23506	1.47e-12	1.12e-13	0.1772	7.426234	1.3162003	237.53	BICRAL	BICRA like chromatin remodeling complex associated protein
84458	1.49e-12	1.14e-13	0.1537	7.424067	1.1413375	1331.35	LCOR	ligand dependent nuclear receptor corepressor
388789	1.55e-12	1.18e-13	0.2008	-7.418757	-1.4898043	234.73	SMIM26	small integral membrane protein 26
84996	1.57e-12	1.2e-13	0.215	-7.417069	-1.5946539	142.62	URB1-AS1	URB1 antisense RNA 1 (head to head)
100873941	1.57e-12	1.2e-13	0.4978	7.416703	3.6922456	22.39	OPA1-AS1	OPA1 antisense RNA 1
26995	1.57e-12	1.2e-13	0.1464	-7.416325	-1.0860713	719.61	TRUB2	TruB pseudouridine synthase family member 2
226	1.6e-12	1.22e-13	0.1818	-7.414267	-1.3476163	24823.79	ALDOA	aldolase, fructose-bisphosphate A
25974	1.61e-12	1.23e-13	0.1624	-7.413136	-1.2038561	1231.06	MMACHC	metabolism of cobalamin associated C
10632	1.63e-12	1.25e-13	0.1958	-7.411491	-1.4511729	1363.3	ATP5MG	ATP synthase membrane subunit g
79661	1.66e-12	1.28e-13	0.1834	-7.408451	-1.3584775	1217.07	NEIL1	nei like DNA glycosylase 1
3842	1.68e-12	1.29e-13	0.1472	7.407195	1.0905935	1892.01	TNPO1	transportin 1
51155	1.68e-12	1.29e-13	0.1964	-7.40717	-1.4548968	1166.09	JPT1	Jupiter microtubule associated homolog 1
116138	1.71e-12	1.32e-13	0.1516	-7.404506	-1.1228287	2635.02	KLHDC3	kelch domain containing 3
5277	1.71e-12	1.32e-13	0.1575	7.404234	1.1659469	1636.07	PIGA	phosphatidylinositol glycan anchor biosynthesis class A
90864	1.72e-12	1.33e-13	0.1461	-7.403471	-1.081783	1613.94	SPSB3	splA/ryanodine receptor domain and SOCS box containing 3
9179	1.72e-12	1.33e-13	0.1444	-7.403242	-1.0686803	645.25	AP4M1	adaptor related protein complex 4 subunit mu 1
30827	1.78e-12	1.38e-13	0.1587	-7.398381	-1.1739277	943.76	CXXC1	CXXC finger protein 1
9925	1.83e-12	1.42e-13	0.1717	7.394418	1.2696934	338.29	ZBTB5	zinc finger and BTB domain containing 5
25977	1.84e-12	1.43e-13	0.1367	7.393745	1.0109119	568.69	NECAP1	NECAP endocytosis associated 1
10541	1.85e-12	1.43e-13	0.1653	-7.393208	-1.2222165	4119.71	ANP32B	acidic nuclear phosphoprotein 32 family member B
150274	1.86e-12	1.45e-13	0.1882	-7.392091	-1.3908717	218.47	HSCB	HscB mitochondrial iron-sulfur cluster cochaperone
101926895	1.88e-12	1.46e-13	0.4633	7.390456	3.4238546	26.07	CRTC3-AS1	CRTC3 antisense RNA 1
5576	1.88e-12	1.47e-13	0.1379	7.390204	1.0193752	971.52	PRKAR2A	protein kinase cAMP-dependent type II regulatory subunit alpha
92715	1.88e-12	1.47e-13	0.1408	-7.390166	-1.0401708	447.05	DPH7	diphthamide biosynthesis 7
4664	1.89e-12	1.47e-13	0.1522	7.389806	1.1249165	744.66	NAB1	NGFI-A binding protein 1
6794	1.92e-12	1.5e-13	0.1933	-7.387188	-1.4277433	2938.55	STK11	serine/threonine kinase 11
107987175	1.94e-12	1.52e-13	0.1942	-7.385622	-1.4339208	205.88	LOC107987175	replaced by ID 140465
4435	1.98e-12	1.55e-13	0.3031	-7.383084	-2.238113	3884.86	CITED1	Cbp/p300 interacting transactivator with Glu/Asp rich carboxy-terminal domain 1
51194	2e-12	1.56e-13	0.1933	7.381667	1.4266403	247.54	IPO11	importin 11
84106	2.03e-12	1.59e-13	0.3022	-7.379323	-2.2299193	141.84	PRAM1	PML-RARA regulated adaptor molecule 1
112694756	2.03e-12	1.59e-13	0.182	-7.379121	-1.3427671	24832.27	LOC112694756	uncharaterized LOC112694756
27433	2.04e-12	1.6e-13	0.1766	-7.378259	-1.3027366	465.09	TOR2A	torsin family 2 member A
23625	2.05e-12	1.61e-13	0.1985	-7.377609	-1.4646629	356.07	FAM89B	family with sequence similarity 89 member B
100534012	2.09e-12	1.64e-13	0.177	-7.375074	-1.3051698	200.44	TNFAIP8L2-SCNM1	TNFAIP8L2-SCNM1 readthrough
5594	2.11e-12	1.66e-13	0.1479	7.373714	1.0905488	3396.32	MAPK1	mitogen-activated protein kinase 1
6875	2.12e-12	1.66e-13	0.2058	7.373274	1.5171743	508.35	TAF4B	TATA-box binding protein associated factor 4b
475	2.22e-12	1.75e-13	0.2878	-7.366809	-2.1203672	436.96	ATOX1	antioxidant 1 copper chaperone
4548	2.24e-12	1.76e-13	0.1659	7.365598	1.2220327	798.77	MTR	5-methyltetrahydrofolate-homocysteine methyltransferase
689	2.25e-12	1.78e-13	0.1459	-7.364541	-1.0744259	6823.65	BTF3	basic transcription factor 3
8270	2.26e-12	1.78e-13	0.3025	-7.363986	-2.2276772	940.21	LAGE3	L antigen family member 3
5698	2.3e-12	1.81e-13	0.216	-7.361762	-1.5904957	424.89	PSMB9	proteasome 20S subunit beta 9
1716	2.32e-12	1.83e-13	0.1516	-7.360633	-1.1159644	1394.39	DGUOK	deoxyguanosine kinase
1656	2.36e-12	1.86e-13	0.172	7.358191	1.2657372	1120.21	DDX6	DEAD-box helicase 6
6232	2.37e-12	1.88e-13	0.2312	-7.357313	-1.7010264	1576.98	RPS27	ribosomal protein S27
84818	2.42e-12	1.92e-13	0.1823	-7.354524	-1.3403962	699.94	IL17RC	interleukin 17 receptor C
5695	2.42e-12	1.92e-13	0.1556	-7.354042	-1.1443414	1951.37	PSMB7	proteasome 20S subunit beta 7
64130	2.51e-12	1.99e-13	0.262	-7.349279	-1.925659	52.66	LIN7B	lin-7 homolog B, crumbs cell polarity complex component
11334	2.51e-12	1.99e-13	0.1736	-7.349142	-1.2761266	398.53	TUSC2	tumor suppressor 2, mitochondrial calcium regulator
105378230	2.58e-12	2.05e-13	0.2928	7.345595	2.1507378	179.15	LOC105378230	uncharacterized LOC105378230
9703	2.6e-12	2.07e-13	0.1502	7.343953	1.1028067	2507.93	BLTP2	bridge-like lipid transfer protein family member 2
149478	2.61e-12	2.08e-13	0.1898	7.343801	1.3936568	513.05	BTBD19	BTB domain containing 19
8798	2.64e-12	2.1e-13	0.1506	-7.342046	-1.1059906	527.48	DYRK4	dual specificity tyrosine phosphorylation regulated kinase 4
102724050	2.75e-12	2.19e-13	0.3614	7.336474	2.6512881	83.2	GPR84-AS1	GPR84, ZNF385A, ITGA5 and GTSF1 antisense RNA 1
79798	2.75e-12	2.2e-13	0.138	-7.33604	-1.0125174	876.29	ARMC5	armadillo repeat containing 5
100506469	2.75e-12	2.2e-13	0.1897	-7.336108	-1.3915313	468.34	TMEM147-AS1	TMEM147 antisense RNA 1
22828	2.78e-12	2.22e-13	0.1557	7.334655	1.1420279	1255.53	SCAF8	SR-related CTD associated factor 8
4717	2.84e-12	2.27e-13	0.2107	-7.331674	-1.5450457	662.54	NDUFC1	NADH:ubiquinone oxidoreductase subunit C1
54929	2.85e-12	2.28e-13	0.173	-7.331185	-1.2684041	807.25	TMEM161A	transmembrane protein 161A
63943	2.87e-12	2.3e-13	0.2706	-7.330051	-1.9838289	125.23	FKBPL	FKBP prolyl isomerase like
2033	2.94e-12	2.36e-13	0.2789	7.326907	2.043813	1605.61	EP300	E1A binding protein p300
11007	3.05e-12	2.45e-13	0.1802	-7.321553	-1.3192841	2968.41	CCDC85B	coiled-coil domain containing 85B
107984665	3.08e-12	2.47e-13	0.4385	7.320415	3.2097238	27.63	LOC107984665
4706	3.09e-12	2.48e-13	0.1837	-7.320016	-1.3444942	1016.83	NDUFAB1	NADH:ubiquinone oxidoreductase subunit AB1
79005	3.09e-12	2.48e-13	0.1744	-7.31981	-1.2767918	198.2	SCNM1	sodium channel modifier 1
5032	3.1e-12	2.5e-13	0.218	-7.319165	-1.5953578	863.1	P2RY11	purinergic receptor P2Y11
100131801	3.12e-12	2.52e-13	0.2919	-7.318075	-2.1363336	185.12	PET100	PET100 cytochrome c oxidase chaperone
112268123	3.13e-12	2.53e-13	0.2087	-7.317527	-1.5273519	104.95	LOC112268123	uncharacterized LOC112268123
6129	3.15e-12	2.54e-13	0.1611	-7.31669	-1.1783854	14127.82	RPL7	ribosomal protein L7
4702	3.17e-12	2.56e-13	0.1743	-7.315829	-1.2754306	649.45	NDUFA8	NADH:ubiquinone oxidoreductase subunit A8
51164	3.22e-12	2.6e-13	0.1581	7.313724	1.1561166	1981.1	DCTN4	dynactin subunit 4
1537	3.25e-12	2.63e-13	0.1564	-7.312213	-1.1438593	2642.1	CYC1	cytochrome c1
3429	3.3e-12	2.67e-13	0.2544	-7.310045	-1.8593393	2949.04	IFI27	interferon alpha inducible protein 27
8476	3.33e-12	2.69e-13	0.1772	7.308899	1.2954713	1364.4	CDC42BPA	CDC42 binding protein kinase alpha
1933	3.34e-12	2.71e-13	0.1527	-7.308274	-1.1157989	4020.83	EEF1B2	eukaryotic translation elongation factor 1 beta 2
84557	3.35e-12	2.72e-13	0.2593	-7.307793	-1.8952694	827.8	MAP1LC3A	microtubule associated protein 1 light chain 3 alpha
84286	3.45e-12	2.8e-13	0.1428	-7.303725	-1.0432344	785.47	TMEM175	transmembrane protein 175
112268251	3.49e-12	2.84e-13	0.3115	-7.301971	-2.2747593	74.44	LOC112268251	uncharacterized LOC112268251
517	3.61e-12	2.93e-13	0.1869	-7.297498	-1.3641125	2798.62	ATP5MC2	ATP synthase membrane subunit c locus 2
57587	3.61e-12	2.94e-13	0.2163	7.297236	1.5785505	554.13	CFAP97	cilia and flagella associated protein 97
59345	3.66e-12	2.98e-13	0.1404	7.295217	1.0239651	900.14	GNB4	G protein subunit beta 4
105373311	3.66e-12	2.98e-13	0.2373	7.295293	1.7310183	217.65	LOC105373311	uncharacterized LOC105373311
7314	3.72e-12	3.04e-13	0.1613	-7.29281	-1.1761426	25318.66	UBB	ubiquitin B
516	3.72e-12	3.04e-13	0.219	-7.292632	-1.5972883	727.6	ATP5MC1	ATP synthase membrane subunit c locus 1
389538	3.77e-12	3.08e-13	0.1879	-7.290704	-1.3696092	268.87	CCZ1P-OR7E38P	CCZ1P-OR7E38P readthrough
57708	3.91e-12	3.2e-13	0.1392	7.285719	1.0140735	1179.72	MIER1	MIER1 transcriptional regulator
23037	3.91e-12	3.21e-13	0.192	7.28538	1.3984733	499.6	PDZD2	PDZ domain containing 2
116832	3.93e-12	3.23e-13	0.3092	-7.284595	-2.2527157	159.88	RPL39L	ribosomal protein L39 like
23001	3.93e-12	3.22e-13	0.1591	7.284758	1.1586819	887.61	WDFY3	WD repeat and FYVE domain containing 3
432	3.93e-12	3.23e-13	0.3074	-7.284586	-2.239599	102.85	ASGR1	asialoglycoprotein receptor 1
221491	4.07e-12	3.35e-13	0.2206	-7.279625	-1.6061647	469.51	SMIM29	small integral membrane protein 29
7737	4.17e-12	3.43e-13	0.1786	-7.276396	-1.2996596	171.95	RNF113A	ring finger protein 113A
292	4.17e-12	3.43e-13	0.1469	-7.276176	-1.0691938	4945.23	SLC25A5	solute carrier family 25 member 5
23246	4.23e-12	3.49e-13	0.1917	-7.274174	-1.3946053	1898.84	BOP1	BOP1 ribosomal biogenesis factor
105378286	4.34e-12	3.58e-13	0.4331	7.270641	3.1489062	37	LOC105378286	uncharacterized LOC105378286
151011	4.36e-12	3.6e-13	0.1472	7.269923	1.0699454	2167.3	SEPTIN10	septin 10
5686	4.37e-12	3.62e-13	0.1416	-7.269155	-1.0294632	1669.69	PSMA5	proteasome 20S subunit alpha 5
84668	4.37e-12	3.62e-13	0.1656	7.269173	1.2041153	449.77	HYCC1	hyccin PI4KA lipid kinase complex subunit 1
527	4.43e-12	3.67e-13	0.145	-7.267271	-1.0536882	5728.41	ATP6V0C	ATPase H+ transporting V0 subunit c
8635	4.44e-12	3.68e-13	0.2484	-7.266958	-1.8051064	1598.23	RNASET2	ribonuclease T2
23367	4.53e-12	3.75e-13	0.1689	7.264175	1.2270477	2747.77	LARP1	La ribonucleoprotein 1, translational regulator
8939	4.56e-12	3.78e-13	0.154	7.263217	1.1183181	1444.74	FUBP3	far upstream element binding protein 3
692094	4.56e-12	3.79e-13	0.2682	7.262873	1.9478009	91.48	MSMP	microseminoprotein, prostate associated
101927895	4.78e-12	3.97e-13	0.2436	7.25643	1.7679106	65.94	EMC1-AS1	EMC1 antisense RNA 1
138716	4.8e-12	4e-13	0.2439	-7.255639	-1.7699033	208.63	RPP25L	ribonuclease P/MRP subunit p25 like
987	4.84e-12	4.03e-13	0.1682	7.25441	1.2201612	456.02	LRBA	LPS responsive beige-like anchor protein
64398	4.94e-12	4.12e-13	0.1615	7.251657	1.1713837	822.48	PALS1	protein associated with LIN7 1, MAGUK p55 family member
5739	4.97e-12	4.14e-13	0.1531	-7.250768	-1.1101926	1061.09	PTGIR	prostaglandin I2 receptor
2475	4.97e-12	4.15e-13	0.1438	7.250522	1.0426702	1195.34	MTOR	mechanistic target of rapamycin kinase
100505933	5.07e-12	4.24e-13	0.5164	7.247645	3.7426839	29.08	ADD3-AS1	ADD3 antisense RNA 1
51629	5.08e-12	4.25e-13	0.1615	-7.247392	-1.1707327	3731.9	SLC25A39	solute carrier family 25 member 39
100874048	5.09e-12	4.26e-13	0.2095	-7.246879	-1.5181305	401.05	DGUOK-AS1	DGUOK antisense RNA 1
101241892	5.12e-12	4.29e-13	0.5464	7.246153	3.9596563	84.93	NPTN-IT1	NPTN intronic transcript 1
9870	5.12e-12	4.3e-13	0.1575	7.245899	1.1415249	783.76	AREL1	apoptosis resistant E3 ubiquitin protein ligase 1
90871	5.35e-12	4.49e-13	0.1788	-7.239881	-1.2947645	585.77	DMAC1	distal membrane arm assembly component 1
632	5.35e-12	4.49e-13	0.25	-7.239767	-1.8098608	68.66	BGLAP	bone gamma-carboxyglutamate protein
84832	5.39e-12	4.53e-13	0.5524	7.238719	3.998927	31.45	ANKRD36BP1	ankyrin repeat domain 36B pseudogene 1
29990	5.49e-12	4.62e-13	0.1786	-7.235909	-1.291989	386.28	PILRB	paired immunoglobin like type 2 receptor beta
51014	5.51e-12	4.64e-13	0.1422	7.235405	1.0288168	1380.27	TMED7	transmembrane p24 trafficking protein 7
55168	5.51e-12	4.65e-13	0.1619	-7.23525	-1.17172	441.78	MRPS18A	mitochondrial ribosomal protein S18A
152217	5.54e-12	4.68e-13	0.1942	-7.234238	-1.4047872	348.89	NCBP2AS2	NCBP2 antisense 2 (head to head)
100500905	5.59e-12	4.72e-13	0.1968	7.232992	1.4233817	232.36	MIR3661	microRNA 3661
22841	5.65e-12	4.78e-13	0.1625	7.231514	1.1752672	442.75	RAB11FIP2	RAB11 family interacting protein 2
100037417	5.88e-12	4.97e-13	0.2402	-7.22602	-1.7355845	579.31	DDTL	D-dopachrome tautomerase like
83442	5.94e-12	5.03e-13	0.2474	-7.224398	-1.7872455	6611.02	SH3BGRL3	SH3 domain binding glutamate rich protein like 3
149013	5.96e-12	5.05e-13	0.1448	7.223967	1.046074	408.42	NBPF12	NBPF member 12
521	5.96e-12	5.05e-13	0.2936	-7.223892	-2.1209107	226.76	ATP5ME	ATP synthase membrane subunit e
93974	5.99e-12	5.09e-13	0.2103	-7.222997	-1.5192405	463.89	ATP5IF1	ATP synthase inhibitory factor subunit 1
28989	6.01e-12	5.11e-13	0.1806	-7.22244	-1.3045751	293.89	NTMT1	N-terminal Xaa-Pro-Lys N-methyltransferase 1
79008	6.08e-12	5.17e-13	0.2277	-7.220863	-1.6442478	224.27	SLX1B	SLX1 homolog B, structure-specific endonuclease subunit
27039	6.23e-12	5.3e-13	0.2394	7.217353	1.7274828	159.9	PKD2L2	polycystin 2 like 2, transient receptor potential cation channel
2200	6.26e-12	5.33e-13	0.2161	7.21651	1.5597596	1330.11	FBN1	fibrillin 1
3998	6.26e-12	5.33e-13	0.1804	7.216533	1.3015979	3235.82	LMAN1	lectin, mannose binding 1
50855	6.34e-12	5.41e-13	0.2549	-7.214625	-1.8391031	90.58	PARD6A	par-6 family cell polarity regulator alpha
84309	6.43e-12	5.49e-13	0.1547	-7.212693	-1.1154683	1731.78	NUDT16L1	nudix hydrolase 16 like 1
729867	6.45e-12	5.5e-13	0.2517	7.212216	1.8155316	221.04	LOC729867	uncharacterized LOC729867
285367	6.5e-12	5.56e-13	0.1555	-7.210813	-1.1210805	425.39	RPUSD3	RNA pseudouridine synthase D3
1212	6.65e-12	5.7e-13	0.2403	-7.207387	-1.7316626	3074.9	CLTB	clathrin light chain B
164	6.9e-12	5.92e-13	0.165	7.202298	1.1884451	2465.26	AP1G1	adaptor related protein complex 1 subunit gamma 1
6881	7.03e-12	6.04e-13	0.1619	-7.199478	-1.165332	3603.05	TAF10	TATA-box binding protein associated factor 10
124565	7.03e-12	6.04e-13	0.1447	-7.19955	-1.0414563	4692.21	SLC38A10	solute carrier family 38 member 10
9220	7.03e-12	6.05e-13	0.1702	-7.199308	-1.2252231	231.54	TIAF1	replaced by ID 399687
102723704	7.04e-12	6.06e-13	0.1471	7.199046	1.0592927	983.42	LOC102723704	uncharacterized LOC102723704
9655	7.11e-12	6.13e-13	0.1391	7.197616	1.0010495	1026.54	SOCS5	suppressor of cytokine signaling 5
8764	7.11e-12	6.13e-13	0.2018	-7.197484	-1.4523565	1072.77	TNFRSF14	TNF receptor superfamily member 14
8802	7.11e-12	6.14e-13	0.1476	-7.197423	-1.0621833	1249.06	SUCLG1	succinate-CoA ligase GDP/ADP-forming subunit alpha
826	7.13e-12	6.15e-13	0.1529	-7.19706	-1.1002824	6157.01	CAPNS1	calpain small subunit 1
170463	7.14e-12	6.17e-13	0.2425	-7.196765	-1.7452703	1314.41	SSBP4	single stranded DNA binding protein 4
112268218	7.15e-12	6.18e-13	0.2596	-7.19636	-1.8681166	309.16	LOC112268218	uncharacterized LOC112268218
2309	7.26e-12	6.28e-13	0.1953	7.194253	1.4047205	1938.17	FOXO3	forkhead box O3
83605	7.28e-12	6.3e-13	0.2095	-7.193746	-1.5068177	1216.06	CCM2	CCM2 scaffold protein
122704	7.29e-12	6.31e-13	0.2566	-7.193516	-1.8461388	317.8	MRPL52	mitochondrial ribosomal protein L52
100500888	7.48e-12	6.48e-13	0.1995	7.189908	1.4341333	162.36	MIR3940	microRNA 3940
80346	7.55e-12	6.55e-13	0.1882	-7.188477	-1.3525678	338.41	REEP4	receptor accessory protein 4
1519	7.64e-12	6.64e-13	0.1425	7.186721	1.0241408	556.54	CTSO	cathepsin O
80264	7.79e-12	6.76e-13	0.2429	7.184113	1.74486	231.9	ZNF430	zinc finger protein 430
100873932	7.89e-12	6.87e-13	0.2525	7.182005	1.8131492	59.24	DPYD-AS1	DPYD antisense RNA 1
105376384	8.51e-12	7.41e-13	0.2182	-7.171566	-1.5647975	553.17	LOC105376384	uncharacterized LOC105376384
23016	8.58e-12	7.48e-13	0.1631	-7.170289	-1.1693907	602.66	EXOSC7	exosome component 7
9871	8.59e-12	7.5e-13	0.2042	7.170036	1.4644123	891.29	SEC24D	SEC24 homolog D, COPII coat complex component
54532	8.6e-12	7.51e-13	0.2141	7.169841	1.5351235	1219.07	USP53	ubiquitin specific peptidase 53
5438	8.63e-12	7.54e-13	0.2961	-7.169301	-2.1227453	327.63	POLR2I	RNA polymerase II subunit I
51614	8.66e-12	7.57e-13	0.1522	-7.168651	-1.0912168	5955.2	ERGIC3	ERGIC and golgi 3
55311	8.68e-12	7.6e-13	0.1859	-7.168206	-1.3322424	739.2	ZNF444	zinc finger protein 444
9961	8.69e-12	7.61e-13	0.1797	-7.168064	-1.2880024	10912.92	MVP	major vault protein
619567	8.79e-12	7.71e-13	0.5889	7.166192	4.2202773	20.08	SNORD2	small nucleolar RNA, C/D box 2
51596	8.81e-12	7.73e-13	0.2309	-7.165844	-1.6548455	2228.02	CUTA	cutA divalent cation tolerance homolog
10979	8.95e-12	7.85e-13	0.1718	7.163667	1.2308601	3169.79	FERMT2	FERM domain containing kindlin 2
55704	8.96e-12	7.87e-13	0.1625	7.163325	1.1641085	1056.67	CCDC88A	coiled-coil domain containing 88A
157680	8.98e-12	7.89e-13	0.1934	7.163028	1.3851539	595.93	VPS13B	vacuolar protein sorting 13 homolog B
9805	9e-12	7.93e-13	0.2116	7.16244	1.5152619	823.11	SCRN1	secernin 1
5424	9e-12	7.92e-13	0.1402	-7.162479	-1.0041115	628.4	POLD1	DNA polymerase delta 1, catalytic subunit
746	9.3e-12	8.19e-13	0.2186	-7.157922	-1.5646055	162.88	TMEM258	transmembrane protein 258
51496	9.33e-12	8.22e-13	0.1551	7.157378	1.1099846	605.03	CTDSPL2	CTD small phosphatase like 2
245812	9.34e-12	8.24e-13	0.147	-7.157116	-1.0520473	349.72	CNPY4	canopy FGF signaling regulator 4
57819	9.36e-12	8.26e-13	0.2207	-7.15672	-1.5795623	543.75	LSM2	LSM2 homolog, U6 small nuclear RNA and mRNA degradation associated
54963	9.41e-12	8.31e-13	0.1594	-7.155921	-1.140527	1614.67	UCKL1	uridine-cytidine kinase 1 like 1
8819	9.41e-12	8.32e-13	0.2399	-7.155805	-1.7163782	65.71	SAP30	Sin3A associated protein 30
23499	9.47e-12	8.37e-13	0.1507	7.154967	1.078212	4211.7	MACF1	microtubule actin crosslinking factor 1
414197	9.68e-12	8.56e-13	0.301	-7.151872	-2.1529583	70.7	ZNF32-AS1	ZNF32 antisense RNA 1
30834	9.68e-12	8.57e-13	0.2244	-7.151712	-1.6047062	132.43	POLR1H	RNA polymerase I subunit H
6872	9.93e-12	8.79e-13	0.1678	7.148199	1.1992454	551.56	TAF1	TATA-box binding protein associated factor 1
90835	1.02e-11	9e-13	0.2425	-7.144976	-1.7323928	123.45	CFAP119	cilia and flagella associated protein 119
158358	1.02e-11	9.08e-13	0.1741	7.143841	1.243537	1360.93	KIAA2026	KIAA2026
9522	1.03e-11	9.16e-13	0.1536	7.142625	1.0968815	796.28	SCAMP1	secretory carrier membrane protein 1
80854	1.04e-11	9.28e-13	0.1941	7.140857	1.3862349	803.94	SETD7	SET domain containing 7, histone lysine methyltransferase
374875	1.05e-11	9.3e-13	0.2091	-7.140548	-1.4934111	374.69	HSD11B1L	hydroxysteroid 11-beta dehydrogenase 1 like
7764	1.05e-11	9.33e-13	0.2022	7.139984	1.4433589	482.32	ZNF217	zinc finger protein 217
7543	1.07e-11	9.5e-13	0.1664	7.137493	1.1874763	798.58	ZFX	zinc finger protein X-linked
64428	1.1e-11	9.77e-13	0.2045	-7.133761	-1.4589382	777.37	CIAO3	cytosolic iron-sulfur assembly component 3
22913	1.1e-11	9.78e-13	0.1499	-7.133624	-1.0693627	3260.02	RALY	RALY heterogeneous nuclear ribonucleoprotein
7994	1.11e-11	9.89e-13	0.1874	7.132027	1.336571	617.04	KAT6A	lysine acetyltransferase 6A
55651	1.11e-11	9.9e-13	0.2077	-7.131827	-1.4815433	912.65	NHP2	NHP2 ribonucleoprotein
22878	1.11e-11	9.96e-13	0.1477	7.131036	1.0531281	788.48	TRAPPC8	trafficking protein particle complex subunit 8
8448	1.14e-11	1.02e-12	0.249	-7.12787	-1.774568	93.85	DOC2A	double C2 domain alpha
8558	1.15e-11	1.03e-12	0.1841	-7.126261	-1.3116185	1921.11	CDK10	cyclin dependent kinase 10
23332	1.16e-11	1.04e-12	0.1427	7.125351	1.0168641	1160.03	CLASP1	cytoplasmic linker associated protein 1
29761	1.16e-11	1.04e-12	0.1506	7.12527	1.0734211	749.58	USP25	ubiquitin specific peptidase 25
101929718	1.19e-11	1.07e-12	0.1656	-7.121727	-1.1791852	247.17	LOC101929718	uncharacterized LOC101929718
168374	1.22e-11	1.1e-12	0.2159	7.117736	1.5368176	184.12	ZNF92	zinc finger protein 92
54584	1.23e-11	1.11e-12	0.255	-7.116646	-1.8145885	112.87	GNB1L	G protein subunit beta 1 like
3915	1.26e-11	1.14e-12	0.1693	7.113049	1.2039642	6024.76	LAMC1	laminin subunit gamma 1
152559	1.28e-11	1.16e-12	0.1426	7.110543	1.0138439	416.35	PAQR3	progestin and adipoQ receptor family member 3
4828	1.29e-11	1.16e-12	0.2216	-7.109497	-1.5752894	213.65	NMB	neuromedin B
5260	1.32e-11	1.19e-12	0.1488	-7.106288	-1.057735	753.61	PHKG1	phosphorylase kinase catalytic subunit gamma 1
64746	1.34e-11	1.21e-12	0.1484	7.104543	1.0544284	1075.76	ACBD3	acyl-CoA binding domain containing 3
7186	1.37e-11	1.24e-12	0.1771	-7.100918	-1.2575718	171.67	TRAF2	TNF receptor associated factor 2
23335	1.37e-11	1.24e-12	0.1644	7.100565	1.1676472	417.95	WDR7	WD repeat domain 7
56995	1.38e-11	1.25e-12	0.2267	7.100173	1.609272	719.64	TULP4	TUB like protein 4
124641	1.41e-11	1.28e-12	0.1717	-7.096743	-1.2183988	1075.79	OVCA2	OVCA2 serine hydrolase domain containing
7386	1.41e-11	1.28e-12	0.178	-7.096381	-1.2633764	3562.44	UQCRFS1	ubiquinol-cytochrome c reductase, Rieske iron-sulfur polypeptide 1
9821	1.42e-11	1.29e-12	0.1671	7.09572	1.1855803	1452.46	RB1CC1	RB1 inducible coiled-coil 1
55787	1.42e-11	1.29e-12	0.1992	7.0955	1.4132164	839.22	TXLNG	taxilin gamma
101927655	1.44e-11	1.31e-12	0.2357	-7.093285	-1.6719199	339.26	ZASP
25938	1.44e-11	1.31e-12	0.1726	7.093253	1.2240395	188.16	HEATR5A	HEAT repeat containing 5A
10818	1.44e-11	1.31e-12	0.208	7.092843	1.4752215	686.7	FRS2	fibroblast growth factor receptor substrate 2
5720	1.46e-11	1.33e-12	0.2008	-7.091013	-1.4237627	1998.06	PSME1	proteasome activator subunit 1
26233	1.46e-11	1.33e-12	0.1595	-7.090761	-1.1307742	458.86	FBXL6	F-box and leucine rich repeat protein 6
205251	1.47e-11	1.34e-12	0.3048	-7.090146	-2.1609439	127.97	MTLN	mitoregulin
5962	1.47e-11	1.34e-12	0.2037	7.089669	1.4444211	6468.63	RDX	radixin
3799	1.49e-11	1.36e-12	0.1577	7.088222	1.1179131	2745.3	KIF5B	kinesin family member 5B
54887	1.52e-11	1.39e-12	0.1831	7.085058	1.2975416	727.11	BLTP3A	bridge-like lipid transfer protein family member 3A
23192	1.6e-11	1.46e-12	0.165	-7.078346	-1.1676189	2758.96	ATG4B	autophagy related 4B cysteine peptidase
10474	1.61e-11	1.47e-12	0.1811	-7.077194	-1.2818468	3070.93	TADA3	transcriptional adaptor 3
112752	1.61e-11	1.47e-12	0.2065	-7.077196	-1.4612949	519.41	IFT43	intraflagellar transport 43
26781	1.61e-11	1.48e-12	0.1961	-7.076656	-1.3880134	127.59	SNORA67	small nucleolar RNA, H/ACA box 67
10314	1.67e-11	1.53e-12	0.1763	7.071998	1.2469095	744.82	LANCL1	LanC like glutathione S-transferase 1
2027	1.67e-11	1.53e-12	0.1885	-7.071846	-1.3331952	128.95	ENO3	enolase 3
64087	1.67e-11	1.53e-12	0.1638	7.071521	1.1579912	1874.59	MCCC2	methylcrotonyl-CoA carboxylase subunit 2
50999	1.67e-11	1.54e-12	0.1524	7.071109	1.0779445	4129.65	TMED5	transmembrane p24 trafficking protein 5
79159	1.7e-11	1.56e-12	0.222	-7.068719	-1.5690492	476.1	NOL12	nucleolar protein 12
3094	1.72e-11	1.58e-12	0.1595	-7.067211	-1.1271957	1137.88	HINT1	histidine triad nucleotide binding protein 1
51260	1.72e-11	1.58e-12	0.1784	-7.066981	-1.2606695	1152.45	PBDC1	polysaccharide biosynthesis domain containing 1
102191832	1.73e-11	1.59e-12	0.578	7.066087	4.08398	21.8	FBXW7-AS1	FBXW7 antisense RNA 1
4056	1.74e-11	1.6e-12	0.4006	-7.06545	-2.8301299	23.98	LTC4S	leukotriene C4 synthase
10245	1.75e-11	1.62e-12	0.1973	-7.063799	-1.3939335	1139.53	TIMM17B	translocase of inner mitochondrial membrane 17B
79713	1.86e-11	1.72e-12	0.2501	-7.055426	-1.7648008	453.95	IGFLR1	IGF like family receptor 1
90557	1.86e-11	1.72e-12	0.1793	-7.055274	-1.2652633	455.92	CCDC74A	coiled-coil domain containing 74A
79832	1.88e-11	1.74e-12	0.1465	7.054163	1.0332488	593.38	QSER1	glutamine and serine rich 1
107984849	1.94e-11	1.79e-12	0.6994	7.049695	4.9305004	26.51	LOC107984849	replaced by ID 100288069
100272147	1.95e-11	1.8e-12	0.2073	-7.049028	-1.4613032	130.14	CMC4	C-X9-C motif containing 4
8131	1.97e-11	1.83e-12	0.1566	-7.046838	-1.1034548	1479.05	NPRL3	NPR3 like, GATOR1 complex subunit
889	2.02e-11	1.87e-12	0.1437	7.04365	1.0118591	410.18	KRIT1	KRIT1 ankyrin repeat containing
341	2.04e-11	1.89e-12	0.2862	-7.042175	-2.0151227	1037.86	APOC1	apolipoprotein C1
1737	2.05e-11	1.9e-12	0.188	7.041539	1.3235691	596.08	DLAT	dihydrolipoamide S-acetyltransferase
374882	2.05e-11	1.9e-12	0.1917	-7.041594	-1.3500744	1239.33	TMEM205	transmembrane protein 205
828	2.05e-11	1.91e-12	0.2927	-7.041261	-2.0606948	404.46	CAPS	calcyphosine
10111	2.06e-11	1.91e-12	0.1434	7.040622	1.0099058	874.14	RAD50	RAD50 double strand break repair protein
2182	2.06e-11	1.92e-12	0.1838	7.040062	1.2939558	9454.76	ACSL4	acyl-CoA synthetase long chain family member 4
125144	2.08e-11	1.94e-12	0.1594	-7.038549	-1.122003	2411.28	SNHG29	small nucleolar RNA host gene 29
51081	2.09e-11	1.95e-12	0.1456	-7.038176	-1.0248231	1749.27	MRPS7	mitochondrial ribosomal protein S7
107984546	2.1e-11	1.96e-12	0.7418	7.03747	5.2206067	26.98	LOC107984546
1312	2.11e-11	1.97e-12	0.1711	-7.036383	-1.2040529	4358.6	COMT	catechol-O-methyltransferase
3300	2.14e-11	2e-12	0.1885	-7.034817	-1.3260886	2356.14	DNAJB2	DnaJ heat shock protein family (Hsp40) member B2
57106	2.15e-11	2.01e-12	0.2832	-7.033484	-1.9916659	800.33	NAT14	N-acetyltransferase 14 (putative)
84181	2.17e-11	2.03e-12	0.1814	7.032105	1.275432	678.47	CHD6	chromodomain helicase DNA binding protein 6
85458	2.18e-11	2.04e-12	0.2964	7.031738	2.083949	177.98	DIXDC1	DIX domain containing 1
410	2.19e-11	2.05e-12	0.1642	-7.030902	-1.1545735	2284.67	ARSA	arylsulfatase A
29984	2.2e-11	2.06e-12	0.263	-7.030485	-1.8491817	510.67	RHOD	ras homolog family member D
106635540	2.27e-11	2.13e-12	0.2166	-7.025944	-1.5215615	734.42	SNORA105B	small nucleolar RNA, H/ACA box 105B
4179	2.28e-11	2.14e-12	0.187	7.025063	1.3138279	3220.85	CD46	CD46 molecule
692093	2.28e-11	2.14e-12	0.4107	7.025029	2.8850272	50.63	SNORD62B	small nucleolar RNA, C/D box 62B
23271	2.28e-11	2.15e-12	0.1929	7.0247	1.3549295	1447.08	CAMSAP2	calmodulin regulated spectrin associated protein family member 2
254863	2.34e-11	2.2e-12	0.2842	-7.021323	-1.9956914	123.95	TMEM256	transmembrane protein 256
90326	2.35e-11	2.21e-12	0.1962	-7.020491	-1.3776177	1085.7	THAP3	THAP domain containing 3
101927632	2.39e-11	2.25e-12	0.2829	-7.018057	-1.9853055	222.51	PPP1R35-AS1	PPP1R35 antisense RNA 1
339229	2.39e-11	2.25e-12	0.2287	-7.017804	-1.6050829	344.94	OXLD1	oxidoreductase like domain containing 1
57544	2.43e-11	2.3e-12	0.1979	7.015261	1.3886507	169.1	TXNDC16	thioredoxin domain containing 16
57507	2.46e-11	2.32e-12	0.2753	7.013784	1.930632	499.75	ZNF608	zinc finger protein 608
3685	2.48e-11	2.34e-12	0.1826	7.012407	1.2807265	8174.63	ITGAV	integrin subunit alpha V
51258	2.51e-11	2.37e-12	0.2336	-7.010811	-1.637382	1552.42	MRPL51	mitochondrial ribosomal protein L51
84146	2.51e-11	2.38e-12	0.1816	7.010324	1.273175	634.97	ZNF644	zinc finger protein 644
92799	2.52e-11	2.39e-12	0.1837	-7.009725	-1.2876871	1848.14	SHKBP1	SH3KBP1 binding protein 1
100313837	2.54e-11	2.41e-12	0.3092	-7.008491	-2.1668933	90.21	MIR762	microRNA 762
109617006	2.59e-11	2.46e-12	0.4569	7.005644	3.2011074	31.64	SNORA63B	small nucleolar RNA, H/ACA box 63B
7813	2.63e-11	2.49e-12	0.1623	7.003608	1.1369959	1193.65	EVI5	ecotropic viral integration site 5
6782	2.64e-11	2.51e-12	0.1656	7.003007	1.1596636	1027.86	HSPA13	heat shock protein family A (Hsp70) member 13
10362	2.72e-11	2.59e-12	0.1633	-6.998264	-1.1427202	3920.33	HMG20B	high mobility group 20B
83871	2.79e-11	2.66e-12	0.171	-6.994692	-1.1959698	2992.06	RAB34	RAB34, member RAS oncogene family
1783	2.79e-11	2.66e-12	0.149	6.994553	1.0420065	1666.91	DYNC1LI2	dynein cytoplasmic 1 light intermediate chain 2
654483	2.87e-11	2.73e-12	0.3005	-6.990772	-2.1006732	116.36	BOLA2B	bolA family member 2B
105371260	2.87e-11	2.74e-12	0.153	-6.99041	-1.069371	592.18	LIX1L-AS1	LIX1L antisense RNA 1
6647	2.87e-11	2.74e-12	0.1701	-6.990316	-1.1893055	3695.05	SOD1	superoxide dismutase 1
2671	2.87e-11	2.75e-12	0.1778	-6.990134	-1.2429496	422.45	GFER	growth factor, augmenter of liver regeneration
8473	2.93e-11	2.8e-12	0.1561	6.987248	1.0909002	2312.67	OGT	O-linked N-acetylglucosamine (GlcNAc) transferase
60678	2.94e-11	2.81e-12	0.1575	-6.986751	-1.1006566	438.73	EEFSEC	eukaryotic elongation factor, selenocysteine-tRNA specific
259282	2.95e-11	2.83e-12	0.214	6.986094	1.495036	746.03	BOD1L1	biorientation of chromosomes in cell division 1 like 1
10059	3.03e-11	2.9e-12	0.1685	6.982505	1.1766486	1634.21	DNM1L	dynamin 1 like
113218502	3.03e-11	2.9e-12	0.4027	6.982285	2.8114768	28.58	MIR10397	microRNA 10397
9978	3.13e-11	3e-12	0.1979	-6.977761	-1.3812399	1354.82	RBX1	ring-box 1
56731	3.14e-11	3.01e-12	0.1623	-6.977102	-1.1324275	1387.14	SLC2A4RG	SLC2A4 regulator
79759	3.15e-11	3.03e-12	0.2177	-6.976419	-1.518732	438.27	ZNF668	zinc finger protein 668
55209	3.17e-11	3.05e-12	0.1806	6.975506	1.2597605	1586.3	SETD5	SET domain containing 5
3315	3.17e-11	3.05e-12	0.3286	-6.97563	-2.2925139	24449.53	HSPB1	heat shock protein family B (small) member 1
4695	3.18e-11	3.06e-12	0.2138	-6.974968	-1.4911908	445.53	NDUFA2	NADH:ubiquinone oxidoreductase subunit A2
112268131	3.18e-11	3.07e-12	0.2615	6.97463	1.8235482	121.35	LOC112268131
100859930	3.22e-11	3.11e-12	0.2004	-6.972849	-1.3972789	270.4	HEIH	hepatocellular carcinoma up-regulated EZH2-associated long non-coding RNA
91544	3.23e-11	3.12e-12	0.2593	-6.97228	-1.8082409	1340.61	UBXN11	UBX domain protein 11
752014	3.24e-11	3.13e-12	0.2632	-6.971678	-1.8347863	145.85	CEMP1	cementum protein 1
821	3.35e-11	3.23e-12	0.167	6.967178	1.1631785	7733.28	CANX	calnexin
55740	3.38e-11	3.27e-12	0.1763	6.965544	1.228284	7350.57	ENAH	ENAH actin regulator
80324	3.43e-11	3.32e-12	0.2006	-6.963418	-1.3968301	856.38	PUS1	pseudouridine synthase 1
3931	3.49e-11	3.38e-12	0.1635	-6.960992	-1.1383917	270.88	LCAT	lecithin-cholesterol acyltransferase
37	3.49e-11	3.38e-12	0.1448	-6.96087	-1.0078004	25174.9	ACADVL	acyl-CoA dehydrogenase very long chain
84334	3.56e-11	3.45e-12	0.1854	-6.958128	-1.2899818	398.07	COA8	cytochrome c oxidase assembly factor 8
83707	3.65e-11	3.53e-12	0.2233	-6.95463	-1.5526276	609.71	TRPT1	tRNA phosphotransferase 1
5763	3.65e-11	3.54e-12	0.274	-6.954382	-1.9055779	4467.12	PTMS	parathymosin
6631	3.65e-11	3.55e-12	0.1687	-6.954157	-1.1729487	907.81	SNRPC	small nuclear ribonucleoprotein polypeptide C
79815	3.69e-11	3.58e-12	0.1841	6.952891	1.280101	227.8	NIPAL2	NIPA like domain containing 2
197342	3.72e-11	3.61e-12	0.2499	6.951539	1.7374778	195.52	EME2	essential meiotic structure-specific endonuclease subunit 2
738	3.75e-11	3.64e-12	0.1493	-6.950366	-1.0375267	1816.78	VPS51	VPS51 subunit of GARP complex
11068	3.82e-11	3.72e-12	0.1711	-6.947456	-1.1883955	405.19	CYB561D2	cytochrome b561 family member D2
23365	3.82e-11	3.72e-12	0.2168	6.947353	1.5061782	1594.83	ARHGEF12	Rho guanine nucleotide exchange factor 12
4054	3.83e-11	3.73e-12	0.1676	-6.947046	-1.1645376	2930.15	LTBP3	latent transforming growth factor beta binding protein 3
6868	3.84e-11	3.74e-12	0.1745	6.946517	1.2119675	1480.51	ADAM17	ADAM metallopeptidase domain 17
11344	3.91e-11	3.81e-12	0.2178	-6.943984	-1.5124885	2067.85	TWF2	twinfilin actin binding protein 2
6801	3.91e-11	3.82e-12	0.1887	6.943757	1.3104815	740.78	STRN	striatin
79001	3.93e-11	3.84e-12	0.1687	-6.943013	-1.1715543	1597.35	VKORC1	vitamin K epoxide reductase complex subunit 1
440138	3.96e-11	3.87e-12	0.1603	6.941784	1.1129299	309.41	ALG11	ALG11 alpha-1,2-mannosyltransferase
115708	3.96e-11	3.87e-12	0.1847	-6.941689	-1.2821416	626.14	TRMT61A	tRNA methyltransferase 61A
6154	4.01e-11	3.92e-12	0.1814	-6.939856	-1.2588715	6673.07	RPL26	ribosomal protein L26
112268155	4.01e-11	3.93e-12	0.2603	6.939735	1.8064472	709.87	LOC112268155
101928705	4.04e-11	3.96e-12	0.2851	6.938717	1.9785462	39.9	LOC101928705
114926	4.06e-11	3.98e-12	0.1525	-6.937875	-1.0580521	435.8	SMIM19	small integral membrane protein 19
94120	4.15e-11	4.07e-12	0.2496	-6.934704	-1.7312037	1970.5	SYTL3	synaptotagmin like 3
51776	4.17e-11	4.09e-12	0.1742	6.933974	1.2080406	5012.46	MAP3K20	mitogen-activated protein kinase kinase kinase 20
28991	4.21e-11	4.14e-12	0.1744	-6.932323	-1.2090117	744.14	COMMD5	COMM domain containing 5
51372	4.25e-11	4.18e-12	0.2462	-6.931083	-1.7064234	1229.65	TMA7	translation machinery associated 7 homolog
60343	4.31e-11	4.25e-12	0.1907	-6.928727	-1.3216121	2154.78	FAM3A	FAM3 metabolism regulating signaling molecule A
286410	4.38e-11	4.32e-12	0.1527	6.926412	1.0579775	572.93	ATP11C	ATPase phospholipid transporting 11C
79807	4.4e-11	4.34e-12	0.2623	6.925627	1.8167562	60.35	GSTCD	glutathione S-transferase C-terminal domain containing
6222	4.45e-11	4.39e-12	0.1828	-6.923933	-1.2658409	5029.88	RPS18	ribosomal protein S18
221908	4.54e-11	4.48e-12	0.2852	-6.92116	-1.9737853	211.71	PPP1R35	protein phosphatase 1 regulatory subunit 35
222229	4.71e-11	4.65e-12	0.1532	-6.915881	-1.0592491	595.81	LRWD1	leucine rich repeats and WD repeat domain containing 1
29911	4.72e-11	4.66e-12	0.1866	-6.915444	-1.2902225	1052.32	HOOK2	hook microtubule tethering protein 2
55853	4.72e-11	4.67e-12	0.3263	6.915252	2.2561298	662.4	IDI2-AS1	IDI2 antisense RNA 1
5425	4.78e-11	4.73e-12	0.1693	-6.913433	-1.1706586	4521.44	POLD2	DNA polymerase delta 2, accessory subunit
100532726	4.78e-11	4.73e-12	0.2004	-6.913358	-1.3856481	718.43	NDUFC2-KCTD14	NDUFC2-KCTD14 readthrough
4552	4.81e-11	4.77e-12	0.1876	6.912318	1.2965933	681.63	MTRR	5-methyltetrahydrofolate-homocysteine methyltransferase reductase
143684	4.83e-11	4.79e-12	0.1918	6.911642	1.3258575	591.91	FAM76B	family with sequence similarity 76 member B
11020	4.84e-11	4.8e-12	0.2207	-6.911311	-1.5256304	343.24	IFT27	intraflagellar transport 27
24148	4.84e-11	4.81e-12	0.1475	-6.911085	-1.0192073	2407.08	PRPF6	pre-mRNA processing factor 6
25828	4.85e-11	4.82e-12	0.1866	-6.910845	-1.2894917	5301.75	TXN2	thioredoxin 2
644961	4.9e-11	4.87e-12	0.5072	6.909277	3.5044173	18.99	ACTG1P20	actin gamma 1 pseudogene 20
51426	5.02e-11	5e-12	0.1805	6.905671	1.2464211	424.54	POLK	DNA polymerase kappa
84303	5.04e-11	5.02e-12	0.2187	-6.905084	-1.5102988	275.23	CHCHD6	coiled-coil-helix-coiled-coil-helix domain containing 6
1028	5.04e-11	5.02e-12	0.232	-6.904963	-1.6019655	96.63	CDKN1C	cyclin dependent kinase inhibitor 1C
57461	5.05e-11	5.04e-12	0.1492	-6.90456	-1.0300863	561.91	ISY1	ISY1 splicing factor homolog
8655	5.06e-11	5.05e-12	0.1712	-6.904099	-1.1817061	3829.03	DYNLL1	dynein light chain LC8-type 1
522	5.07e-11	5.06e-12	0.188	-6.90394	-1.2980136	1033.13	ATP5PF	ATP synthase peripheral stalk subunit F6
10134	5.1e-11	5.1e-12	0.1914	-6.902805	-1.3212495	7467.01	BCAP31	B cell receptor associated protein 31
30	5.19e-11	5.19e-12	0.1601	-6.900357	-1.1044852	1791.71	ACAA1	acetyl-CoA acyltransferase 1
4259	5.21e-11	5.21e-12	0.1853	-6.899757	-1.2785626	662.17	MGST3	microsomal glutathione S-transferase 3
80267	5.3e-11	5.31e-12	0.1715	6.897165	1.1830804	714.46	EDEM3	ER degradation enhancing alpha-mannosidase like protein 3
1362	5.31e-11	5.31e-12	0.1701	6.897013	1.1728469	1279.66	CPD	carboxypeptidase D
92979	5.34e-11	5.35e-12	0.1919	-6.895882	-1.32318	446.89	MARCHF9	membrane associated ring-CH-type finger 9
110006323	5.41e-11	5.43e-12	0.1711	6.893872	1.1797412	812.65	PKD1P4-NPIPA8	PKD1P4-NPIPA8 readthrough
102465249	5.43e-11	5.44e-12	0.5726	6.893498	3.9470377	19.33	MIR6502	microRNA 6502
26063	5.43e-11	5.46e-12	0.2426	-6.893179	-1.672258	3365.32	DECR2	2,4-dienoyl-CoA reductase 2
29967	5.46e-11	5.48e-12	0.2438	6.892434	1.6807087	382.52	LRP12	LDL receptor related protein 12
6235	5.46e-11	5.5e-12	0.2552	-6.892163	-1.7587176	408.48	RPS29	ribosomal protein S29
8609	5.52e-11	5.56e-12	0.2754	6.890589	1.8973874	4779.02	KLF7	KLF transcription factor 7
23341	5.56e-11	5.6e-12	0.1728	6.889516	1.1905586	358.79	DNAJC16	DnaJ heat shock protein family (Hsp40) member C16
728047	5.56e-11	5.6e-12	0.2728	6.889572	1.8794568	63.35	GOLGA8O	golgin A8 family member O
100529209	5.69e-11	5.74e-12	0.2248	-6.886069	-1.5478652	1795.65	RNASEK-C17ORF49	RNASEK-C17orf49 readthrough
25807	5.8e-11	5.85e-12	0.1974	-6.883213	-1.3588299	721.57	RHBDD3	rhomboid domain containing 3
51313	5.87e-11	5.93e-12	0.2057	6.881327	1.4152892	3038.17	GASK1B	golgi associated kinase 1B
7076	5.87e-11	5.93e-12	0.2524	-6.881291	-1.737144	79727.29	TIMP1	TIMP metallopeptidase inhibitor 1
324	5.89e-11	5.95e-12	0.2146	6.880832	1.4765659	410.78	APC	APC regulator of WNT signaling pathway
6201	5.91e-11	5.97e-12	0.1509	-6.880359	-1.0380006	11447.38	RPS7	ribosomal protein S7
81628	5.93e-11	6e-12	0.1868	-6.879645	-1.285187	2400.27	TSC22D4	TSC22 domain family member 4
548593	6.01e-11	6.09e-12	0.2154	-6.877631	-1.481658	367.12	SLX1A	SLX1 homolog A, structure-specific endonuclease subunit
404217	6.04e-11	6.12e-12	0.3242	-6.87689	-2.2295024	318.81	CTXN1	cortexin 1
55293	6.09e-11	6.17e-12	0.1554	6.875682	1.0687813	345.53	UEVLD	UEV and lactate/malate dehyrogenase domains
114822	6.11e-11	6.2e-12	0.2456	-6.875031	-1.6886141	1145.35	RHPN1	rhophilin Rho GTPase binding protein 1
4724	6.2e-11	6.3e-12	0.1976	-6.872709	-1.357893	772.99	NDUFS4	NADH:ubiquinone oxidoreductase subunit S4
51633	6.25e-11	6.36e-12	0.1493	6.871395	1.0261953	210.36	OTUD6B	OTU deubiquitinase 6B
55851	6.25e-11	6.36e-12	0.1565	-6.871343	-1.0754413	613.28	PSENEN	presenilin enhancer, gamma-secretase subunit
55201	6.45e-11	6.58e-12	0.159	-6.866599	-1.0919173	842.34	MAP1S	microtubule associated protein 1S
388165	6.49e-11	6.61e-12	0.2623	6.865744	1.8009262	106.33	UBE2Q2P1	UBE2Q2 pseudogene 1
102724748	6.73e-11	6.87e-12	0.2066	6.860332	1.4174488	196.54	LOC102724748
5050	6.79e-11	6.93e-12	0.2465	-6.858997	-1.6905283	263.35	PAFAH1B3	platelet activating factor acetylhydrolase 1b catalytic subunit 3
8554	6.8e-11	6.96e-12	0.1592	6.858571	1.0916934	371.71	PIAS1	protein inhibitor of activated STAT 1
51172	6.81e-11	6.96e-12	0.1907	-6.85839	-1.3079698	355.53	NAGPA	N-acetylglucosamine-1-phosphodiester alpha-N-acetylglucosaminidase
4711	6.81e-11	6.98e-12	0.1592	-6.858145	-1.0919347	1778.27	NDUFB5	NADH:ubiquinone oxidoreductase subunit B5
27097	6.92e-11	7.09e-12	0.1743	6.855837	1.1951983	864.59	TAF5L	TATA-box binding protein associated factor 5 like
27238	6.92e-11	7.1e-12	0.1522	-6.855715	-1.0434883	698.55	GPKOW	G-patch domain and KOW motifs
118424	6.99e-11	7.17e-12	0.159	-6.854162	-1.0899197	1732.25	UBE2J2	ubiquitin conjugating enzyme E2 J2
79639	7.02e-11	7.21e-12	0.1578	-6.853473	-1.0813551	355.57	TMEM53	transmembrane protein 53
105372435	7.03e-11	7.22e-12	0.1775	-6.853229	-1.2164013	158.67	LOC105372435	uncharacterized LOC105372435
9144	7.09e-11	7.29e-12	0.1553	-6.851887	-1.0643512	1110.47	SYNGR2	synaptogyrin 2
105370447	7.2e-11	7.42e-12	0.1976	-6.849396	-1.3533489	114.24	LOC105370447	uncharacterized LOC105370447
91748	7.2e-11	7.41e-12	0.2206	6.849458	1.5109809	2275.18	MIDEAS	mitotic deacetylase associated SANT domain protein
7923	7.23e-11	7.46e-12	0.2248	-6.848631	-1.5395293	259.77	HSD17B8	hydroxysteroid 17-beta dehydrogenase 8
11251	7.23e-11	7.45e-12	0.2586	-6.8487	-1.7711745	53.04	PTGDR2	prostaglandin D2 receptor 2
10042	7.33e-11	7.56e-12	0.1686	6.84666	1.1545555	401.59	HMGXB4	HMG-box containing 4
112869	7.52e-11	7.77e-12	0.2465	-6.842756	-1.6867424	310.93	SGF29	SAGA complex associated factor 29
164832	7.59e-11	7.85e-12	0.238	6.841346	1.6279125	2035.38	LONRF2	LON peptidase N-terminal domain and ring finger 2
95	7.72e-11	7.98e-12	0.1887	-6.838916	-1.2902249	234.17	ACY1	aminoacylase 1
692312	7.73e-11	8e-12	0.1958	-6.838551	-1.3391259	1316.75	PPAN-P2RY11	PPAN-P2RY11 readthrough
318	7.77e-11	8.05e-12	0.2408	-6.837716	-1.646671	305.35	NUDT2	nudix hydrolase 2
79735	7.78e-11	8.06e-12	0.1826	-6.837496	-1.2482125	1883.51	TBC1D17	TBC1 domain family member 17
93323	7.78e-11	8.07e-12	0.2143	-6.837373	-1.4655354	112.01	HAUS8	HAUS augmin like complex subunit 8
54187	7.85e-11	8.14e-12	0.1733	-6.836136	-1.1848949	678.05	NANS	N-acetylneuraminate synthase
58506	8e-11	8.31e-12	0.1744	-6.833165	-1.1918865	2341.29	SCAF1	SR-related CTD associated factor 1
55658	8.48e-11	8.81e-12	0.2058	-6.824648	-1.4047297	1314.9	RNF126	ring finger protein 126
100132406	8.76e-11	9.11e-12	0.1665	6.819906	1.1357577	1512.97	NBPF10	NBPF member 10
107984974	8.84e-11	9.19e-12	0.2627	-6.81859	-1.7910842	184.24	LOC107984974	SMAD specific E3 ubiquitin protein ligase 2 (SMURF2) pseudogene
5981	8.89e-11	9.25e-12	0.1524	6.817639	1.0391827	821.42	RFC1	replication factor C subunit 1
435	9.02e-11	9.4e-12	0.1603	-6.815409	-1.0928301	1803.89	ASL	argininosuccinate lyase
54543	9.05e-11	9.44e-12	0.2626	-6.814718	-1.7892427	280.07	TOMM7	translocase of outer mitochondrial membrane 7
84656	9.08e-11	9.48e-12	0.1589	6.814203	1.0824512	1316.4	GLYR1	glyoxylate reductase 1 homolog
4539	9.23e-11	9.64e-12	0.3679	6.811704	2.5061755	28762.65	ND4L	NADH dehydrogenase subunit 4L
1997	9.26e-11	9.69e-12	0.2472	6.810981	1.683661	919.79	ELF1	E74 like ETS transcription factor 1
26229	9.35e-11	9.79e-12	0.2158	-6.809515	-1.469707	1254.73	B3GAT3	beta-1,3-glucuronyltransferase 3
51320	9.39e-11	9.84e-12	0.1713	6.808809	1.1660114	974.25	MEX3C	mex-3 RNA binding family member C
104326055	9.42e-11	9.88e-12	0.405	-6.808183	-2.7572851	3649.16	APOA1-AS	APOA1 antisense RNA
100873947	9.54e-11	1e-11	0.5	6.80622	3.4032484	21.28	LMLN-AS1	LMLN antisense RNA 1
3949	9.67e-11	1.02e-11	0.2041	6.80432	1.3885124	10097.78	LDLR	low density lipoprotein receptor
11282	9.67e-11	1.02e-11	0.1474	-6.804144	-1.0027648	3481.49	MGAT4B	alpha-1,3-mannosyl-glycoprotein 4-beta-N-acetylglucosaminyltransferase B
93185	9.73e-11	1.02e-11	0.1568	-6.803169	-1.0666034	962.1	IGSF8	immunoglobulin superfamily member 8
26953	9.82e-11	1.03e-11	0.1616	6.801764	1.0991207	807.76	RANBP6	RAN binding protein 6
100616358	9.86e-11	1.04e-11	0.2742	6.801198	1.8651805	59.53	MIR4800	microRNA 4800
81846	1.03e-10	1.08e-11	0.1732	6.795381	1.1767204	688.3	SBF2	SET binding factor 2
8648	1.03e-10	1.08e-11	0.173	6.794862	1.1758317	1749.63	NCOA1	nuclear receptor coactivator 1
396	1.04e-10	1.09e-11	0.1546	-6.79352	-1.0504952	11985.89	ARHGDIA	Rho GDP dissociation inhibitor alpha
10905	1.04e-10	1.1e-11	0.1611	6.793037	1.0946698	842.11	MAN1A2	mannosidase alpha class 1A member 2
340393	1.06e-10	1.12e-11	0.2873	-6.790535	-1.9506609	79.58	TMEM249	transmembrane protein 249
51069	1.07e-10	1.13e-11	0.188	-6.789139	-1.2761434	405.77	MRPL2	mitochondrial ribosomal protein L2
6124	1.08e-10	1.14e-11	0.1582	-6.787916	-1.0736691	29092.3	RPL4	ribosomal protein L4
399694	1.11e-10	1.17e-11	0.1486	6.783516	1.0081963	543.14	SHC4	SHC adaptor protein 4
6895	1.14e-10	1.21e-11	0.1526	-6.778927	-1.0346003	460.52	TARBP2	TARBP2 subunit of RISC loading complex
401115	1.15e-10	1.22e-11	0.4184	-6.778196	-2.8359607	685.01	C4ORF48	chromosome 4 open reading frame 48
23279	1.17e-10	1.24e-11	0.1891	6.775164	1.2813589	446.24	NUP160	nucleoporin 160
6635	1.22e-10	1.3e-11	0.2441	-6.768967	-1.6525996	463.89	SNRPE	small nuclear ribonucleoprotein polypeptide E
147807	1.22e-10	1.3e-11	0.2632	-6.768312	-1.7813907	380.01	ZNF524	zinc finger protein 524
80067	1.23e-10	1.31e-11	0.1865	6.767106	1.2618277	135.58	DCAF17	DDB1 and CUL4 associated factor 17
6632	1.24e-10	1.32e-11	0.1983	-6.766569	-1.3416259	1058.55	SNRPD1	small nuclear ribonucleoprotein D1 polypeptide
23318	1.26e-10	1.35e-11	0.1603	6.76323	1.083902	555.26	TUT4	terminal uridylyl transferase 4
158427	1.27e-10	1.36e-11	0.1844	6.762137	1.2466109	227.24	TSTD2	thiosulfate sulfurtransferase like domain containing 2
2597	1.27e-10	1.36e-11	0.1703	-6.761906	-1.1514233	94552.57	GAPDH	glyceraldehyde-3-phosphate dehydrogenase
1509	1.3e-10	1.39e-11	0.2187	-6.758675	-1.4783801	15422.59	CTSD	cathepsin D
1891	1.33e-10	1.42e-11	0.2455	-6.755567	-1.6584	6675.01	ECH1	enoyl-CoA hydratase 1
11215	1.34e-10	1.44e-11	0.1872	6.753931	1.2641597	887.98	AKAP11	A-kinase anchoring protein 11
3155	1.35e-10	1.45e-11	0.1727	-6.753279	-1.1660063	929.6	HMGCL	3-hydroxy-3-methylglutaryl-CoA lyase
91942	1.35e-10	1.46e-11	0.1886	-6.752298	-1.2735885	308.72	NDUFAF2	NADH:ubiquinone oxidoreductase complex assembly factor 2
7016	1.37e-10	1.47e-11	0.1494	-6.750407	-1.0086082	719.4	TESK1	testis associated actin remodelling kinase 1
8496	1.39e-10	1.5e-11	0.2022	6.747933	1.3642506	498.35	PPFIBP1	PPFIA binding protein 1
2217	1.41e-10	1.52e-11	0.2739	-6.745943	-1.8475485	2823.22	FCGRT	Fc gamma receptor and transporter
729291	1.44e-10	1.56e-11	0.3159	6.742531	2.1298208	39.09	LOC729291	uncharacterized LOC729291
26778	1.46e-10	1.57e-11	0.2095	-6.740995	-1.4124929	210.27	SNORA70	small nucleolar RNA, H/ACA box 70
91289	1.46e-10	1.58e-11	0.154	-6.740374	-1.0378168	2843.93	LMF2	lipase maturation factor 2
770	1.52e-10	1.64e-11	0.2122	-6.734894	-1.4289008	90.13	CA11	carbonic anhydrase 11
10885	1.53e-10	1.65e-11	0.1673	6.733896	1.1267931	327.44	WDR3	WD repeat domain 3
11057	1.53e-10	1.66e-11	0.2595	6.733561	1.7475208	1046.81	ABHD2	abhydrolase domain containing 2, acylglycerol lipase
1998	1.53e-10	1.66e-11	0.1662	6.733091	1.1190091	586.99	ELF2	E74 like ETS transcription factor 2
147991	1.54e-10	1.66e-11	0.1544	6.732766	1.0393529	3533	DPY19L3	dpy-19 like C-mannosyltransferase 3
100101467	1.55e-10	1.68e-11	0.1763	6.731636	1.1870401	139.53	ZSCAN30	zinc finger and SCAN domain containing 30
3614	1.58e-10	1.72e-11	0.1749	-6.72817	-1.1766107	2180.76	IMPDH1	inosine monophosphate dehydrogenase 1
100132618	1.59e-10	1.73e-11	0.2013	6.727518	1.3540229	107.57	ZRANB2-AS1	ZRANB2 antisense RNA 1
4738	1.59e-10	1.73e-11	0.2221	-6.727017	-1.4941249	824.69	NEDD8	NEDD8 ubiquitin like modifier
27089	1.6e-10	1.74e-11	0.2705	-6.726564	-1.8198219	454.05	UQCRQ	ubiquinol-cytochrome c reductase complex III subunit VII
10009	1.62e-10	1.76e-11	0.1963	6.72442	1.3200891	240.47	ZBTB33	zinc finger and BTB domain containing 33
79693	1.63e-10	1.78e-11	0.1942	-6.72341	-1.3055025	359.34	YRDC	yrdC N6-threonylcarbamoyltransferase domain containing
100533183	1.66e-10	1.81e-11	0.2657	6.720823	1.7858832	63.82	ZNF664-RFLNA	ZNF664-RFLNA readthrough
3908	1.68e-10	1.84e-11	0.1952	6.718531	1.3115236	1143.64	LAMA2	laminin subunit alpha 2
374872	1.69e-10	1.85e-11	0.2978	-6.717598	-2.000732	107.03	PEAK3	PEAK family member 3
8263	1.82e-10	1.99e-11	0.1789	-6.706789	-1.2001643	140.23	F8A1	coagulation factor VIII associated 1
102724770	1.83e-10	1.99e-11	0.3001	-6.706424	-2.0126215	67.53	LOC102724770	replaced by ID 8214
11257	1.87e-10	2.04e-11	0.2443	-6.702807	-1.6373734	263.81	TP53TG1	TP53 target 1
55152	1.88e-10	2.06e-11	0.1526	-6.701613	-1.0224332	1085.35	DALRD3	DALR anticodon binding domain containing 3
1793	1.89e-10	2.07e-11	0.1829	6.701021	1.2254107	1190.79	DOCK1	dedicator of cytokinesis 1
100306951	1.89e-10	2.07e-11	0.305	-6.700866	-2.043929	65.94	PITPNA-AS1	PITPNA antisense RNA 1
56904	1.9e-10	2.08e-11	0.1568	-6.700208	-1.0506553	1201.14	SH3GLB2	SH3 domain containing GRB2 like, endophilin B2
8470	2.01e-10	2.21e-11	0.1766	6.691317	1.1820176	4853.11	SORBS2	sorbin and SH3 domain containing 2
10459	2.05e-10	2.25e-11	0.2197	-6.688715	-1.4695764	759.97	MAD2L2	mitotic arrest deficient 2 like 2
286204	2.07e-10	2.27e-11	0.2894	-6.687224	-1.9353201	121.14	CRB2	crumbs cell polarity complex component 2
7001	2.07e-10	2.28e-11	0.2205	-6.686909	-1.4742993	5905.29	PRDX2	peroxiredoxin 2
6723	2.11e-10	2.32e-11	0.2327	-6.684218	-1.5554524	2284.78	SRM	spermidine synthase
205564	2.11e-10	2.33e-11	0.1555	6.683979	1.039354	347.09	SENP5	SUMO specific peptidase 5
27037	2.12e-10	2.33e-11	0.1553	-6.683545	-1.0376417	871.71	TRMT2A	tRNA methyltransferase 2 homolog A
26959	2.12e-10	2.34e-11	0.1613	6.68331	1.0777893	1121.48	HBP1	HMG-box transcription factor 1
9931	2.14e-10	2.36e-11	0.1688	6.681936	1.1281758	907.86	HELZ	helicase with zinc finger
116988	2.14e-10	2.37e-11	0.155	-6.681389	-1.0359129	1057.87	AGAP3	ArfGAP with GTPase domain, ankyrin repeat and PH domain 3
11145	2.22e-10	2.46e-11	0.2207	-6.675902	-1.4732129	2731.23	PLAAT3	phospholipase A and acyltransferase 3
404672	2.24e-10	2.47e-11	0.1994	-6.67498	-1.331242	427.05	GTF2H5	general transcription factor IIH subunit 5
8805	2.24e-10	2.48e-11	0.1609	6.674687	1.0739436	1686.37	TRIM24	tripartite motif containing 24
55366	2.28e-10	2.52e-11	0.2211	6.672238	1.4751314	1643.24	LGR4	leucine rich repeat containing G protein-coupled receptor 4
653635	2.31e-10	2.55e-11	0.2268	-6.670338	-1.5125228	573.46	WASH7P	WASP family homolog 7, pseudogene
6834	2.31e-10	2.56e-11	0.2203	-6.67011	-1.4696039	762.23	SURF1	SURF1 cytochrome c oxidase assembly factor
10063	2.32e-10	2.57e-11	0.2405	-6.669097	-1.6037542	284.09	COX17	cytochrome c oxidase copper chaperone COX17
23325	2.35e-10	2.6e-11	0.1608	6.667446	1.0723672	816.95	WASHC4	WASH complex subunit 4
29799	2.36e-10	2.62e-11	0.182	-6.666585	-1.2136076	201.78	YPEL1	yippee like 1
101927380	2.39e-10	2.65e-11	0.3357	6.66469	2.2374659	28.62	CARNMT1-AS1	CARNMT1 antisense RNA 1
221035	2.39e-10	2.65e-11	0.1634	6.664682	1.0888369	938.49	REEP3	receptor accessory protein 3
27032	2.4e-10	2.67e-11	0.1554	6.663954	1.0352629	1704.26	ATP2C1	ATPase secretory pathway Ca2+ transporting 1
2582	2.43e-10	2.71e-11	0.1708	-6.66154	-1.1376324	403.02	GALE	UDP-galactose-4-epimerase
113000	2.53e-10	2.82e-11	0.1881	-6.655848	-1.2518518	486.46	RPUSD1	RNA pseudouridine synthase domain containing 1
9724	2.56e-10	2.85e-11	0.1752	6.653989	1.1659505	242.08	UTP14C	UTP14C small subunit processome component
8733	2.58e-10	2.88e-11	0.1708	-6.652728	-1.1366109	4086.61	GPAA1	glycosylphosphatidylinositol anchor attachment 1
101928527	2.61e-10	2.91e-11	0.2036	-6.651064	-1.3539151	123.13	PIGBOS1	PIGB opposite strand 1
54206	2.62e-10	2.92e-11	0.2184	6.650392	1.4527045	13178.71	ERRFI1	ERBB receptor feedback inhibitor 1
1894	2.69e-10	3e-11	0.1703	6.646443	1.131616	234.49	ECT2	epithelial cell transforming 2
493	2.71e-10	3.03e-11	0.1777	6.645309	1.1806317	7217.72	ATP2B4	ATPase plasma membrane Ca2+ transporting 4
3572	2.72e-10	3.04e-11	0.2328	6.64469	1.5467357	43807.27	IL6ST	interleukin 6 cytokine family signal transducer
147968	2.74e-10	3.07e-11	0.1955	-6.643112	-1.2988325	384.54	CAPN12	calpain 12
26471	2.77e-10	3.1e-11	0.3761	-6.641744	-2.4980707	1244.73	NUPR1	nuclear protein 1, transcriptional regulator
693140	2.8e-10	3.14e-11	0.4074	6.639911	2.705381	22.89	MIR555	microRNA 555
374569	2.8e-10	3.15e-11	0.2609	-6.639578	-1.7325847	267.04	ASPG	asparaginase
29100	2.8e-10	3.15e-11	0.2241	-6.63957	-1.4879916	1447.82	TMEM208	transmembrane protein 208
6810	2.84e-10	3.19e-11	0.1998	-6.637642	-1.3261501	2217.4	STX4	syntaxin 4
283629	2.86e-10	3.22e-11	0.4606	6.636353	3.0570202	25.9	TSSK4	testis specific serine kinase 4
6744	2.94e-10	3.3e-11	0.1708	6.632339	1.1326412	9406.24	ITPRID2	ITPR interacting domain containing 2
9556	2.98e-10	3.36e-11	0.2494	-6.629975	-1.6538373	535.84	ATP5MJ	ATP synthase membrane subunit j
23507	2.99e-10	3.37e-11	0.2627	6.629563	1.7414133	1789.76	LRRC8B	leucine rich repeat containing 8 VRAC subunit B
101929057	3.01e-10	3.39e-11	0.3248	6.628573	2.1527025	33.6	MDN1-AS1	MDN1 antisense RNA 1
64375	3.08e-10	3.48e-11	0.2068	6.624853	1.37021	134.06	IKZF4	IKAROS family zinc finger 4
10210	3.09e-10	3.49e-11	0.1653	6.62435	1.0948817	483.77	TOPORS	TOP1 binding arginine/serine rich protein, E3 ubiquitin ligase
2021	3.09e-10	3.49e-11	0.2008	-6.624214	-1.3303484	456.92	ENDOG	endonuclease G
2494	3.13e-10	3.54e-11	0.168	6.622329	1.1126584	5039.86	NR5A2	nuclear receptor subfamily 5 group A member 2
642475	3.13e-10	3.54e-11	0.1948	-6.622002	-1.2897291	204.09	MROH6	maestro heat like repeat family member 6
29087	3.15e-10	3.57e-11	0.2012	-6.620778	-1.3321447	411.15	THYN1	thymocyte nuclear protein 1
116938	3.18e-10	3.6e-11	0.2709	-6.61966	-1.7932758	98.66	SNORD83B	small nucleolar RNA, C/D box 83B
197407	3.21e-10	3.64e-11	0.1548	-6.61808	-1.0242794	275.47	ZNF48	zinc finger protein 48
284498	3.22e-10	3.65e-11	0.2061	6.617446	1.363991	296.43	C1ORF167	chromosome 1 open reading frame 167
102724687	3.24e-10	3.67e-11	0.2001	6.616718	1.3242698	247.46	LOC102724687	uncharacterized LOC102724687
160428	3.26e-10	3.71e-11	0.28	6.615391	1.8525737	60.26	ALDH1L2	aldehyde dehydrogenase 1 family member L2
113179	3.29e-10	3.74e-11	0.1911	-6.614082	-1.2642434	209.32	ADAT3	adenosine deaminase tRNA specific 3
677834	3.3e-10	3.75e-11	0.599	6.613567	3.9614732	20.37	SNORA55	small nucleolar RNA, H/ACA box 55
7295	3.3e-10	3.76e-11	0.2677	-6.613222	-1.7706166	1802.02	TXN	thioredoxin
256364	3.33e-10	3.79e-11	0.1645	-6.611893	-1.0878547	2091.19	EML3	EMAP like 3
10897	3.38e-10	3.85e-11	0.1907	-6.609567	-1.2603993	2095.39	YIF1A	Yip1 interacting factor homolog A, membrane trafficking protein
642852	3.4e-10	3.87e-11	0.1796	6.60879	1.1872515	414.31	LINC00205	long intergenic non-protein coding RNA 205
7106	3.49e-10	3.98e-11	0.2008	-6.604663	-1.3264969	1135.36	TSPAN4	tetraspanin 4
100630923	3.52e-10	4.01e-11	0.1573	-6.603618	-1.0384399	511.34	LOC100630923	LOC100289561-PRKRIP1 readthrough
51389	3.57e-10	4.08e-11	0.1688	-6.601268	-1.1141029	1203.09	RWDD1	RWD domain containing 1
10152	3.59e-10	4.1e-11	0.1562	6.600486	1.0310824	2661.71	ABI2	abl interactor 2
79706	3.6e-10	4.12e-11	0.1783	-6.599699	-1.1764837	447.53	PRKRIP1	PRKR interacting protein 1
650623	3.62e-10	4.14e-11	0.4647	6.598851	3.0665085	33.89	BEND3P3	BEN domain containing 3 pseudogene 3
102723603	3.64e-10	4.17e-11	0.3649	-6.59783	-2.4076641	94.58	CDC27P11	cell division cycle 27 pseudogene 11
100507463	3.68e-10	4.22e-11	0.1912	-6.596007	-1.2612271	530.92	PSMB8-AS1	PSMB8 antisense RNA 1 (head to head)
9045	3.69e-10	4.24e-11	0.1588	-6.595557	-1.0473501	10164.21	RPL14	ribosomal protein L14
200734	3.73e-10	4.27e-11	0.2456	6.594224	1.6194366	1072.73	SPRED2	sprouty related EVH1 domain containing 2
10227	3.73e-10	4.29e-11	0.1891	-6.593869	-1.2470802	9496.65	MFSD10	major facilitator superfamily domain containing 10
94031	3.74e-10	4.29e-11	0.2989	-6.593566	-1.9705746	5986.5	HTRA3	HtrA serine peptidase 3
4694	3.76e-10	4.32e-11	0.2706	-6.592773	-1.784248	309.12	NDUFA1	NADH:ubiquinone oxidoreductase subunit A1
79760	3.79e-10	4.36e-11	0.1985	-6.591345	-1.3083399	186.68	GEMIN7	gem nuclear organelle associated protein 7
100526760	3.82e-10	4.4e-11	0.1932	-6.589979	-1.2732616	353.8	ABHD14A-ACY1	ABHD14A-ACY1 readthrough
3622	3.85e-10	4.44e-11	0.1894	-6.588742	-1.2481242	786.66	ING2	inhibitor of growth family member 2
65263	3.9e-10	4.49e-11	0.2185	-6.586928	-1.439036	721.56	PYCR3	pyrroline-5-carboxylate reductase 3
286207	3.98e-10	4.59e-11	0.22	-6.583772	-1.448755	228.34	CFAP157	cilia and flagella associated protein 157
51103	3.99e-10	4.6e-11	0.161	-6.583259	-1.0601326	603.24	NDUFAF1	NADH:ubiquinone oxidoreductase complex assembly factor 1
51715	4e-10	4.62e-11	0.1681	6.582745	1.1068072	268.37	RAB23	RAB23, member RAS oncogene family
140699	4.01e-10	4.63e-11	0.2108	6.582523	1.3872874	471.94	MROH8	maestro heat like repeat family member 8
23659	4.03e-10	4.66e-11	0.1718	-6.581433	-1.1310133	547.5	PLA2G15	phospholipase A2 group XV
55322	4.04e-10	4.66e-11	0.1942	6.581289	1.277799	340.48	C5ORF22	chromosome 5 open reading frame 22
101927492	4.05e-10	4.68e-11	0.2156	-6.580686	-1.4190799	209.05	MRPS9-AS1	MRPS9 antisense RNA 1
55030	4.08e-10	4.72e-11	0.1893	6.579543	1.2453649	556.77	FBXO34	F-box protein 34
29926	4.14e-10	4.79e-11	0.1568	-6.577416	-1.0314264	1052.76	GMPPA	GDP-mannose pyrophosphorylase A
10542	4.14e-10	4.8e-11	0.1846	-6.5771	-1.2143774	1420.88	LAMTOR5	late endosomal/lysosomal adaptor, MAPK and MTOR activator 5
4646	4.21e-10	4.88e-11	0.1522	6.574484	1.0009309	1130.04	MYO6	myosin VI
4499	4.28e-10	4.97e-11	0.3505	-6.571981	-2.3032169	223.34	MT1M	metallothionein 1M
9283	4.29e-10	4.98e-11	0.4137	-6.571659	-2.7184719	41.67	GPR37L1	G protein-coupled receptor 37 like 1
134430	4.31e-10	5e-11	0.1566	6.570885	1.028777	430.61	WDR36	WD repeat domain 36
51663	4.42e-10	5.13e-11	0.1555	6.56697	1.0210378	3159.44	ZFR	zinc finger RNA binding protein
116225	4.44e-10	5.15e-11	0.1544	-6.566441	-1.014043	365.75	ZMYND19	zinc finger MYND-type containing 19
4000	4.47e-10	5.19e-11	0.1938	-6.565368	-1.2725333	23468.78	LMNA	lamin A/C
55167	4.47e-10	5.2e-11	0.1618	6.565199	1.0622065	443.01	MSL2	MSL complex subunit 2
100529211	4.49e-10	5.22e-11	0.1645	-6.564387	-1.0798385	415.28	TMEM256-PLSCR3	TMEM256-PLSCR3 readthrough (NMD candidate)
55751	4.54e-10	5.29e-11	0.1721	6.56252	1.1292405	567.6	TMEM184C	transmembrane protein 184C
9972	4.54e-10	5.29e-11	0.1833	6.56251	1.2028961	1927.13	NUP153	nucleoporin 153
10952	4.54e-10	5.29e-11	0.1826	-6.562574	-1.1980639	1989.23	SEC61B	SEC61 translocon subunit beta
64397	4.56e-10	5.31e-11	0.1745	6.561965	1.1449785	2426.55	ZNF106	zinc finger protein 106
375190	4.63e-10	5.4e-11	0.1705	-6.559399	-1.1183867	272.48	FAM228B	family with sequence similarity 228 member B
8411	4.67e-10	5.45e-11	0.1577	6.558126	1.0344967	523.79	EEA1	early endosome antigen 1
6231	4.71e-10	5.5e-11	0.2824	-6.556793	-1.8515226	4340.31	RPS26	ribosomal protein S26
23060	4.74e-10	5.54e-11	0.1878	6.555717	1.2314271	712.46	ZNF609	zinc finger protein 609
81622	4.74e-10	5.55e-11	0.2286	-6.555486	-1.4988499	812.51	UNC93B1	unc-93 homolog B1, TLR signaling regulator
6167	4.84e-10	5.66e-11	0.2221	-6.552358	-1.4552963	2553.49	RPL37	ribosomal protein L37
6197	4.92e-10	5.76e-11	0.2735	6.549966	1.7915722	3214.94	RPS6KA3	ribosomal protein S6 kinase A3
51742	5.03e-10	5.89e-11	0.1782	6.546511	1.1666287	540.59	ARID4B	AT-rich interaction domain 4B
143872	5.04e-10	5.9e-11	0.2509	6.546285	1.6426888	1099.64	ARHGAP42	Rho GTPase activating protein 42
4712	5.06e-10	5.93e-11	0.2289	-6.545567	-1.4983006	486.78	NDUFB6	NADH:ubiquinone oxidoreductase subunit B6
79158	5.08e-10	5.95e-11	0.2086	6.544874	1.3654245	903.9	GNPTAB	N-acetylglucosamine-1-phosphate transferase subunits alpha and beta
66005	5.24e-10	6.15e-11	0.1838	-6.540039	-1.2020304	2414.31	CHID1	chitinase domain containing 1
100528064	5.36e-10	6.3e-11	0.2222	-6.536511	-1.4523949	828.23	NEDD8-MDP1	NEDD8-MDP1 readthrough
118429	5.45e-10	6.41e-11	0.1746	6.533937	1.1406799	2264.86	ANTXR2	ANTXR cell adhesion molecule 2
102465511	5.52e-10	6.49e-11	0.1957	-6.532036	-1.2786386	229.5	MIR6848	microRNA 6848
51287	5.52e-10	6.5e-11	0.1732	-6.531772	-1.1310733	1779.6	COA4	cytochrome c oxidase assembly factor 4 homolog
649946	5.52e-10	6.51e-11	0.4583	6.531635	2.9932836	23.66	RPL23AP64	ribosomal protein L23a pseudogene 64
26118	5.54e-10	6.53e-11	0.1645	6.53103	1.0745656	2782.23	WSB1	WD repeat and SOCS box containing 1
51634	5.57e-10	6.56e-11	0.1993	-6.530329	-1.3013509	393.56	RBMX2	RNA binding motif protein X-linked 2
348	5.58e-10	6.57e-11	0.2695	-6.530051	-1.7600233	24720.72	APOE	apolipoprotein E
4750	5.62e-10	6.63e-11	0.1674	6.528704	1.0929697	275.61	NEK1	NIMA related kinase 1
2661	5.65e-10	6.67e-11	0.2293	-6.527873	-1.4969231	302.17	GDF9	growth differentiation factor 9
5926	5.71e-10	6.75e-11	0.232	6.526199	1.5140615	563.33	ARID4A	AT-rich interaction domain 4A
221935	5.73e-10	6.77e-11	0.167	6.525674	1.0900268	2830.74	SDK1	sidekick cell adhesion molecule 1
8658	5.73e-10	6.78e-11	0.1673	6.525417	1.0916499	1444.62	TNKS	tankyrase
7110	5.8e-10	6.86e-11	0.1627	6.523602	1.0616094	1109.2	TMF1	TATA element modulatory factor 1
253943	5.92e-10	7.01e-11	0.1684	6.520395	1.0979032	2670.4	YTHDF3	YTH N6-methyladenosine RNA binding protein 3
8175	5.96e-10	7.06e-11	0.1863	-6.519352	-1.2147578	1036.34	SF3A2	splicing factor 3a subunit 2
117583	5.98e-10	7.09e-11	0.2238	6.518806	1.45921	112.2	PARD3B	par-3 family cell polarity regulator beta
8880	5.99e-10	7.1e-11	0.1542	6.51844	1.005253	1600.73	FUBP1	far upstream element binding protein 1
254225	6.12e-10	7.26e-11	0.2144	6.515111	1.3966728	354.09	RNF169	ring finger protein 169
100529144	6.17e-10	7.32e-11	0.1872	-6.513868	-1.2192556	659.42	CORO7-PAM16	CORO7-PAM16 readthrough
25976	6.22e-10	7.4e-11	0.2057	6.512408	1.3397542	3073.87	TIPARP	TCDD inducible poly(ADP-ribose) polymerase
100093630	6.22e-10	7.39e-11	0.2737	-6.512443	-1.7822905	146.93	SNHG8	small nucleolar RNA host gene 8
140775	6.28e-10	7.47e-11	0.1726	6.510862	1.1237783	476.19	SMCR8	SMCR8-C9orf72 complex subunit
2879	6.28e-10	7.48e-11	0.2682	-6.510774	-1.746354	3836.38	GPX4	glutathione peroxidase 4
2252	6.29e-10	7.49e-11	0.3154	6.510567	2.0534547	461.29	FGF7	fibroblast growth factor 7
100534611	6.36e-10	7.57e-11	0.3059	-6.508821	-1.9913509	46.39	TM4SF19-DYNLT2B	TM4SF19-DYNLT2B readthrough (NMD candidate)
9669	6.38e-10	7.6e-11	0.1939	-6.508345	-1.2620942	3161.54	EIF5B	eukaryotic translation initiation factor 5B
55643	6.48e-10	7.72e-11	0.155	-6.505871	-1.0084183	3365.38	BTBD2	BTB domain containing 2
4718	6.65e-10	7.94e-11	0.1967	-6.501813	-1.2791022	828.55	NDUFC2	NADH:ubiquinone oxidoreductase subunit C2
132299	6.73e-10	8.04e-11	0.2289	-6.499934	-1.4880802	400.36	OCIAD2	OCIA domain containing 2
1052	6.84e-10	8.17e-11	0.2305	-6.497514	-1.4974329	4244.27	CEBPD	CCAAT enhancer binding protein delta
335	6.85e-10	8.19e-11	0.3879	-6.497153	-2.5203961	7468.62	APOA1	apolipoprotein A1
388753	6.85e-10	8.19e-11	0.2871	-6.496988	-1.8652083	341.99	COA6	cytochrome c oxidase assembly factor 6
26993	6.94e-10	8.3e-11	0.1726	-6.495006	-1.1209915	3262.78	AKAP8L	A-kinase anchoring protein 8 like
56942	6.94e-10	8.31e-11	0.1662	-6.494876	-1.0796348	630.53	CMC2	C-X9-C motif containing 2
79629	7e-10	8.4e-11	0.2615	-6.493213	-1.6982193	457.75	OCEL1	occludin/ELL domain containing 1
6339	7.01e-10	8.41e-11	0.19	-6.493111	-1.2334092	489.15	SCNN1D	sodium channel epithelial 1 subunit delta
5881	7.16e-10	8.61e-11	0.2923	-6.489613	-1.896751	192.79	RAC3	Rac family small GTPase 3
105372481	7.27e-10	8.74e-11	0.1595	-6.487207	-1.0344564	336.09	ERVK3-1	endogenous retrovirus group K3 member 1
51121	7.4e-10	8.9e-11	0.1626	-6.484516	-1.0543746	665.74	RPL26L1	ribosomal protein L26 like 1
283871	7.49e-10	9.01e-11	0.2259	-6.482701	-1.464181	715.82	PGP	phosphoglycolate phosphatase
10893	7.55e-10	9.08e-11	0.1853	-6.481479	-1.2010519	145.56	MMP24	matrix metallopeptidase 24
55102	7.7e-10	9.27e-11	0.197	6.478448	1.2763361	1059.47	ATG2B	autophagy related 2B
4301	7.71e-10	9.28e-11	0.1603	6.478174	1.0381774	643.65	AFDN	afadin, adherens junction formation factor
153469	7.97e-10	9.63e-11	0.374	6.472689	2.4210439	68.15	JAKMIP2-AS1	JAKMIP2 antisense RNA 1
63905	7.97e-10	9.63e-11	0.1617	-6.472689	-1.0467181	1281	MANBAL	mannosidase beta like
112268150	8.09e-10	9.78e-11	0.6048	6.470288	3.9132989	27.08	LOC112268150	uncharacterized LOC112268150
51550	8.15e-10	9.86e-11	0.2058	-6.469109	-1.3314142	740.42	CINP	cyclin dependent kinase 2 interacting protein
107080638	8.16e-10	9.88e-11	0.1674	-6.468816	-1.0829514	180.81	TBC1D7-LOC100130357	TBC1D7-LOC100130357 readthrough
84817	8.26e-10	1e-10	0.2105	-6.466951	-1.3615795	605.83	TXNDC17	thioredoxin domain containing 17
9091	8.34e-10	1.01e-10	0.1776	-6.465504	-1.1483935	1389.48	PIGQ	phosphatidylinositol glycan anchor biosynthesis class Q
27340	8.41e-10	1.02e-10	0.1691	6.464024	1.0928213	558.44	UTP20	UTP20 small subunit processome component
9849	8.46e-10	1.03e-10	0.174	6.462975	1.1244877	379.66	ZNF518A	zinc finger protein 518A
1613	8.51e-10	1.03e-10	0.2427	-6.461991	-1.5685248	7970.27	DAPK3	death associated protein kinase 3
351	8.62e-10	1.05e-10	0.1946	6.459898	1.2573427	12781.23	APP	amyloid beta precursor protein
10549	8.71e-10	1.06e-10	0.1973	-6.458156	-1.2739634	4571.68	PRDX4	peroxiredoxin 4
60481	8.77e-10	1.07e-10	0.2201	6.457026	1.4212847	15923.29	ELOVL5	ELOVL fatty acid elongase 5
100506544	8.85e-10	1.08e-10	0.2406	6.455656	1.5529912	55.8	L3MBTL2-AS1	L3MBTL2 antisense RNA 1
55352	8.94e-10	1.09e-10	0.2309	-6.453948	-1.490318	418.88	COPRS	coordinator of PRMT5 and differentiation stimulator
692199	8.97e-10	1.09e-10	0.532	6.453352	3.4332836	20.36	SNORD84	small nucleolar RNA, C/D box 84
81572	9.03e-10	1.1e-10	0.1862	-6.452308	-1.2016019	228.52	PDRG1	p53 and DNA damage regulated 1
285116	9.34e-10	1.14e-10	0.3839	6.446931	2.4752899	30.22	AHCTF1P1	AT-hook containing transcription factor 1 pseudogene 1
9882	9.39e-10	1.15e-10	0.2255	6.446064	1.4533787	828.98	TBC1D4	TBC1 domain family member 4
2630	9.49e-10	1.16e-10	0.1949	-6.444269	-1.2560346	307.56	GBAP1	glucosylceramidase beta pseudogene 1
84261	9.53e-10	1.17e-10	0.1898	-6.443624	-1.222982	312.22	FBXW9	F-box and WD repeat domain containing 9
57620	9.75e-10	1.2e-10	0.1594	6.439855	1.0267608	451.39	STIM2	stromal interaction molecule 2
54704	1.01e-09	1.24e-10	0.1718	6.433995	1.1056762	1231.99	PDP1	pyruvate dehydrogenase phosphatase catalytic subunit 1
9816	1.02e-09	1.26e-10	0.2041	6.431847	1.3126484	369.58	URB2	URB2 ribosome biogenesis homolog
64864	1.03e-09	1.26e-10	0.1813	6.431648	1.1658704	400.47	RFX7	regulatory factor X7
57609	1.04e-09	1.28e-10	0.1844	6.429954	1.1854808	580.99	DIP2B	disco interacting protein 2 homolog B
84270	1.04e-09	1.29e-10	0.2012	-6.428633	-1.2933627	632.27	CARD19	caspase recruitment domain family member 19
374395	1.05e-09	1.29e-10	0.169	-6.427928	-1.0864084	702.27	TMEM179B	transmembrane protein 179B
19	1.06e-09	1.31e-10	0.1959	6.425629	1.2585536	3278.78	ABCA1	ATP binding cassette subfamily A member 1
107986694	1.08e-09	1.33e-10	0.2033	-6.423836	-1.3059062	192.14	LOC107986694
107181291	1.08e-09	1.34e-10	0.6721	6.422864	4.3166454	17.94	PYDC5	pyrin domain containing 5
1032	1.09e-09	1.34e-10	0.2363	-6.422258	-1.5174487	256.27	CDKN2D	cyclin dependent kinase inhibitor 2D
166968	1.1e-09	1.36e-10	0.1604	6.420126	1.03	311.64	MIER3	MIER family member 3
60673	1.14e-09	1.41e-10	0.2219	-6.415283	-1.4234104	2458.05	ATG101	autophagy related 101
283899	1.16e-09	1.43e-10	0.1794	-6.412303	-1.1501097	733.43	INO80E	INO80 complex subunit E
100130172	1.2e-09	1.49e-10	0.6998	6.406104	4.4831485	13.86	FAM13B-AS1	FAM13B antisense RNA 1
8027	1.21e-09	1.5e-10	0.1628	6.405066	1.0430526	317.9	STAM	signal transducing adaptor molecule
51154	1.21e-09	1.51e-10	0.1629	-6.404597	-1.043379	846.94	MRTO4	MRT4 homolog, ribosome maturation factor
100126351	1.23e-09	1.53e-10	0.2797	-6.402494	-1.7905631	198.3	MIR939	microRNA 939
51477	1.24e-09	1.54e-10	0.2253	-6.401672	-1.4423598	1689.99	ISYNA1	inositol-3-phosphate synthase 1
28996	1.24e-09	1.54e-10	0.2248	6.401534	1.4388477	1498.53	HIPK2	homeodomain interacting protein kinase 2
85461	1.24e-09	1.54e-10	0.2678	6.400975	1.7140715	2122.72	TANC1	tetratricopeptide repeat, ankyrin repeat and coiled-coil containing 1
9697	1.25e-09	1.56e-10	0.2758	6.399099	1.7647237	6032.29	TRAM2	translocation associated membrane protein 2
154467	1.27e-09	1.58e-10	0.2571	-6.397351	-1.6448201	137.36	CCDC167	coiled-coil domain containing 167
107984839	1.28e-09	1.6e-10	0.2508	-6.395907	-1.6039886	40.14	LOC107984839	uncharacterized LOC107984839
10981	1.28e-09	1.6e-10	0.1813	-6.39572	-1.1594446	510.67	RAB32	RAB32, member RAS oncogene family
5782	1.28e-09	1.6e-10	0.1697	6.395561	1.0853099	1678.05	PTPN12	protein tyrosine phosphatase non-receptor type 12
388722	1.3e-09	1.63e-10	0.2987	-6.393042	-1.9098996	125.94	C1ORF53	chromosome 1 open reading frame 53
26519	1.3e-09	1.63e-10	0.2173	-6.393071	-1.3894784	318.33	TIMM10	translocase of inner mitochondrial membrane 10
9446	1.31e-09	1.64e-10	0.277	-6.391821	-1.7702348	1554.75	GSTO1	glutathione S-transferase omega 1
23317	1.32e-09	1.65e-10	0.1752	6.390961	1.119441	809.61	DNAJC13	DnaJ heat shock protein family (Hsp40) member C13
55967	1.33e-09	1.66e-10	0.2123	-6.389511	-1.3566511	607.44	NDUFA12	NADH:ubiquinone oxidoreductase subunit A12
81490	1.33e-09	1.67e-10	0.177	-6.389245	-1.1306151	1460.28	PTDSS2	phosphatidylserine synthase 2
10765	1.34e-09	1.68e-10	0.1589	6.388473	1.0149292	1464.05	KDM5B	lysine demethylase 5B
100130197	1.35e-09	1.69e-10	0.3852	6.386748	2.4599068	33.67	EFCAB14-AS1	EFCAB14 antisense RNA 1
26580	1.39e-09	1.74e-10	0.1791	-6.382614	-1.1434355	367.83	BSCL2	BSCL2 lipid droplet biogenesis associated, seipin
9482	1.39e-09	1.74e-10	0.2031	-6.382359	-1.296357	635.35	STX8	syntaxin 8
55614	1.39e-09	1.75e-10	0.2067	6.382241	1.3188947	294.33	KIF16B	kinesin family member 16B
340485	1.4e-09	1.76e-10	0.3269	6.380884	2.0859879	275.15	ACER2	alkaline ceramidase 2
405	1.41e-09	1.77e-10	0.1813	6.380035	1.1567322	1118.76	ARNT	aryl hydrocarbon receptor nuclear translocator
712	1.44e-09	1.81e-10	0.6421	-6.376301	-4.0941667	534.37	C1QA	complement C1q A chain
84168	1.46e-09	1.84e-10	0.1981	6.37446	1.2627623	1631.43	ANTXR1	ANTXR cell adhesion molecule 1
23276	1.47e-09	1.85e-10	0.1577	6.37324	1.0047866	929.95	KLHL18	kelch like family member 18
3665	1.47e-09	1.86e-10	0.2792	-6.372618	-1.7792554	732.6	IRF7	interferon regulatory factor 7
80853	1.48e-09	1.87e-10	0.1981	6.371856	1.2623185	639.39	KDM7A	lysine demethylase 7A
80205	1.48e-09	1.87e-10	0.2218	6.371377	1.4132589	793.15	CHD9	chromodomain helicase DNA binding protein 9
6282	1.5e-09	1.9e-10	0.2145	-6.369417	-1.3659534	3515.84	S100A11	S100 calcium binding protein A11
5203	1.52e-09	1.92e-10	0.2102	-6.367476	-1.3385339	370.51	PFDN4	prefoldin subunit 4
3485	1.53e-09	1.94e-10	0.2634	-6.365894	-1.6767637	11275.5	IGFBP2	insulin like growth factor binding protein 2
8045	1.54e-09	1.95e-10	0.3947	-6.365248	-2.5125776	1366.85	RASSF7	Ras association domain family member 7
101928371	1.56e-09	1.98e-10	0.4098	6.363229	2.607394	292.73	LOC101928371	uncharacterized LOC101928371
3106	1.57e-09	2e-10	0.2392	-6.361476	-1.5217379	38663.14	HLA-B	major histocompatibility complex, class I, B
66036	1.58e-09	2e-10	0.1604	6.361026	1.0204338	468.35	MTMR9	myotubularin related protein 9
1859	1.61e-09	2.06e-10	0.1693	6.357173	1.0760302	2876.55	DYRK1A	dual specificity tyrosine phosphorylation regulated kinase 1A
10907	1.62e-09	2.06e-10	0.2336	-6.356947	-1.4850298	1854.51	TXNL4A	thioredoxin like 4A
4502	1.63e-09	2.08e-10	0.3533	-6.355551	-2.2451398	16683.52	MT2A	metallothionein 2A
22887	1.64e-09	2.09e-10	0.1791	6.354812	1.1383361	954.85	FOXJ3	forkhead box J3
126321	1.71e-09	2.19e-10	0.1757	-6.347501	-1.1149722	2688.53	MFSD12	major facilitator superfamily domain containing 12
84337	1.74e-09	2.22e-10	0.2096	-6.345449	-1.3299442	593.63	ELOF1	elongation factor 1
93611	1.74e-09	2.23e-10	0.1844	-6.344933	-1.1699511	299.89	FBXO44	F-box protein 44
4734	1.77e-09	2.27e-10	0.2155	6.341922	1.3664664	497.81	NEDD4	NEDD4 E3 ubiquitin protein ligase
23094	1.78e-09	2.28e-10	0.1792	6.341053	1.1361476	247.71	SIPA1L3	signal induced proliferation associated 1 like 3
2957	1.79e-09	2.29e-10	0.1822	6.340725	1.1553265	484.26	GTF2A1	general transcription factor IIA subunit 1
101930085	1.79e-09	2.29e-10	0.2089	6.340645	1.3245771	135.14	HERPUD2-AS1	HERPUD2 antisense RNA 1
54896	1.8e-09	2.3e-10	0.1627	-6.339633	-1.0315349	362.12	SLC66A1	solute carrier family 66 member 1
57186	1.83e-09	2.35e-10	0.1607	6.336835	1.0182189	995.97	RALGAPA2	Ral GTPase activating protein catalytic subunit alpha 2
9819	1.87e-09	2.4e-10	0.1997	6.333341	1.2649466	1301.94	TSC22D2	TSC22 domain family member 2
1072	1.87e-09	2.4e-10	0.168	-6.333248	-1.0642003	19817.61	CFL1	cofilin 1
105371516	1.88e-09	2.42e-10	0.3334	-6.331956	-2.110937	107.52	LOC105371516
55178	1.89e-09	2.43e-10	0.2021	-6.331271	-1.2794964	469.43	MRM3	mitochondrial rRNA methyltransferase 3
5921	1.9e-09	2.45e-10	0.1848	6.33012	1.169979	728.05	RASA1	RAS p21 protein activator 1
10512	1.92e-09	2.47e-10	0.3233	6.328659	2.0461668	743.04	SEMA3C	semaphorin 3C
6566	1.93e-09	2.49e-10	0.1621	6.327541	1.0257332	2485.46	SLC16A1	solute carrier family 16 member 1
2063	1.93e-09	2.49e-10	0.2185	-6.327503	-1.3827359	1142.77	NR2F6	nuclear receptor subfamily 2 group F member 6
5980	1.93e-09	2.5e-10	0.2116	6.327262	1.3385961	935.5	REV3L	REV3 like, DNA directed polymerase zeta catalytic subunit
403	1.94e-09	2.51e-10	0.2121	-6.326625	-1.3417278	573.13	ARL3	ADP ribosylation factor like GTPase 3
6655	1.99e-09	2.57e-10	0.1699	6.322788	1.0740239	1045.45	SOS2	SOS Ras/Rho guanine nucleotide exchange factor 2
503542	1.99e-09	2.57e-10	0.2652	-6.322634	-1.6766327	203.19	SPRN	shadow of prion protein
79369	2.01e-09	2.6e-10	0.1721	-6.321041	-1.0880752	959.49	B3GNT4	UDP-GlcNAc:betaGal beta-1,3-N-acetylglucosaminyltransferase 4
100128731	2.01e-09	2.61e-10	0.2049	-6.32061	-1.2948032	513.34	OST4	oligosaccharyltransferase complex subunit 4, non-catalytic
84441	2.02e-09	2.61e-10	0.1951	6.320198	1.2331691	1292.17	MAML2	mastermind like transcriptional coactivator 2
128439	2.05e-09	2.65e-10	0.212	-6.31786	-1.3391511	162.31	SNHG11	small nucleolar RNA host gene 11
105374114	2.09e-09	2.71e-10	0.2887	6.314424	1.8227685	126.72	LOC105374114	uncharacterized LOC105374114
[truncated: 2,971 more rows]
