# Supplementary material for: Epigenetic Landscape of Female Infertility: An Integrated Bioinformatics Perspective on DNA Methylation, MicroRNAs, and Gene Regulatory Networks Across PCOS, Endometriosis, and Diminished Ovarian Reserve
Source: Int J Mol Sci. 2026 Feb 12;27(4):1785. doi: 10.3390/ijms27041785 (PMC12940672; doi:10.3390/ijms27041785)
Supplement: Supplementary file 1 [file ijms-27-01785-s001.zip › File S4-RIF_significant_DEGs.csv]

PROBE_ID	logFC	AveExpr	t	P.Value	adj.P.Val	B	Species	Source	Search_Key	Transcript	ILMN_Gene	Source_Reference_ID	RefSeq_ID	Unigene_ID	Entrez_Gene_ID	GI	Accession	Symbol	Protein_Product	Probe_Id	Array_Address_Id	Probe_Type	Probe_Start	SEQUENCE	Chromosome	Probe_Chr_Orientation	Probe_Coordinates	Cytoband	Definition	Ontology_Component	Ontology_Process	Ontology_Function	Synonyms	Obsolete_Probe_Id	GB_ACC
ILMN_2307656	-322.5147975	423.441	-12.43108018	7.67E-10	2.08E-05	3.639036485	Homo sapiens	RefSeq	NM_001040194.1	ILMN_168421	AGTRAP	NM_001040194.1	NM_001040194.1		57085	93588490	NM_001040194.1	AGTRAP	NP_001035284.1	ILMN_2307656	4900685	A	808	TTCCCAGGCTGGAACCAGGGTCTCTCTTTACCTCCTACCCCATGGTGGCA	1	+	11733061-11733110	1p36.22b	Homo sapiens angiotensin II receptor-associated protein (AGTRAP), transcript variant 2, mRNA.	The lipid bilayer surrounding any of the compartments of the Golgi apparatus [goid 139] [evidence IEA]; The irregular network of unit membranes, visible only by electron microscopy, that occurs in the cytoplasm of many eukaryotic cells. The membranes form a complex meshwork of tubular channels, which are often expanded into slitlike cavities called cisternae. The ER takes two forms, rough (or gra…		Combining with an extracellular or intracellular messenger to initiate a change in cell activity [goid 4872] [evidence IEA]	MGC29646; ATRAP	ATRAP; MGC29646	NM_001040194.1
ILMN_1652185	-294.4224805	256.9997678	-12.32065704	8.78E-10	2.08E-05	3.612514587	Homo sapiens	RefSeq	NM_000418.2	ILMN_17789	IL4R	NM_000418.2	NM_000418.2		3566	56788409	NM_000418.2	IL4R	NP_000409.1	ILMN_1652185	5910609	I	3461	TGTGGGCCGGGCAATCCAGACAGCAGGCATAAGGCACCAGTTACCCTGCA	16	+	27283393-27283442	16p12.1a	Homo sapiens interleukin 4 receptor (IL4R), transcript variant 1, mRNA.	The space external to the outermost structure of a cell. For cells without external protective or external encapsulating structures this refers to space outside of the plasma membrane. This term covers the host cell environment outside an intracellular parasite [goid 5576] [evidence IEA]; The membrane surrounding a cell that separates the cell from its external environment. It consists of a phosp…	Any immune system process that functions in the calibrated response of an organism to a potential internal or invasive threat [goid 6955] [pmid 2307934] [evidence TAS]; The cascade of processes by which a signal interacts with a receptor, causing a change in the level or activity of a second messenger or other downstream target, and ultimately effecting a change in the functioning of the cell [go…	Combining with an extracellular or intracellular messenger to initiate a change in cell activity [goid 4872] [evidence IEA]; [goid 4896] [evidence IEA]; Combining with interleukin-4 to initiate a change in cell activity [goid 4913] [pmid 2307934] [evidence TAS]; [goid 5057] [pmid 2307934] [evidence TAS]; Interacting selectively with any protein or protein complex (a complex of two or more protein…	IL4RA; CD124	IL4RA; CD124	NM_000418.2
ILMN_1802458	-271.46914	355.8450111	-11.38572738	2.86E-09	4.20E-05	3.364727581	Homo sapiens	RefSeq	NM_020350.3	ILMN_176867	AGTRAP	NM_001040196.1	NM_001040196.1		57085	93588502	NM_001040196.1	AGTRAP	NP_001035286.1	ILMN_1802458	4610220	S	1004	TTTAAGGACTGCTGATGCCCCCTCAGGCCTCCCCCAAGTTTGCTGGGCTT	1	+	11733160-11733209	1p36.22b	Homo sapiens angiotensin II receptor-associated protein (AGTRAP), transcript variant 4, mRNA.	The lipid bilayer surrounding any of the compartments of the Golgi apparatus [goid 139] [evidence IEA]; The irregular network of unit membranes, visible only by electron microscopy, that occurs in the cytoplasm of many eukaryotic cells. The membranes form a complex meshwork of tubular channels, which are often expanded into slitlike cavities called cisternae. The ER takes two forms, rough (or gra…		Combining with an extracellular or intracellular messenger to initiate a change in cell activity [goid 4872] [evidence IEA]	MGC29646; ATRAP	ATRAP	NM_001040196.1
ILMN_1762091	-243.6151791	159.4408963	-11.2198654	3.55E-09	4.20E-05	3.316012801	Homo sapiens	RefSeq	NM_024764.2	ILMN_22576	CATSPERB	NM_024764.2	NM_024764.2		79820	51339294	NM_024764.2	CATSPERB	NP_079040.2	ILMN_1762091	7040603	S	3279	GTTGATGAGGCACCATTGCCATTCCCAGGACACACGCTTATTGCCGTGGC	14	-	92047395-92047444	14q32.12a	Homo sapiens cation channel, sperm-associated, beta (CATSPERB), mRNA.	Double layer of lipid molecules that encloses all cells, and, in eukaryotes, many organelles; may be a single or double lipid bilayer; also includes associated proteins [goid 16020] [evidence IEA]; Penetrating at least one phospholipid bilayer of a membrane. May also refer to the state of being buried in the bilayer with no exposure outside the bilayer. When used to describe a protein, indicates …	The biological process whose specific outcome is the progression of a multicellular organism over time from an initial condition (e.g. a zygote or a young adult) to a later condition (e.g. a multicellular animal or an aged adult) [goid 7275] [evidence IEA]; The process of formation of spermatozoa, including spermatocytogenesis and spermiogenesis [goid 7283] [evidence IEA]; The process whereby rel…		FLJ14298; C14orf161; CatSper(beta)	FLJ14298; C14orf161; CatSper(beta)	NM_024764.2
ILMN_1810560	-937.35579	892.2520333	-10.88462851	5.56E-09	4.98E-05	3.212677019	Homo sapiens	RefSeq	NM_012385.1	ILMN_26003	P8	NM_012385.1	NM_012385.1		26471	6912569	NM_012385.1	P8	NP_036517.1	ILMN_1810560	4290189	S	308	AGCTGCAGAATTCAGAGAGGAAGAAGCGAGGGGCACGGCGCTGAGACAGA	16	-	28456834-28456840:28456841-28456883	16p11.2e	Homo sapiens p8 protein (candidate of metastasis 1) (P8), mRNA.				COM1	COM1	NM_012385.1
ILMN_1738491	1493.781275	1605.378011	10.78987623	6.32E-09	4.98E-05	3.182232712	Homo sapiens	RefSeq	XM_933299.1	ILMN_309807	SNX30	NM_001012994.1	NM_001012994.1		401548	153791706	NM_001012994.1	SNX30	NP_001013012.1	ILMN_1738491	1070373	A	6944	CCTGTTCCCTTCATTGCTGTGAGTTGGGAGTGCATTGAGAGATGATGTCC	9	+	114676426-114676475	9q32b	Homo sapiens sorting nexin family member 30 (SNX30), mRNA.		Any process that mediates interactions between a cell and its surroundings. Encompasses interactions such as signaling or attachment between one cell and another cell, between a cell and an extracellular matrix, or between a cell and any other aspect of its environment [goid 7154] [evidence IEA]; The directed movement of proteins into, out of, within or between cells [goid 15031] [evidence IEA]	Interacting selectively with any protein or protein complex (a complex of two or more proteins that may include other nonprotein molecules) [goid 5515] [evidence IEA]; Interacting selectively with any inositol-containing glycerophospholipid [goid 35091] [evidence IEA]	FLJ35589; FLJ46877; FLJ45069; FLJ26481; FLJ44686; FLJ34280		NM_001012994.1
ILMN_2104356	6397.06575	11498.32967	10.25282791	1.33E-08	7.36E-05	2.998578237	Homo sapiens	RefSeq	NM_000089.3	ILMN_23060	COL1A2	NM_000089.3	NM_000089.3		1278	48762933	NM_000089.3	COL1A2	NP_000080.2	ILMN_2104356	6060612	S	4978	GATCCACATTGTTAGGTGCTGACCTAGACAGAGATGAACTGAGGTCCTTG	7	+	93898047-93898096	7q21.3a	Homo sapiens collagen, type I, alpha 2 (COL1A2), mRNA.	The space external to the outermost structure of a cell. For cells without external protective or external encapsulating structures this refers to space outside of the plasma membrane. This term covers the host cell environment outside an intracellular parasite [goid 5576] [evidence IEA]; The space external to the outermost structure of a cell. For cells without external protective or external en…	The process whose specific outcome is the progression of the skeleton over time, from its formation to the mature structure. The skeleton is the bony framework of the body in vertebrates (endoskeleton) or the hard outer envelope of insects (exoskeleton or dermoskeleton) [goid 1501] [pmid 8841196] [evidence TAS]; The series of molecular signals generated as a consequence of a transmembrane recepto…	The action of a molecule that contributes to the structural integrity of the extracellular matrix [goid 5201] [evidence NAS]; Interacting selectively with any protein or protein complex (a complex of two or more proteins that may include other nonprotein molecules) [goid 5515] [pmid 16278217] [evidence IPI]	OI4	OI4	NM_000089.3
ILMN_1758719	447.58198	417.9931556	10.18609044	1.46E-08	7.36E-05	2.974365532	Homo sapiens	RefSeq	NM_006403.2	ILMN_11885	NEDD9	NM_006403.2	NM_006403.2		4739	33667045	NM_006403.2	NEDD9	NP_006394.1	ILMN_1758719	1010328	I	3896	CACCACAAGCCATCAGGTTCTTCATGGGGCAGGTGAAATACTTCTACCCC	6	-	11292093-11292142	6p24.1c	Homo sapiens neural precursor cell expressed, developmentally down-regulated 9 (NEDD9), transcript variant 1, mRNA.	A membrane-bounded organelle of eukaryotic cells in which chromosomes are housed and replicated. In most cells, the nucleus contains all of the cell's chromosomes except the organellar chromosomes, and is the site of RNA synthesis and processing. In some species, or in specialized cell types, RNA metabolism or DNA replication may be absent [goid 5634] [pmid 8668148] [evidence TAS]; All of the con…	Any process that modulates the frequency, rate or extent of cell growth [goid 1558] [evidence IEA]; A process that is carried out at the cellular level which results in the formation, arrangement of constituent parts, or disassembly of cytoskeletal structures [goid 7010] [pmid 11827972] [evidence NAS]; The progression of biochemical and morphological phases and events that occur in a cell during …	Interacting selectively with any protein or protein complex (a complex of two or more proteins that may include other nonprotein molecules) [goid 5515] [pmid 11827972] [evidence IPI]	dJ761I2.1; dJ49G10.2; CAS-L; HEF1; CASL	dJ761I2.1; dJ49G10.2; CAS-L; HEF1; CASL	NM_006403.2
ILMN_2404688	-1652.137625	1602.185889	-10.18472104	1.46E-08	7.36E-05	2.973865336	Homo sapiens	RefSeq	NM_001042483.1	ILMN_171287	NUPR1	NM_001042483.1	NM_001042483.1		26471	109948306	NM_001042483.1	NUPR1	NP_001035948.1	ILMN_2404688	4040181	A	536	ATTCAGAGAGGAAGAAGCGAGGGGCACGGCGCTGAGACAGAGCTGGAGAT	16	-	28548988-28548990:28549327-28549339:28549340-28549373	16p11.2e	Homo sapiens nuclear protein, transcriptional regulator, 1 (NUPR1), transcript variant 1, mRNA.	A membrane-bounded organelle of eukaryotic cells in which chromosomes are housed and replicated. In most cells, the nucleus contains all of the cell's chromosomes except the organellar chromosomes, and is the site of RNA synthesis and processing. In some species, or in specialized cell types, RNA metabolism or DNA replication may be absent [goid 5634] [pmid 10092851] [evidence IDA]	A process that directly activates any of the steps required for cell death by apoptosis [goid 6917] [evidence NAS]; The process by which a cell irreversibly increases in size over time by accretion and biosynthetic production of matter similar to that already present [goid 16049] [pmid 10092851] [evidence IDA]	Elemental activities, such as catalysis or binding, describing the actions of a gene product at the molecular level. A given gene product may exhibit one or more molecular functions [goid 3674] [evidence ND ]	P8; COM1	P8; COM1	NM_001042483.1
ILMN_2389069	-13111.32004	7010.741061	-10.14191341	1.56E-08	7.36E-05	2.958160266	Homo sapiens	RefSeq	NM_001018049.1	ILMN_182958	PAEP	NM_001018049.1	NM_001018049.1		5047	65507500	NM_001018049.1	PAEP	NP_001018059.1	ILMN_2389069	1510161	A	520	GGCCCCTGCCCAGGCACCTATGGTACTTGCTGGACTTGAAACAGATGGAA	9	+	137597131-137597180	9q34.3b	Homo sapiens progestagen-associated endometrial protein (PAEP), transcript variant 1, mRNA.		The directed movement of substances (such as macromolecules, small molecules, ions) into, out of, within or between cells, or within a multicellular organism [goid 6810] [evidence IEA]; The directed movement of substances (such as macromolecules, small molecules, ions) into, out of, within or between cells, or within a multicellular organism [goid 6810] [evidence IEA]; The directed movement of su…	The selective, often stoichiometric, interaction of a molecule with one or more specific sites on another molecule [goid 5488] [evidence IEA]; The selective, often stoichiometric, interaction of a molecule with one or more specific sites on another molecule [goid 5488] [evidence IEA]; Enables the directed movement of substances (such as macromolecules, small molecules, ions) into, out of, within …	MGC142288; GdS; GD; PP14; PEP; PAEG; GdF; MGC138509; GdA	MGC142288; GdS; GD; PP14; PEP; PAEG; GdF; MGC138509; GdA	NM_001018049.1
ILMN_1716407	1546.546825	1347.825856	9.895899385	2.22E-08	9.53E-05	2.865256275	Homo sapiens	RefSeq	NM_003603.4	ILMN_24126	SORBS2	NM_003603.4	NM_003603.4		8470	77404350	NM_003603.4	SORBS2	NP_003594.2	ILMN_1716407	2000630	A	4366	GCAGACTAGCCTCTCCTTATCTCACAGATCACAAGCACCCCTAGATAGTG	4	-	186744115-186744164	4q35.1f	Homo sapiens sorbin and SH3 domain containing 2 (SORBS2), transcript variant 1, mRNA.	The living contents of a cell; the matter contained within (but not including) the plasma membrane, usually taken to exclude large vacuoles and masses of secretory or ingested material. In eukaryotes it includes the nucleus and cytoplasm [goid 5622] [evidence IEA]; A membrane-bounded organelle of eukaryotic cells in which chromosomes are housed and replicated. In most cells, the nucleus contains …	Any process specifically pertinent to the functioning of integrated living units: cells, tissues, organs, and organisms. A process is a collection of molecular events with a defined beginning and end [goid 8150] [evidence ND ]	The action of a molecule that contributes to the structural integrity of a cytoskeletal structure [goid 5200] [pmid 9211900] [evidence TAS]; Interacting selectively with any protein or protein complex (a complex of two or more proteins that may include other nonprotein molecules) [goid 5515] [pmid 9211900] [evidence NAS]; The binding activity of a molecule that brings together a cytoskeletal mole…	PRO0618; KIAA0777; ARGBP2	PRO0618; KIAA0777; ARGBP2	NM_003603.4
ILMN_1811468	-7801.40759	5352.609922	-9.820233195	2.47E-08	9.76E-05	2.835749343	Homo sapiens	RefSeq	NM_024336.1	ILMN_4354	IRX3	NM_024336.1	NM_024336.1		79191	39930458	NM_024336.1	IRX3	NP_077312.1	ILMN_1811468	5690408	S	1874	GAACCATCTGGACGCCGCCCTGGTCTTATCGGCTCTCTCCTCATCCTAGT	16	-	52875097-52875098:52875099-52875146	16q12.2b	Homo sapiens iroquois homeobox 3 (IRX3), mRNA.	A membrane-bounded organelle of eukaryotic cells in which chromosomes are housed and replicated. In most cells, the nucleus contains all of the cell's chromosomes except the organellar chromosomes, and is the site of RNA synthesis and processing. In some species, or in specialized cell types, RNA metabolism or DNA replication may be absent [goid 5634] [evidence IEA]	Any process that modulates the frequency, rate or extent of DNA-dependent transcription [goid 6355] [evidence IEA]	The function of binding to a specific DNA sequence in order to modulate transcription. The transcription factor may or may not also interact selectively with a protein or macromolecular complex [goid 3700] [evidence IEA]; Interacting selectively with DNA of a specific nucleotide composition, e.g. GC-rich DNA binding, or with a specific sequence motif or type of DNA e.g. promotor binding or rDNA b…	IRX-1	IRX-1	NM_024336.1
ILMN_1758146	-981.48609	1099.45545	-9.686363564	3.01E-08	0.00010956	2.782432563	Homo sapiens	RefSeq	NM_080792.1	ILMN_166179	SIRPA	NM_001040023.1	NM_001040023.1		140885	91105766	NM_001040023.1	SIRPA	NP_001035112.1	ILMN_1758146	1940129	S	3940	GAACCCCAGGAAAAGGAAGAGGTCGAACCAACCCTGCGGAAGGAGCATGG	20	+	1868371-1868420	20p13d	Homo sapiens signal-regulatory protein alpha (SIRPA), transcript variant 2, mRNA.	The membrane surrounding a cell that separates the cell from its external environment. It consists of a phospholipid bilayer and associated proteins [goid 5886] [pmid 16691243] [evidence EXP]; The membrane surrounding a cell that separates the cell from its external environment. It consists of a phospholipid bilayer and associated proteins [goid 5886] [pmid 9070220] [evidence TAS]; Penetrating at…	The attachment of a cell, either to another cell or to an underlying substrate such as the extracellular matrix, via cell adhesion molecules [goid 7155] [pmid 9070220] [evidence TAS]	Interacting selectively with a SH3 domain (Src homology 3) of a protein, small protein modules containing approximately 50 amino acid residues found in a great variety of intracellular or membrane-associated proteins [goid 17124] [evidence IEA]	SIRPalpha2; BIT; SHPS1; MFR; SIRP; SHPS-1; CD172A; SIRP-ALPHA-1; SIRPalpha; PTPNS1; P84; MYD-1	SIRPalpha2; BIT; SHPS1; MFR; SIRP; SHPS-1; CD172A; SIRP-ALPHA-1; SIRPalpha; SIRPA; P84; MYD-1	NM_001040023.1
ILMN_1732921	520.1991375	603.0286333	9.622863659	3.31E-08	0.000111728	2.756634583	Homo sapiens	RefSeq	NM_002214.1	ILMN_3761	ITGB8	NM_002214.2	NM_002214.2		3696	91984778	NM_002214.2	ITGB8	NP_002205.1	ILMN_1732921	2690689	S	3324	GGTACCTGTTATCCCTACGCTTCCCAGAGAGAACAATGCTGTGAGAGAGT	7	+	20408113-20408162	7p15.3e	Homo sapiens integrin, beta 8 (ITGB8), mRNA.	A protein complex that is composed of one alpha subunit and one beta subunit, both of which are members of the integrin superfamily of cell adhesion receptors; the complex spans the plasma membrane and binds to extracellular matrix ligands, cell-surface ligands, and soluble ligands [goid 8305] [pmid 1918072] [evidence TAS]; Double layer of lipid molecules that encloses all cells, and, in eukaryot…	The chemical reactions and pathways involving ceramide oligosaccharides carrying in addition to other sugar residues, one or more sialic acid residues [goid 1573] [evidence IEA]; The attachment of a cell, either to another cell or to an underlying substrate such as the extracellular matrix, via cell adhesion molecules [goid 7155] [pmid 1918072] [evidence TAS]; The binding of a cell to the extrace…	Combining with an extracellular or intracellular messenger to initiate a change in cell activity [goid 4872] [evidence IEA]; Interacting selectively with any protein or protein complex (a complex of two or more proteins that may include other nonprotein molecules) [goid 5515] [evidence IEA]; Catalysis of an oxidation-reduction (redox) reaction, a reversible chemical reaction in which the oxidatio…			NM_002214.2
ILMN_2403730	1957.407913	2391.662928	9.548995894	3.69E-08	0.000116354	2.726204917	Homo sapiens	RefSeq	NM_213619.1	ILMN_18395	ATP6V1H	NM_213619.1	NM_213619.1		51606	47717099	NM_213619.1	ATP6V1H	NP_998784.1	ILMN_2403730	6330279	A	1595	CTGCTGGCCGTGCAGAAGCTCATGGTGCACAACTGGGAATACCTTGGCAA	8	-	54791122-54791137:54818690-54818723	8q11.23c-q11.23d	Homo sapiens ATPase, H+ transporting, lysosomal 50/57kDa, V1 subunit H (ATP6V1H), transcript variant 2, mRNA.	The V1 domain of a proton-transporting V-type ATPase found in the vacuolar membrane [goid 221] [pmid 9442887] [evidence NAS]; Peripheral to that fraction of cells, prepared by disruptive biochemical methods, that includes the plasma and other membranes; can be extracted from membrane fraction with high concentrations of salt or high pH [goid 300] [evidence IEA]; That part of the cytoplasm that do…	The directed movement of charged atoms or small charged molecules into, out of, within or between cells [goid 6811] [evidence IEA]; A type of vesicle-mediated transport in which cells take up external materials or membrane constituents by the invagination of small region of the plasma membrane to form a new membrane-bounded vesicle [goid 6897] [pmid 12032142] [evidence IDA]; Any process that redu…	Functions to increase the rate of ATP hydrolysis [goid 1671] [evidence IEA]; Interacting selectively with any protein or protein complex (a complex of two or more proteins that may include other nonprotein molecules) [goid 5515] [pmid 11179428] [evidence IPI]; Interacting selectively with any protein or protein complex (a complex of two or more proteins that may include other nonprotein molecules…	SFDbeta; CGI-11; VMA13; SFDalpha; SFD; MSTP042	SFDbeta; CGI-11; VMA13; SFDalpha; SFD; MSTP042	NM_213619.1
ILMN_1691736	-609.4138	1193.007528	-9.425298762	4.44E-08	0.000131225	2.67421741	Homo sapiens	RefSeq	NM_013443.3	ILMN_21925	ST6GALNAC6	NM_013443.3	NM_013443.3		30815	34147672	NM_013443.3	ST6GALNAC6	NP_038471.2	ILMN_1691736	3780608	S	2128	GATGGCTGTCGGGAGCTGTATCACCTGGGTTCTGTCCCCTGGCTCTGTAT	9	-	130647821-130647870	9q34.11a	Homo sapiens ST6 (alpha-N-acetyl-neuraminyl-2,3-beta-galactosyl-1, 3)-N-acetylgalactosaminide alpha-2,6-sialyltransferase 6 (ST6GALNAC6), mRNA.	The lipid bilayer surrounding any of the compartments of the Golgi apparatus [goid 139] [evidence IEA]; A compound membranous cytoplasmic organelle of eukaryotic cells, consisting of flattened, ribosome-free vesicles arranged in a more or less regular stack. The Golgi apparatus differs from the endoplasmic reticulum in often having slightly thicker membranes, appearing in sections as a characteri…	The chemical reactions and pathways involving carbohydrates, any of a group of organic compounds based of the general formula Cx(H2O)y. Includes the formation of carbohydrate derivatives by the addition of a carbohydrate residue to another molecule [goid 5975] [pmid 10702226] [evidence TAS]; The addition of a sugar unit to a protein amino acid, e.g. the addition of glycan chains to proteins [goid…	Catalysis of the formation of sialylglycoconjugates via transfer of the sialic acid group from CMP to one of several glycoconjugate acceptors [goid 8373] [pmid 10702226] [evidence TAS]	RP11-203J24.3; ST6GALNACVI; SIAT7F	RP11-203J24.3; ST6GALNACVI; SIAT7F	NM_013443.3
ILMN_1722127	916.140875	860.6982278	9.287021634	5.47E-08	0.000147175	2.614534877	Homo sapiens	RefSeq	NM_012415.2	ILMN_182019	RAD54B	NM_012415.2	NM_012415.2		25788	20143928	NM_012415.2	RAD54B	NP_036547.1	ILMN_1722127	3190349	A	2440	GGCAGATCAGTAAGCAAGGTCTTTGTGGGGCAGTTGTCGACCTCACCAAG	8	-	95461806-95461810:95468388-95468432	8q22.1b	Homo sapiens RAD54 homolog B (S. cerevisiae) (RAD54B), mRNA.	A membrane-bounded organelle of eukaryotic cells in which chromosomes are housed and replicated. In most cells, the nucleus contains all of the cell's chromosomes except the organellar chromosomes, and is the site of RNA synthesis and processing. In some species, or in specialized cell types, RNA metabolism or DNA replication may be absent [goid 5634] [evidence IEA]; All of the contents of a cell…	The error-free repair of a double-strand break in DNA in which the broken DNA molecule is repaired using homologous sequences. A strand in the broken DNA searches for a homologous region in an intact chromosome to serve as the template for DNA synthesis. The restoration of two intact DNA molecules results in the exchange, reciprocal or nonreciprocal, of genetic material between the intact DNA mol…	Interacting selectively with a nucleotide, any compound consisting of a nucleoside that is esterified with (ortho)phosphate or an oligophosphate at any hydroxyl group on the ribose or deoxyribose moiety [goid 166] [evidence IEA]; Interacting selectively with DNA (deoxyribonucleic acid) [goid 3677] [evidence IEA]; Catalysis of the reaction: NTP + H2O = NDP + phosphate to drive the unwinding of a D…	FSBP	FSBP	NM_012415.2
ILMN_2372974	-191.5573735	179.1754744	-9.260135793	5.69E-08	0.000147175	2.602734171	Homo sapiens	RefSeq	NM_080792.2	ILMN_1639	SIRPA	NM_080792.2	NM_080792.2		140885	91105786	NM_080792.2	SIRPA	NP_542970.1	ILMN_2372974	5360193	A	3413	ATCTGGGAGCCACAGTGACCCAGCCACCTGGCTCAGGCTAGTTCCAAATT	20	+	1868085-1868134	20p13d	Homo sapiens signal-regulatory protein alpha (SIRPA), transcript variant 3, mRNA.	The membrane surrounding a cell that separates the cell from its external environment. It consists of a phospholipid bilayer and associated proteins [goid 5886] [pmid 16691243] [evidence EXP]; The membrane surrounding a cell that separates the cell from its external environment. It consists of a phospholipid bilayer and associated proteins [goid 5886] [pmid 9070220] [evidence TAS]; Penetrating at…	The attachment of a cell, either to another cell or to an underlying substrate such as the extracellular matrix, via cell adhesion molecules [goid 7155] [pmid 9070220] [evidence TAS]	Interacting selectively with a SH3 domain (Src homology 3) of a protein, small protein modules containing approximately 50 amino acid residues found in a great variety of intracellular or membrane-associated proteins [goid 17124] [evidence IEA]	SIRPalpha2; BIT; SHPS1; MFR; SIRP; SHPS-1; CD172A; SIRP-ALPHA-1; SIRPalpha; PTPNS1; P84; MYD-1	SIRPalpha2; BIT; SHPS1; MFR; SIRP; SHPS-1; CD172A; SIRP-ALPHA-1; SIRPalpha; SIRPA; P84; MYD-1	NM_080792.2
ILMN_1700268	2240.848425	2908.165967	9.235738081	5.91E-08	0.000147175	2.591969427	Homo sapiens	RefSeq	NM_014298.3	ILMN_21680	QPRT	NM_014298.3	NM_014298.3		23475	45269148	NM_014298.3	QPRT	NP_055113.2	ILMN_1700268	2940291	S	1113	GCTCCTGTGACCTGTCAGGGCTGACTTCACCTCTGCTCATCTCAGTTTCC	16	+	29616374-29616423	16p11.2d	Homo sapiens quinolinate phosphoribosyltransferase (QPRT), mRNA.	The part of a cell or its extracellular environment in which a gene product is located. A gene product may be located in one or more parts of a cell and its location may be as specific as a particular macromolecular complex, that is, a stable, persistent association of macromolecules that function together [goid 5575] [evidence ND ]; That part of the cytoplasm that does not contain membranous or …	The chemical reactions and pathways, including anabolism and catabolism, by which living organisms transform chemical substances. Metabolic processes typically transform small molecules, but also include macromolecular processes such as DNA repair and replication, and protein synthesis and degradation [goid 8152] [evidence IEA]; The chemical reactions and pathways resulting in the formation of ni…	Catalysis of the reaction: nicotinate D-ribonucleotide + diphosphate + CO2 = pyridine-2,3-dicarboxylate + 5-phospho-alpha-D-ribose 1-diphosphate [goid 4514] [pmid 17868694] [evidence IDA]; Catalysis of the reaction: nicotinate D-ribonucleotide + diphosphate + CO2 = pyridine-2,3-dicarboxylate + 5-phospho-alpha-D-ribose 1-diphosphate [goid 4514] [pmid 9473669] [evidence IDA]; Catalysis of the react…	QPRTase	QPRTase	NM_014298.3
ILMN_1797728	1591.722725	1932.218278	9.165387985	6.58E-08	0.000155668	2.560627854	Homo sapiens	RefSeq	NM_002130.4	ILMN_18980	HMGCS1	NM_002130.6	NM_002130.6		3157	148298763	NM_002130.6	HMGCS1	NP_002121.4	ILMN_1797728	5270112	S	3343	GCCGGCAATGGGCAGGCCTGCAAATACTGGCACAGAGCATTAATCATACA	5	-	43325308-43325357	5p12c	Homo sapiens 3-hydroxy-3-methylglutaryl-Coenzyme A synthase 1 (soluble) (HMGCS1), transcript variant 2, mRNA.	That fraction of cells, prepared by disruptive biochemical methods, that is soluble in water [goid 5625] [pmid 7913309] [evidence TAS]; All of the contents of a cell excluding the plasma membrane and nucleus, but including other subcellular structures [goid 5737] [pmid 7913309] [evidence TAS]; That part of the cytoplasm that does not contain membranous or particulate subcellular components [goid …	The chemical reactions and pathways involving lipids, compounds soluble in an organic solvent but not, or sparingly, in an aqueous solvent. Includes fatty acids; neutral fats, other fatty-acid esters, and soaps; long-chain (fatty) alcohols and waxes; sphingoids and other long-chain bases; glycolipids, phospholipids and sphingolipids; and carotenes, polyprenols, sterols, terpenes and other isopren…	Catalysis of the reaction: acetyl-CoA + H2O + acetoacetyl-CoA = (S)-3-hydroxy-3-methylglutaryl-CoA + CoA [goid 4421] [pmid 7913309] [evidence TAS]; Catalysis of the reaction: acetyl-CoA + H2O + acetoacetyl-CoA = (S)-3-hydroxy-3-methylglutaryl-CoA + CoA [goid 4421] [pmid 7913309] [evidence EXP]; Catalysis of the transfer of a group, e.g. a methyl group, glycosyl group, acyl group, phosphorus-conta…	MGC90332; HMGCS	MGC90332; HMGCS	NM_002130.6
ILMN_2389528	402.196425	287.9110033	9.027131691	8.14E-08	0.000183396	2.497704745	Homo sapiens	RefSeq	NM_001039656.1	ILMN_46873	MTL5	NM_001039656.1	NM_001039656.1		9633	89111118	NM_001039656.1	MTL5	NP_001034745.1	ILMN_2389528	2360121	A	988	CGGTAGTCAACGGGTCTGCTTTCCCCTCGGGATCAACTCTTCCAGGACCA	11	-	68506187-68506236	11q13.2b	Homo sapiens metallothionein-like 5, testis-specific (tesmin) (MTL5), transcript variant 2, mRNA.	That fraction of cells, prepared by disruptive biochemical methods, that is soluble in water [goid 5625] [evidence IEA]; A membrane-bounded organelle of eukaryotic cells in which chromosomes are housed and replicated. In most cells, the nucleus contains all of the cell's chromosomes except the organellar chromosomes, and is the site of RNA synthesis and processing. In some species, or in speciali…	The regulation of the levels, transport, and metabolism of metal ions within a cell or between a cell and its external environment [goid 6875] [pmid 10191092] [evidence TAS]; The biological process whose specific outcome is the progression of a multicellular organism over time from an initial condition (e.g. a zygote or a young adult) to a later condition (e.g. a multicellular animal or an aged a…	Interacting selectively with any metal ion [goid 46872] [pmid 10191092] [evidence TAS]	TESMIN; MTLT; CXCDC2	TESMIN; MTLT; CXCDC2	NM_001039656.1
ILMN_3243831	3276.38964	2251.450627	8.92172183	9.59E-08	0.000198668	2.448519178	Homo sapiens	RefSeq	NM_014289.2	ILMN_7219	CAPN6	NM_014289.2	NM_014289.2		827	13186315	NM_014289.2	CAPN6	NP_055104.2	ILMN_3243831	2120379	S	3150	CCAGACTCCTCAGACTTTTCTCTCAGTTGGGATGCTTCACTCGCTGGGGG	X	-	110488699-110488748	Xq22.3d	Homo sapiens calpain 6 (CAPN6), mRNA.	The living contents of a cell; the matter contained within (but not including) the plasma membrane, usually taken to exclude large vacuoles and masses of secretory or ingested material. In eukaryotes it includes the nucleus and cytoplasm [goid 5622] [evidence IEA]	The hydrolysis of a peptide bond or bonds within a protein [goid 6508] [evidence IEA]	Catalysis of the hydrolysis of nonterminal peptide bonds in a polypeptide chain by a mechanism using a cysteine residue at the enzyme active center, and requiring the presence of calcium [goid 4198] [pmid 9503024] [evidence TAS]	CANPX; CalpM; DJ914P14.1; CAPNX	CANPX; CalpM; DJ914P14.1; CAPNX	NM_014289.2
ILMN_1697793	1304.00365	1735.151222	8.900908583	9.90E-08	0.000198668	2.438681075	Homo sapiens	RefSeq	NM_018373.1	ILMN_8166	SYNJ2BP	NM_018373.1	NM_018373.1		55333	8922963	NM_018373.1	SYNJ2BP	NP_060843.1	ILMN_1697793	3180176	S	1282	GTAGCCTGAAGTGGGAGATTGCTTGAGTCCAGGAGACCAGCCTGGGCAAC	14	-	69908649-69908698	14q24.2a	Homo sapiens synaptojanin 2 binding protein (SYNJ2BP), mRNA.	A semiautonomous, self replicating organelle that occurs in varying numbers, shapes, and sizes in the cytoplasm of virtually all eukaryotic cells. It is notably the site of tissue respiration [goid 5739] [evidence IEA]; The outer, i.e. cytoplasm-facing, lipid bilayer of the mitochondrial envelope [goid 5741] [evidence IEA]; Double layer of lipid molecules that encloses all cells, and, in eukaryot…	The process of targeting specific proteins to particular membrane-bounded subcellular organelles. Usually requires an organelle specific protein sequence motif [goid 6605] [evidence IEA]; A series of molecular signals within the cell that are mediated by a member of the Rho family of proteins switching to a GTP-bound active state [goid 7266] [evidence IEA]; Any process that modulates the frequenc…	Interacting selectively with any protein or protein complex (a complex of two or more proteins that may include other nonprotein molecules) [goid 5515] [evidence IEA]	Arip2; OMP25; FLJ11271	Arip2; OMP25; FLJ11271	NM_018373.1
ILMN_1775016	2085.988063	1635.642194	8.88978898	1.01E-07	0.000198668	2.433407751	Homo sapiens	RefSeq	NM_144765.1	ILMN_23446	MPZL2	NM_144765.1	NM_144765.1		10205	21536336	NM_144765.1	MPZL2	NP_658911.1	ILMN_1775016	150202	I	891	GGCTGTTAGGTGTTTCCCATATGAAATTAGAGGAGCTGGGTCAGGGAGAC	11	-	118127813-118127862	11q23.3d	Homo sapiens myelin protein zero-like 2 (MPZL2), transcript variant 2, mRNA.	Any of the various filamentous elements that form the internal framework of cells, and typically remain after treatment of the cells with mild detergent to remove membrane constituents and soluble components of the cytoplasm. The term embraces intermediate filaments, microfilaments, microtubules, the microtrabecular lattice, and other structures characterized by a polymeric filamentous nature and…	The attachment of a cell, either to another cell or to an underlying substrate such as the extracellular matrix, via cell adhesion molecules [goid 7155] [evidence IEA]; The attachment of an adhesion molecule in one cell to an identical molecule in an adjacent cell [goid 7156] [pmid 9585423] [evidence TAS]; The process by which anatomical structures are generated and organized. Morphogenesis perta…	Interacting selectively with any protein or protein complex (a complex of two or more proteins that may include other nonprotein molecules) [goid 5515] [evidence IEA]	MPZL2; EVA1; EVA	MPZL2; EVA1; EVA	NM_144765.1
ILMN_2370882	3797.86855	6789.936222	8.824399846	1.12E-07	0.000207834	2.40215293	Homo sapiens	RefSeq	NM_203379.1	ILMN_6029	ACSL5	NM_203379.1	NM_203379.1		51703	42794757	NM_203379.1	ACSL5	NP_976313.1	ILMN_2370882	620577	A	2503	TTAGTAACCACAAGTTCAAGGGTCAAAGGGACCCTCTGTGCCTTCTTCTT	10	+	114171377-114171413:114171660-114171672	10q25.2b	Homo sapiens acyl-CoA synthetase long-chain family member 5 (ACSL5), transcript variant 2, mRNA.	A semiautonomous, self replicating organelle that occurs in varying numbers, shapes, and sizes in the cytoplasm of virtually all eukaryotic cells. It is notably the site of tissue respiration [goid 5739] [evidence IEA]; The outer, i.e. cytoplasm-facing, lipid bilayer of the mitochondrial envelope [goid 5741] [evidence IEA]; The inner, i.e. lumen-facing, lipid bilayer of the mitochondrial envelope…	The chemical reactions and pathways involving lipids, compounds soluble in an organic solvent but not, or sparingly, in an aqueous solvent. Includes fatty acids; neutral fats, other fatty-acid esters, and soaps; long-chain (fatty) alcohols and waxes; sphingoids and other long-chain bases; glycolipids, phospholipids and sphingolipids; and carotenes, polyprenols, sterols, terpenes and other isopren…	Interacting selectively with magnesium (Mg) ions [goid 287] [evidence IEA]; Catalysis of the reaction: ATP + a long-chain carboxylic acid + CoA = AMP + diphosphate + an acyl-CoA; long-chain fatty acids have chain lengths of C12-18 [goid 4467] [evidence IEA]; Catalysis of the ligation of two substances with concomitant breaking of a diphosphate linkage, usually in a nucleoside triphosphate. Ligase…	ACS2; FACL5; ACS5	ACS2; FACL5; ACS5	NM_203379.1
ILMN_1746720	-276.2991075	381.4375833	-8.789777892	1.18E-07	0.000207834	2.385433361	Homo sapiens	RefSeq	NM_153211.1	ILMN_23336	TTC39C	NM_153211.2	NM_153211.2		125488	116256461	NM_153211.2	TTC39C	NP_694943.2	ILMN_1746720	3310142	S	1797	GCATGTCCGCATCCATGCTGCTCTGGCCTCTCTGAGGGAATTGGTTCCTC	18	+	19966482-19966531	18q11.2c	Homo sapiens tetratricopeptide repeat domain 39C (TTC39C), mRNA.				HsT2697; FLJ33761	FLJ33761; HsT2697	NM_153211.2
ILMN_1764629	8625.2397	7849.783033	8.766056632	1.22E-07	0.000207834	2.373908998	Homo sapiens	RefSeq	NM_015359.1	ILMN_7176	SLC39A14	NM_015359.2	NM_015359.2		23516	142373806	NM_015359.2	SLC39A14	NP_056174.1	ILMN_1764629	2630563	S	4161	TGTCACGTGCAGGAACAGTGAGGCAGGGACAGGGGTTCTGCTCCTTCTCA	8	+	22335693-22335742	8p21.3a	Homo sapiens solute carrier family 39 (zinc transporter), member 14 (SLC39A14), mRNA.	Double layer of lipid molecules that encloses all cells, and, in eukaryotes, many organelles; may be a single or double lipid bilayer; also includes associated proteins [goid 16020] [evidence IEA]; Penetrating at least one phospholipid bilayer of a membrane. May also refer to the state of being buried in the bilayer with no exposure outside the bilayer. When used to describe a protein, indicates …	The directed movement of charged atoms or small charged molecules into, out of, within or between cells [goid 6811] [evidence IEA]; The directed movement of zinc (Zn) ions into, out of, within or between cells [goid 6829] [evidence IEA]; The directed movement of metal ions, any metal ion with an electric charge, into, out of, within or between cells [goid 30001] [evidence IEA]	Interacting selectively with zinc (Zn) ions [goid 8270] [evidence IEA]; Catalysis of the transfer of metal ions from one side of a membrane to the other [goid 46873] [evidence IEA]	cig19; ZIP14; LZT-Hs4; KIAA0062	cig19; ZIP14; LZT-Hs4; KIAA0062	NM_015359.2
ILMN_2197846	719.1417125	1527.970461	8.762897734	1.23E-07	0.000207834	2.37237008	Homo sapiens	RefSeq	NM_000183.2	ILMN_14786	HADHB	NM_000183.2	NM_000183.2		3032	105990524	NM_000183.2	HADHB	NP_000174.1	ILMN_2197846	6620152	S	1568	GGCTGCTGCCAACAGATTACGGAAAGAAGGAGGCCAGTATGGCTTAGTGG	2	+	26361871-26361920	2p23.3b	Homo sapiens hydroxyacyl-Coenzyme A dehydrogenase/3-ketoacyl-Coenzyme A thiolase/enoyl-Coenzyme A hydratase (trifunctional protein), beta subunit (HADHB), nuclear gene encoding mitochondrial protein, mRNA.	A semiautonomous, self replicating organelle that occurs in varying numbers, shapes, and sizes in the cytoplasm of virtually all eukaryotic cells. It is notably the site of tissue respiration [goid 5739] [evidence IEA]; The double lipid bilayer enclosing the mitochondrion and separating its contents from the cell cytoplasm; includes the intermembrane space [goid 5740] [pmid 1550553] [evidence TAS…	The chemical reactions and pathways involving lipids, compounds soluble in an organic solvent but not, or sparingly, in an aqueous solvent. Includes fatty acids; neutral fats, other fatty-acid esters, and soaps; long-chain (fatty) alcohols and waxes; sphingoids and other long-chain bases; glycolipids, phospholipids and sphingolipids; and carotenes, polyprenols, sterols, terpenes and other isopren…	Catalysis of the reaction: (S)-3-hydroxyacyl-CoA + NAD+ = 3-oxoacyl-CoA + NADH + H+ [goid 3857] [pmid 1550553] [evidence TAS]; Catalysis of the reaction: acyl-CoA + acetyl-CoA = CoA + 3-oxoacyl-CoA [goid 3988] [pmid 8135828] [evidence TAS]; Catalysis of the reaction: (3S)-3-hydroxyacyl-CoA = trans-2(or 3)-enoyl-CoA + H2O [goid 4300] [pmid 1550553] [evidence TAS]; Catalysis of the generalized reac…	MGC87480; MSTP029; TP-BETA	MGC87480; TP-BETA; MSTP029	NM_000183.2
ILMN_1761456	657.3361125	1462.562617	8.709979646	1.34E-07	0.000218179	2.346440656	Homo sapiens	RefSeq	NM_018466.2	ILMN_3125	ALG13	NM_018466.3	NM_018466.3		79868	142371314	NM_018466.3	ALG13	NP_060936.1	ILMN_1761456	6660411	S	389	GAGGGTCATCTCTTCTATTGTACCTGCAGCACGCTTCCTGGGCTGTTACA	X	+	110814959-110814987:110817771-110817791	Xq23a	Homo sapiens asparagine-linked glycosylation 13 homolog (S. cerevisiae) (ALG13), mRNA.	The irregular network of unit membranes, visible only by electron microscopy, that occurs in the cytoplasm of many eukaryotic cells. The membranes form a complex meshwork of tubular channels, which are often expanded into slitlike cavities called cisternae. The ER takes two forms, rough (or granular), with ribosomes adhering to the outer surface, and smooth (with no ribosomes attached) [goid 5783…	The chemical reactions and pathways involving carbohydrates, any of a group of organic compounds based of the general formula Cx(H2O)y. Includes the formation of carbohydrate derivatives by the addition of a carbohydrate residue to another molecule [goid 5975] [evidence IEA]; Covalent attachment of a glycosyl residue to a lipid molecule [goid 30259] [evidence IEA]	Catalysis of the reaction: UDP-N-acetyl-D-glucosamine + N-acetyl-D-glucosaminyl-diphosphodolichol = UDP + N,N''-diacetylchitobiosyldiphosphodolichol [goid 4577] [evidence IEA]; Catalysis of the transfer of a hexosyl group from one compound (donor) to another (acceptor) [goid 16758] [evidence IEA]; Interacting selectively with any carbohydrate [goid 30246] [evidence IEA]	YGL047W; GLT28D1; MDS031; CXorf45	YGL047W; GLT28D1; MDS031	NM_018466.3
ILMN_1678816	258.3217242	172.3425048	8.687462905	1.39E-07	0.000218572	2.335321651	Homo sapiens	RefSeq	NM_022469.3	ILMN_24616	GREM2	NM_022469.3	NM_022469.3		64388	71164891	NM_022469.3	GREM2	NP_071914.3	ILMN_1678816	3440068	S	3594	GGAAGTCCACTGTTAGTCTCTCCGTTAGCACCAGGGACACACTTGTTCTG	1	-	240653412-240653461	1q43d	Homo sapiens gremlin 2, cysteine knot superfamily, homolog (Xenopus laevis) (GREM2), mRNA.	The space external to the outermost structure of a cell. For cells without external protective or external encapsulating structures this refers to space outside of the plasma membrane. This term covers the host cell environment outside an intracellular parasite [goid 5576] [evidence IEA]; The space external to the outermost structure of a cell. For cells without external protective or external en…	A series of molecular signals generated as a consequence of any member of the BMP (bone morphogenetic protein) family binding to a cell surface receptor [goid 30509] [pmid 15621726] [evidence EXP]	Functions to control the survival, growth, differentiation and effector function of tissues and cells [goid 5125] [evidence IEA]	DAND3; PRDC; CKTSF1B2	DAND3; PRDC; CKTSF1B2	NM_022469.3
ILMN_1866887	205.57131	491.2556333	8.615031807	1.55E-07	0.000237363	2.299202454	Homo sapiens	Unigene	Hs.294103	ILMN_85185	HS.294103	Hs.294103		Hs.294103	NA	31874448	BX537605			ILMN_1866887	2030048	S	3457	TGGTGCATGATGCCAAGTTTATCTTTAGTTAGCCATTGCCACCTGATATG	5	-	36134665-36134714		Homo sapiens mRNA; cDNA DKFZp686P23119 (from clone DKFZp686P23119)						BX537605
ILMN_1723969	587.582285	580.7334278	8.493221519	1.89E-07	0.00027218	2.237229078	Homo sapiens	RefSeq	NM_182734.1	ILMN_24407	PLCB1	NM_015192.2	NM_015192.2		23236	33356545	NM_015192.2	PLCB1	NP_056007.1	ILMN_1723969	1570079	A	6441	GCGCTTGTGCACTGTGTTAATATTGTTTGTGATGGATTGGACGTTGTGAC	20	+	8755267-8755316	20p12.3a	Homo sapiens phospholipase C, beta 1 (phosphoinositide-specific) (PLCB1), transcript variant 1, mRNA.				FLJ45792; PLC-154; PLC-I; PI-PLC	FLJ45792; PLC-154; PLC-I; PI-PLC	NM_015192.2
ILMN_2068104	1112.825643	787.3508356	8.490669584	1.90E-07	0.00027218	2.235913991	Homo sapiens	RefSeq	NM_006528.2	ILMN_17570	TFPI2	NM_006528.2	NM_006528.2		7980	31543803	NM_006528.2	TFPI2	NP_006519.1	ILMN_2068104	5080543	S	726	GATGCCAAAGCTTCGCTTTGCCAGTAGAATCCGGAAAATTCGGAAGAAGC	7	-	93516139-93516188	7q21.3a	Homo sapiens tissue factor pathway inhibitor 2 (TFPI2), mRNA.	The space external to the outermost structure of a cell. For cells without external protective or external encapsulating structures this refers to space outside of the plasma membrane. This term covers the host cell environment outside an intracellular parasite [goid 5576] [evidence IEA]; A layer consisting mainly of proteins (especially collagen) and glycosaminoglycans (mostly as proteoglycans) …	The sequential process by which the multiple coagulation factors of the blood interact, ultimately resulting in the formation of an insoluble fibrin clot; it may be divided into three stages: stage 1, the formation of intrinsic and extrinsic prothrombin converting principle; stage 2, the formation of thrombin; stage 3, the formation of stable fibrin polymers [goid 7596] [evidence IEA]	Stops, prevents or reduces the activity of serine-type endopeptidases, enzymes that catalyze the hydrolysis of nonterminal peptide bonds in a polypeptide chain; a serine residue (and a histidine residue) are at the active center of the enzyme [goid 4867] [evidence IEA]; The action of a molecule that contributes to the structural integrity of the extracellular matrix [goid 5201] [pmid 8914837] [ev…	TFPI-2; PP5; FLJ21164	TFPI-2; PP5; FLJ21164	NM_006528.2
ILMN_1739025	-151.8289084	72.22558146	-8.449595167	2.03E-07	0.00027229	2.214651482	Homo sapiens	RefSeq	XM_932672.1	ILMN_34862	LOC645367	XM_932672.1	XM_932672.1		645367	89058763	XM_932672.1	LOC645367	XP_937765.1	ILMN_1739025	3610575	I	390	GCAGTCCCAGAAGGCACTTTAGGAGGCCAAGTCAGGAGGAGCGCATGAGC	22	-	19905384-19905420:19906155-19906167	2p11.1d	PREDICTED: Homo sapiens similar to Gamma-glutamyltranspeptidase 1 precursor (Gamma-glutamyltransferase 1) (CD224 antigen), transcript variant 2 (LOC645367), mRNA.						XM_932672.1
ILMN_1756091	-49.32061321	32.27826808	-8.437255979	2.07E-07	0.00027229	2.208228674	Homo sapiens	RefSeq	XM_939749.1	ILMN_177677	C14ORF184	NM_001080113.2	NM_001080113.2		650662	142353873	NM_001080113.2	C14orf184	NP_001073582.2	ILMN_1756091	50743	S	1583	GGCCCGGTTTTGGTATTTACATGCTTATCTCTCCCCTGCAATAGGGACAG	14	-	92039751-92039800	14q32.12a	Homo sapiens chromosome 14 open reading frame 184 (C14orf184), mRNA.				FLJ33842		NM_001080113.2
ILMN_1711818	196.363229	138.6346338	8.436518485	2.07E-07	0.00027229	2.207844274	Homo sapiens	RefSeq	NM_018068.2	ILMN_26555	PIWIL2	NM_018068.2	NM_018068.2		55124	24431984	NM_018068.2	PIWIL2	NP_060538.2	ILMN_1711818	6480424	A	3048	GGCTGGTGAGAAGAAAGGCGGCCTCAGAACTCAGCTGTGACTCTTGCAGA	8	+	22268982-22269031	8p21.3a	Homo sapiens piwi-like 2 (Drosophila) (PIWIL2), mRNA.	All of the contents of a cell excluding the plasma membrane and nucleus, but including other subcellular structures [goid 5737] [evidence IEA]	Progression through prophase of meiosis I; divided into several stages [goid 7128] [evidence IEA]; The biological process whose specific outcome is the progression of a multicellular organism over time from an initial condition (e.g. a zygote or a young adult) to a later condition (e.g. a multicellular animal or an aged adult) [goid 7275] [evidence IEA]; The process of formation of spermatozoa, i…	Interacting selectively with any nucleic acid [goid 3676] [evidence IEA]; Interacting selectively with any protein or protein complex (a complex of two or more proteins that may include other nonprotein molecules) [goid 5515] [evidence IEA]	HILI; mili; FLJ10351; PIWIL1L; MGC133049	HILI; mili; FLJ10351; PIWIL1L; MGC133049	NM_018068.2
ILMN_1769201	-555.5524475	504.7938389	-8.356516027	2.36E-07	0.000301654	2.165795093	Homo sapiens	RefSeq	NM_004433.3	ILMN_13615	ELF3	NM_004433.3	NM_004433.3		1999	40255034	NM_004433.3	ELF3	NP_004424.2	ILMN_1769201	1510300	S	4697	GCTCCAGCACCTTCTTTCTGGACTGGCGTTCACCTCCCTGCTCAGTGCTT	1	+	200251463-200251512	1q32.1c	Homo sapiens E74-like factor 3 (ets domain transcription factor, epithelial-specific ) (ELF3), mRNA.	A membrane-bounded organelle of eukaryotic cells in which chromosomes are housed and replicated. In most cells, the nucleus contains all of the cell's chromosomes except the organellar chromosomes, and is the site of RNA synthesis and processing. In some species, or in specialized cell types, RNA metabolism or DNA replication may be absent [goid 5634] [evidence IEA]; A membrane-bounded organelle …	Any process that modulates the frequency, rate or extent of DNA-dependent transcription [goid 6355] [evidence IEA]; The process by which anatomical structures are generated and organized. Morphogenesis pertains to the creation of form [goid 9653] [evidence IEA]; The process whose specific outcome is the progression of an embryo from its formation until the end of its embryonic life stage. The end…	The function of binding to a specific DNA sequence in order to modulate transcription. The transcription factor may or may not also interact selectively with a protein or macromolecular complex [goid 3700] [evidence IEA]; Interacting selectively with DNA of a specific nucleotide composition, e.g. GC-rich DNA binding, or with a specific sequence motif or type of DNA e.g. promotor binding or rDNA b…	ESX; ESE-1; EPR-1; ERT	ESX; ESE-1; EPR-1; ERT	NM_004433.3
ILMN_1808202	-343.956415	1091.302978	-8.320023271	2.50E-07	0.000311715	2.146382303	Homo sapiens	RefSeq	NM_138774.2	ILMN_15785	C19ORF22	NM_138774.2	NM_138774.2		91300	34222140	NM_138774.2	C19orf22	NP_620129.2	ILMN_1808202	150020	S	1626	CAGCCTGACTCCTGCCTGATAGCTCCTGTGTCCCCATGCTGGTCCTCCTG	19	-	847611-847660	19p13.3i	Homo sapiens chromosome 19 open reading frame 22 (C19orf22), mRNA.	A membrane-bounded organelle of eukaryotic cells in which chromosomes are housed and replicated. In most cells, the nucleus contains all of the cell's chromosomes except the organellar chromosomes, and is the site of RNA synthesis and processing. In some species, or in specialized cell types, RNA metabolism or DNA replication may be absent [goid 5634] [evidence IEA]		Interacting selectively with any nucleic acid [goid 3676] [evidence IEA]	MGC16353	MGC16353	NM_138774.2
ILMN_2353490	102.082279	92.71119722	8.283192783	2.66E-07	0.000322566	2.126640693	Homo sapiens	RefSeq	NM_000278.2	ILMN_16345	PAX2	NM_000278.2	NM_000278.2		5076	34878700	NM_000278.2	PAX2	NP_000269.2	ILMN_2353490	6450767	A	3097	GGCTGCTGCTTTGTGGAAAGACGGTGTGTGTCGTGTGAAGGCGAAACCCG	10	+	102578592-102578641	10q24.31a	Homo sapiens paired box gene 2 (PAX2), transcript variant b, mRNA.	A membrane-bounded organelle of eukaryotic cells in which chromosomes are housed and replicated. In most cells, the nucleus contains all of the cell's chromosomes except the organellar chromosomes, and is the site of RNA synthesis and processing. In some species, or in specialized cell types, RNA metabolism or DNA replication may be absent [goid 5634] [evidence IEA]; A membrane-bounded organelle …	Any process that modulates the frequency, rate or extent of DNA-dependent transcription [goid 6355] [evidence IEA]; The biological process whose specific outcome is the progression of a multicellular organism over time from an initial condition (e.g. a zygote or a young adult) to a later condition (e.g. a multicellular animal or an aged adult) [goid 7275] [evidence IEA]; Any process that stops, p…	Interacting selectively with DNA (deoxyribonucleic acid) [goid 3677] [evidence IEA]; Interacting selectively with DNA (deoxyribonucleic acid) [goid 3677] [pmid 9106533] [evidence TAS]			NM_000278.2
ILMN_1805606	250.74895	357.5522222	8.246616108	2.82E-07	0.000333933	2.106885662	Homo sapiens	RefSeq	NM_001029884.1	ILMN_176922	PLEKHG1	NM_001029884.1	NM_001029884.1		57480	71274147	NM_001029884.1	PLEKHG1	NP_001025055.1	ILMN_1805606	4920670	S	5095	CGCAGAACCCTTTACCTGTATTCCTGGACAAGGCCTAGAGAACGAGCTGC	6	+	151161716-151161765	6q25.1b	Homo sapiens pleckstrin homology domain containing, family G (with RhoGef domain) member 1 (PLEKHG1), mRNA.	The living contents of a cell; the matter contained within (but not including) the plasma membrane, usually taken to exclude large vacuoles and masses of secretory or ingested material. In eukaryotes it includes the nucleus and cytoplasm [goid 5622] [evidence IEA]	Any process that modulates the frequency, rate or extent of Rho protein signal transduction [goid 35023] [evidence IEA]	Stimulates the exchange of guanyl nucleotides by a GTPase. Under normal cellular physiological conditions, the concentration of GTP is higher than that of GDP, favoring the replacement of GDP by GTP in association with the GTPase [goid 5085] [evidence IEA]; Stimulates the exchange of guanyl nucleotides by a GTPase of the Rho family. Under normal cellular physiological conditions, the concentratio…	KIAA1209; FLJ31738	KIAA1209; FLJ31738	NM_001029884.1
ILMN_1717264	62.18092498	39.18797934	8.212650204	2.98E-07	0.000338192	2.088406299	Homo sapiens	RefSeq	XM_930655.1	ILMN_38330	LOC642252	XM_930655.1	XM_930655.1		642252	88967470	XM_930655.1	LOC642252	XP_935748.1	ILMN_1717264	4640025	I	325	CCTGGTCCTGTGAATTGAAGCTTATCATATACCCAAAGCCTTGACTAGAA	3	+	31047-31090:31091-31096		PREDICTED: Homo sapiens similar to Homogentisate 1,2-dioxygenase (Homogentisicase) (Homogentisate oxygenase) (Homogentisic acid oxidase), transcript variant 5 (LOC642252), mRNA.						XM_930655.1
ILMN_1696316	371.04999	347.1011933	8.209222036	3.00E-07	0.000338192	2.086533954	Homo sapiens	RefSeq	NM_001876.2	ILMN_13748	CPT1A	NM_001031847.1	NM_001031847.1		1374	73623027	NM_001031847.1	CPT1A	NP_001027017.1	ILMN_1696316	5290358	A	2187	GGTTGCTGATGACGGCTATGGTGTGTCGTACATCCTTGTGGGAGAGAACC	11	-	68283656-68283705	11q13.2b	Homo sapiens carnitine palmitoyltransferase 1A (liver) (CPT1A), nuclear gene encoding mitochondrial protein, transcript variant 2, mRNA.	A semiautonomous, self replicating organelle that occurs in varying numbers, shapes, and sizes in the cytoplasm of virtually all eukaryotic cells. It is notably the site of tissue respiration [goid 5739] [evidence IEA]; A semiautonomous, self replicating organelle that occurs in varying numbers, shapes, and sizes in the cytoplasm of virtually all eukaryotic cells. It is notably the site of tissue…	The chemical reactions and pathways involving lipids, compounds soluble in an organic solvent but not, or sparingly, in an aqueous solvent. Includes fatty acids; neutral fats, other fatty-acid esters, and soaps; long-chain (fatty) alcohols and waxes; sphingoids and other long-chain bases; glycolipids, phospholipids and sphingolipids; and carotenes, polyprenols, sterols, terpenes and other isopren…	Catalysis of the reaction: palmitoyl-CoA + L-carnitine = CoA + L-palmitoylcarnitine [goid 4095] [pmid 7892212] [evidence TAS]; Catalysis of the generalized reaction: acyl-carrier + reactant = acyl-reactant + carrier [goid 8415] [evidence IEA]; Catalysis of the transfer of a group, e.g. a methyl group, glycosyl group, acyl group, phosphorus-containing, or other groups, from one compound (generally…	CPT1-L; L-CPT1; CPT1	CPT1-L; L-CPT1; CPT1	NM_001031847.1
ILMN_1800465	294.8744675	370.4417611	8.186310149	3.12E-07	0.000343034	2.073986107	Homo sapiens	RefSeq	XM_945239.1	ILMN_32594	LOC654042	XM_945239.1	XM_945239.1		654042	89037559	XM_945239.1	LOC654042	XP_950332.1	ILMN_1800465	4010543	I	903	TGCTTCAACCCTGCATCATCCCTTGAGTACCCCAAAGAAACAGCTGGTAC					PREDICTED: Homo sapiens similar to dehydrogenase/reductase (SDR family) member 4 like 2, transcript variant 4 (LOC654042), mRNA.						XM_945239.1
ILMN_1738784	-566.792265	1248.090783	-8.168959369	3.21E-07	0.000344974	2.064444154	Homo sapiens	RefSeq	NM_006243.2	ILMN_11331	PPP2R5A	NM_006243.2	NM_006243.2		5525	30795205	NM_006243.2	PPP2R5A	NP_006234.1	ILMN_1738784	5870746	S	2796	TCCAGTCCTCACAACCTGTCCTTCACCTAGTCCCTCCTGACCCAGGGATG	1	+	210601496-210601545	1q32.3b	Homo sapiens protein phosphatase 2, regulatory subunit B', alpha isoform (PPP2R5A), mRNA.	A heterodimer with protein serine/threonine phosphatase activity that is polycation-stimulated (PCS), being directly stimulated by protamine, polylysine, or histone H1; it constitutes a subclass of several enzymes activated by different histones and polylysine, and consists of catalytic and regulatory subunits [goid 159] [evidence IEA]; All of the contents of a cell excluding the plasma membrane …	The cascade of processes by which a signal interacts with a receptor, causing a change in the level or activity of a second messenger or other downstream target, and ultimately effecting a change in the functioning of the cell [goid 7165] [evidence IEA]	Interacting selectively with any protein or protein complex (a complex of two or more proteins that may include other nonprotein molecules) [goid 5515] [pmid 9847399] [evidence IPI]; Modulation of the activity of the enzyme protein phosphatase type 2A [goid 8601] [pmid 8703017] [evidence TAS]	MGC131915; B56A; PR61A	MGC131915; B56A; PR61A	NM_006243.2
ILMN_2391912	291.740445	416.49115	8.139064046	3.37E-07	0.000351325	2.047922772	Homo sapiens	RefSeq	NM_003003.2	ILMN_32750	SEC14L1	NM_003003.2	NM_003003.2		6397	88758562	NM_003003.2	SEC14L1	NP_002994.2	ILMN_2391912	1770044	A	2166	TTCCCCGGGTGGACGACGTGCTTGCGTCCCTGCAGGTCTCTTCGCACAAG	17	+	72721073-72721122	17q25.2b	Homo sapiens SEC14-like 1 (S. cerevisiae) (SEC14L1), transcript variant 1, mRNA.	The living contents of a cell; the matter contained within (but not including) the plasma membrane, usually taken to exclude large vacuoles and masses of secretory or ingested material. In eukaryotes it includes the nucleus and cytoplasm [goid 5622] [evidence IEA]; A compound membranous cytoplasmic organelle of eukaryotic cells, consisting of flattened, ribosome-free vesicles arranged in a more o…	The directed movement of substances (such as macromolecules, small molecules, ions) into, out of, within or between cells, or within a multicellular organism [goid 6810] [evidence IEA]	Enables the directed movement of substances (such as macromolecules, small molecules, ions) into, out of, within or between cells [goid 5215] [evidence IEA]; The selective, often stoichiometric, interaction of a molecule with one or more specific sites on another molecule [goid 5488] [pmid 8697811] [evidence TAS]	SEC14L; DKFZp686C06176; PRELID4A	SEC14L; DKFZp686C06176; PRELID4A	NM_003003.2
ILMN_1755350	201.747681	146.941374	8.131044167	3.42E-07	0.000351325	2.043473232	Homo sapiens	RefSeq	XM_938848.1	ILMN_26555	PIWIL2	NM_018068.2	NM_018068.2		55124	24431984	NM_018068.2	PIWIL2	NP_060538.2	ILMN_1755350	6130376	A	3228	GGCCTTGTTGCCTGTGTAGAGCAAGTTACGGTGGTACTGCCACTCTGCAG	8	+	22269162-22269211	8p21.3a	Homo sapiens piwi-like 2 (Drosophila) (PIWIL2), mRNA.	All of the contents of a cell excluding the plasma membrane and nucleus, but including other subcellular structures [goid 5737] [evidence IEA]	Progression through prophase of meiosis I; divided into several stages [goid 7128] [evidence IEA]; The biological process whose specific outcome is the progression of a multicellular organism over time from an initial condition (e.g. a zygote or a young adult) to a later condition (e.g. a multicellular animal or an aged adult) [goid 7275] [evidence IEA]; The process of formation of spermatozoa, i…	Interacting selectively with any nucleic acid [goid 3676] [evidence IEA]; Interacting selectively with any protein or protein complex (a complex of two or more proteins that may include other nonprotein molecules) [goid 5515] [evidence IEA]	HILI; mili; FLJ10351; PIWIL1L; MGC133049		NM_018068.2
ILMN_1767929	1355.716325	1171.318111	8.111599221	3.53E-07	0.00035511	2.032654174	Homo sapiens	RefSeq	XM_930670.1	ILMN_38378	LOC642252	XM_930670.1	XM_930670.1		642252	88967472	XM_930670.1	LOC642252	XP_935763.1	ILMN_1767929	360059	I	1785	CTTGGTTTGTACCACCAGGCTGGCAATTCAGGACACAAGCAAAGGCACAG	3	+	57621-57670		PREDICTED: Homo sapiens similar to Homogentisate 1,2-dioxygenase (Homogentisicase) (Homogentisate oxygenase) (Homogentisic acid oxidase), transcript variant 6 (LOC642252), mRNA.						XM_930670.1
ILMN_3282768	-233.9660875	325.6879778	-8.034889257	4.01E-07	0.000387501	1.989545639	Homo sapiens	RefSeq	XR_018556.2	ILMN_168376	LOC644879	XR_018556.2	XR_018556.2		644879	169166828	XR_018556.2	LOC644879		ILMN_3282768	3870452	M	526	AAGAAGTGAGGGTCCCCGACCCAGGAGAACGGTGGTTCCCACAGGACAAT				4q31.1c	PREDICTED: Homo sapiens misc_RNA (LOC644879), miscRNA.						XR_018556.2
ILMN_2329927	2033.983525	2108.460222	8.033764413	4.01E-07	0.000387501	1.988908403	Homo sapiens	RefSeq	NM_016818.2	ILMN_17587	ABCG1	NM_016818.2	NM_016818.2		9619	46592897	NM_016818.2	ABCG1	NP_058198.2	ILMN_2329927	5860377	A	2214	ATCCAACCCCTAGAACCGCGTTGGGTTTGTGGGTGTCTCGTGCTCAGCCA	21	+	42589678-42589727	21q22.3b	Homo sapiens ATP-binding cassette, sub-family G (WHITE), member 1 (ABCG1), transcript variant 2, mRNA.	The lipid bilayer surrounding any of the compartments of the Golgi apparatus [goid 139] [evidence IEA]; A membrane-bounded organelle that carries materials newly ingested by endocytosis. It passes many of the materials to lysosomes for degradation [goid 5768] [evidence IEA]; A membrane-bounded organelle that carries materials newly ingested by endocytosis. It passes many of the materials to lysos…	The directed movement of lipids into, out of, within or between cells. Lipids are compounds soluble in an organic solvent but not, or sparingly, in an aqueous solvent [goid 6869] [evidence IEA]; The chemical reactions and pathways involving cholesterol, cholest-5-en-3 beta-ol, the principal sterol of vertebrates and the precursor of many steroids, including bile acids and steroid hormones. It is …	Interacting selectively with a nucleotide, any compound consisting of a nucleoside that is esterified with (ortho)phosphate or an oligophosphate at any hydroxyl group on the ribose or deoxyribose moiety [goid 166] [evidence IEA]; Interacting selectively with ATP, adenosine 5'-triphosphate, a universally important coenzyme and enzyme regulator [goid 5524] [evidence IEA]; Interacting selectively wi…	WHITE1; ABC8; MGC34313	WHITE1; ABC8; MGC34313	NM_016818.2
ILMN_2043060	224.6989738	207.3164794	8.021962493	4.09E-07	0.000387501	1.982213536	Homo sapiens	RefSeq	NM_014996.1	ILMN_4983	PLCH1	NM_014996.1	NM_014996.1		23007	57863297	NM_014996.1	PLCH1	NP_055811.1	ILMN_2043060	5910521	S	5740	TTACAGACTGCGAACAACGGCTTTCAGAATGAGGGACTTCCATCAGACTC	3	-	156680640-156680689	3q25.31a	Homo sapiens phospholipase C, eta 1 (PLCH1), mRNA.	That fraction of cells, prepared by disruptive biochemical methods, that includes the plasma and other membranes [goid 5624] [evidence IEA]; All of the contents of a cell excluding the plasma membrane and nucleus, but including other subcellular structures [goid 5737] [evidence IEA]; That part of the cytoplasm that does not contain membranous or particulate subcellular components [goid 5829] [evi…	A series of reactions within the cell that occur as a result of a single trigger reaction or compound [goid 7242] [evidence IEA]; The chemical reactions and pathways resulting in the breakdown of lipids, compounds soluble in an organic solvent but not, or sparingly, in an aqueous solvent [goid 16042] [evidence IEA]	Catalysis of the reaction: 1-phosphatidyl-1D-myo-inositol 4,5-bisphosphate + H2O = D-myo-inositol 1,4,5-trisphosphate + diacylglycerol [goid 4435] [evidence IEA]; Mediates the transfer of a signal from the outside to the inside of a cell by means other than the introduction of the signal molecule itself into the cell [goid 4871] [evidence IEA]; Interacting selectively with calcium ions (Ca2+) [go…	DKFZp434C1372; PLCeta1; PLCL3; MGC117152	DKFZp434C1372; PLCeta1; PLCL3; MGC117152	NM_014996.1
ILMN_2352009	471.87753	637.5120833	8.003236355	4.22E-07	0.000391979	1.971557127	Homo sapiens	RefSeq	NM_000018.2	ILMN_177769	ACADVL	NM_000018.2	NM_000018.2		37	76496473	NM_000018.2	ACADVL	NP_000009.1	ILMN_2352009	1240551	A	1830	ATGAACAGTTTCTGCTGCAGCGGCTGGCAGACGGGGCCATCGACCTCTAT	17	+	7068685-7068734	17p13.1d	Homo sapiens acyl-Coenzyme A dehydrogenase, very long chain (ACADVL), nuclear gene encoding mitochondrial protein, transcript variant 1, mRNA.	A semiautonomous, self replicating organelle that occurs in varying numbers, shapes, and sizes in the cytoplasm of virtually all eukaryotic cells. It is notably the site of tissue respiration [goid 5739] [pmid 7668252] [evidence TAS]; The inner, i.e. lumen-facing, lipid bilayer of the mitochondrial envelope. It is highly folded to form cristae [goid 5743] [evidence IEA]; Double layer of lipid mol…	The chemical reactions and pathways involving lipids, compounds soluble in an organic solvent but not, or sparingly, in an aqueous solvent. Includes fatty acids; neutral fats, other fatty-acid esters, and soaps; long-chain (fatty) alcohols and waxes; sphingoids and other long-chain bases; glycolipids, phospholipids and sphingolipids; and carotenes, polyprenols, sterols, terpenes and other isopren…	Catalysis of the reaction: acyl-CoA + ETF = 2,3-dehydroacyl-CoA + reduced ETF [goid 4466] [pmid 8466512] [evidence TAS]; Any molecular entity that serves as an electron acceptor and electron donor in an electron transport system [goid 9055] [evidence IEA]; Interacting selectively with FAD, flavin-adenine dinucleotide, the coenzyme or the prosthetic group of various flavoprotein oxidoreductase enz…	ACAD6; VLCAD; LCACD	ACAD6; VLCAD; LCACD	NM_000018.2
ILMN_1652085	1355.713475	2357.653778	7.892886524	5.08E-07	0.000450858	1.907914294	Homo sapiens	RefSeq	NM_005791.1	ILMN_161971	MPHOSPH10	NM_005791.1	NM_005791.1		10199	31317304	NM_005791.1	MPHOSPH10	NP_005782.1	ILMN_1652085	2350563	S	1961	GAAGTAGCCCCAGTGAGTGTTAGTGATGCAGCTCTCCTGGCCCCAGAGGA	2	+	71228688-71228737	2p13.3b	Homo sapiens M-phase phosphoprotein 10 (U3 small nucleolar ribonucleoprotein) (MPHOSPH10), mRNA.	A membrane-bounded organelle of eukaryotic cells in which chromosomes are housed and replicated. In most cells, the nucleus contains all of the cell's chromosomes except the organellar chromosomes, and is the site of RNA synthesis and processing. In some species, or in specialized cell types, RNA metabolism or DNA replication may be absent [goid 5634] [evidence IEA]; A small, dense body one or mo…	Any process involved in the conversion of a primary ribosomal RNA (rRNA) transcript into one or more mature rRNA molecules [goid 6364] [evidence IEA]; The process of removing sections of the primary RNA transcript to remove sequences not present in the mature form of the RNA and joining the remaining sections to form the mature form of the RNA [goid 8380] [pmid 9450966] [evidence NAS]	Interacting selectively with any protein or protein complex (a complex of two or more proteins that may include other nonprotein molecules) [goid 5515] [pmid 12655004] [evidence IPI]; An activity which assists splicing of substrate RNA(s) by facilitating the formation and stabilization of a series of catalytic conformations in which key RNA sequences are positioned for a series of two transesteri…	MPP10P; MPP10	MPP10P; MPP10	NM_005791.1
ILMN_1753608	2291.9413	5394.091722	7.883592759	5.16E-07	0.000450858	1.90248752	Homo sapiens	RefSeq	XM_371542.4	ILMN_308809	TMEM131	NM_015348.1	NM_015348.1		23505	150456423	NM_015348.1	TMEM131	NP_056163.1	ILMN_1753608	4290382	A	6139	CTGAGAACCTTTCCCGTTACTGCGTTTTCACCACCTGTCTTCCCCATGCT	2	-	98373254-98373303	2q11.2b	Homo sapiens transmembrane protein 131 (TMEM131), mRNA.	Double layer of lipid molecules that encloses all cells, and, in eukaryotes, many organelles; may be a single or double lipid bilayer; also includes associated proteins [goid 16020] [evidence IEA]; Penetrating at least one phospholipid bilayer of a membrane. May also refer to the state of being buried in the bilayer with no exposure outside the bilayer. When used to describe a protein, indicates …			YR-23; CC28; KIAA0257; RW1; PRO1048		NM_015348.1
ILMN_1694778	3545.98155	5296.0645	7.878312498	5.21E-07	0.000450858	1.899399637	Homo sapiens	RefSeq	NM_199187.1	ILMN_165775	LOC646723	XR_017241.1	XR_017241.1		646723	113416518	XR_017241.1	LOC646723		ILMN_1694778	6580270	A	798	AGACAAGTACTGGTCTCAGCAGATTGAGGAGAGCACCACAGTGGTCACCA	5	+	36921862-36921911	5p13.2b	PREDICTED: Homo sapiens similar to Keratin, type I cytoskeletal 18 (Cytokeratin-18) (CK-18) (Keratin-18) (K18) (LOC646723), mRNA.					K18; CYK18	XR_017241.1
ILMN_2361603	2349.144163	2116.475628	7.875028073	5.24E-07	0.000450858	1.89747721	Homo sapiens	RefSeq	NM_201539.1	ILMN_19545	NDRG2	NM_201539.1	NM_201539.1		57447	42544219	NM_201539.1	NDRG2	NP_963833.1	ILMN_2361603	4210411	A	1501	GCTGAGGGGTAAGAGGTTGTTGTAGTTGTCCTGGTGCCTCCATCAGACTC	14	-	21485403-21485452	14q11.2c	Homo sapiens NDRG family member 2 (NDRG2), transcript variant 6, mRNA.	A membrane-bounded organelle of eukaryotic cells in which chromosomes are housed and replicated. In most cells, the nucleus contains all of the cell's chromosomes except the organellar chromosomes, and is the site of RNA synthesis and processing. In some species, or in specialized cell types, RNA metabolism or DNA replication may be absent [goid 5634] [pmid 18029348] [evidence IDA]; All of the co…	The biological process whose specific outcome is the progression of a multicellular organism over time from an initial condition (e.g. a zygote or a young adult) to a later condition (e.g. a multicellular animal or an aged adult) [goid 7275] [evidence IEA]; The process whose specific outcome is the progression of nervous tissue over time, from its formation to its mature state [goid 7399] [eviden…	Elemental activities, such as catalysis or binding, describing the actions of a gene product at the molecular level. A given gene product may exhibit one or more molecular functions [goid 3674] [evidence ND ]	FLJ25522; KIAA1248; SYLD; DKFZp781G1938	FLJ25522; KIAA1248; SYLD; DKFZp781G1938	NM_201539.1
ILMN_2390609	185.6506613	143.403395	7.857875107	5.39E-07	0.00045583	1.887416022	Homo sapiens	RefSeq	NM_001149.2	ILMN_2714	ANK3	NM_001149.2	NM_001149.2		288	32967598	NM_001149.2	ANK3	NP_001140.2	ILMN_2390609	1850709	A	4819	GATGTAGACACCTTTCAGTAAGCCAATCATTTGTAACCATTCTAGCAGTG	10	-	61788362-61788411	10q21.2a	Homo sapiens ankyrin 3, node of Ranvier (ankyrin G) (ANK3), transcript variant 2, mRNA.	The long process of a neuron that conducts nerve impulses, usually away from the cell body to the terminals and varicosities, which are sites of storage and release of neurotransmitter [goid 30424] [evidence IEA]; The junction between a nerve fiber of one neuron and another neuron or muscle fiber or glial cell; the site of interneuronal communication. As the nerve fiber approaches the synapse it …	The process by which the migration of an axon growth cone is directed to a specific target site in response to a combination of attractive and repulsive cues [goid 7411] [evidence IEA]; A process that is carried out at the cellular level which results in the formation, arrangement of constituent parts, or disassembly of a synapse, the junction between a neuron and a target (neuron, muscle, or sec…	Interacting selectively with any protein or protein complex (a complex of two or more proteins that may include other nonprotein molecules) [goid 5515] [evidence IEA]; Interacting selectively with any protein or protein complex (a complex of two or more proteins that may include other nonprotein molecules) [goid 5515] [evidence IEA]; Elemental activities, such as catalysis or binding, describing …	ANKYRIN-G; FLJ45464	ANKYRIN-G; FLJ45464	NM_001149.2
ILMN_1685397	-316.2677375	359.1474889	-7.842538035	5.54E-07	0.000459606	1.878389641	Homo sapiens	RefSeq	NM_002204.1	ILMN_11442	ITGA3	NM_002204.1	NM_002204.1		3675	4504746	NM_002204.1	ITGA3	NP_002195.1	ILMN_1685397	2000368	A	4468	GAGAAGCTGAGGCTAGTTCCAAAAACCTCTCCTGACCCCTGCCTGTTGGC	17	+	45522680-45522729	17q21.33a	Homo sapiens integrin, alpha 3 (antigen CD49C, alpha 3 subunit of VLA-3 receptor) (ITGA3), transcript variant a, mRNA.	The membrane surrounding a cell that separates the cell from its external environment. It consists of a phospholipid bilayer and associated proteins [goid 5886] [evidence IEA]; A protein complex that is composed of one alpha subunit and one beta subunit, both of which are members of the integrin superfamily of cell adhesion receptors; the complex spans the plasma membrane and binds to extracellul…	The characteristic movement of immature neurons from germinal zones to specific positions where they will reside as they mature [goid 1764] [evidence IEA]; The attachment of a cell, either to another cell or to an underlying substrate such as the extracellular matrix, via cell adhesion molecules [goid 7155] [evidence IEA]; The binding of a cell to the extracellular matrix via adhesion molecules […	Combining with an extracellular or intracellular messenger to initiate a change in cell activity [goid 4872] [evidence IEA]; Interacting selectively with calcium ions (Ca2+) [goid 5509] [evidence IEA]; Interacting selectively with any protein or protein complex (a complex of two or more proteins that may include other nonprotein molecules) [goid 5515] [pmid 14676841] [evidence IPI]	GAP-B3; FLJ34704; VLA3a; VL3A; MSK18; VCA-2; FLJ34631; GAPB3; CD49C	GAP-B3; FLJ34704; VLA3a; VL3A; MSK18; VCA-2; FLJ34631; GAPB3; CD49C	NM_002204.1
ILMN_2041293	4101.192525	3737.154167	7.746348037	6.52E-07	0.000531886	1.821120182	Homo sapiens	RefSeq	NM_003129.3	ILMN_183123	SQLE	NM_003129.3	NM_003129.3		6713	62865634	NM_003129.3	SQLE	NP_003120.2	ILMN_2041293	3120367	S	2534	GTCAGAACCTTGGATTACAAAACCTCGAGCCCTTCTCAGTAGTGGTGCTG	8	+	126034070-126034119	8q24.13d	Homo sapiens squalene epoxidase (SQLE), mRNA.	The irregular network of unit membranes, visible only by electron microscopy, that occurs in the cytoplasm of many eukaryotic cells. The membranes form a complex meshwork of tubular channels, which are often expanded into slitlike cavities called cisternae. The ER takes two forms, rough (or granular), with ribosomes adhering to the outer surface, and smooth (with no ribosomes attached) [goid 5783…	The chemical reactions and pathways resulting in the formation of sterols, steroids with one or more hydroxyl groups and a hydrocarbon side-chain in the molecule [goid 16126] [pmid 9286711] [evidence NAS]; The process of removal or addition of one or more electrons with or without the concomitant removal or addition of a proton or protons [goid 55114] [evidence IEA]	Catalysis of the formation of a 2,3-epoxide in squalene [goid 4506] [pmid 9286711] [evidence NAS]; Catalysis of the formation of a 2,3-epoxide in squalene [goid 4506] [pmid 10666321] [evidence EXP]; Catalysis of an oxidation-reduction (redox) reaction, a reversible chemical reaction in which the oxidation state of an atom or atoms within a molecule is altered. One substrate acts as a hydrogen or …	FLJ30795	FLJ30795	NM_003129.3
ILMN_1788131	10913.05769	8221.718039	7.682445438	7.27E-07	0.000573611	1.782438589	Homo sapiens	RefSeq	NM_057157.1	ILMN_27300	CYP26A1	NM_057157.1	NM_057157.1		1592	16933527	NM_057157.1	CYP26A1	NP_476498.1	ILMN_1788131	5270072	A	1599	CCAGTCCCACCGTGTATCCTGTGGACAATCTCCCTGCAAGATTCACCCAT	10	+	94826985-94827034	10q23.33a	Homo sapiens cytochrome P450, family 26, subfamily A, polypeptide 1 (CYP26A1), transcript variant 2, mRNA.	The irregular network of unit membranes, visible only by electron microscopy, that occurs in the cytoplasm of many eukaryotic cells. The membranes form a complex meshwork of tubular channels, which are often expanded into slitlike cavities called cisternae. The ER takes two forms, rough (or granular), with ribosomes adhering to the outer surface, and smooth (with no ribosomes attached) [goid 5783…	The process whose specific outcome is the progression of the central nervous system over time, from its formation to the mature structure. The central nervous system is the core nervous system that serves an integrating and coordinating function. In vertebrates it consists of the brain, spinal cord and spinal nerves. In those invertebrates with a central nervous system it typically consists of a …	Interacting selectively with retinoic acid, 3,7-dimethyl-9-(2,6,-trimethyl-1-cyclohexen-1-yl)-2,4,6,8-nonatetraenoic acid [goid 1972] [pmid 10823918] [evidence IDA]; Interacting selectively with iron (Fe) ions [goid 5506] [evidence IEA]; [goid 8401] [pmid 9228017] [evidence IDA]; [goid 8401] [pmid 10823918] [evidence IDA]; Any molecular entity that serves as an electron acceptor and electron dono…	CP26; P450RAI1; CYP26; P450RAI	CP26; P450RAI1; CYP26; P450RAI	NM_057157.1
ILMN_2311166	-1245.8732	2185.638222	-7.682345487	7.27E-07	0.000573611	1.782377685	Homo sapiens	RefSeq	NM_002213.3	ILMN_24189	ITGB5	NM_002213.3	NM_002213.3		3693	34147573	NM_002213.3	ITGB5	NP_002204.2	ILMN_2311166	2490411	A	3055	GACTGTCAGGAAGGGTCGGAGTCTGTAAAACCAGCATACAGTTTGGCTTT	3	-	125964752-125964801	3q21.2a	Homo sapiens integrin, beta 5 (ITGB5), mRNA. XM_944688 XM_944693	A protein complex that is composed of one alpha subunit and one beta subunit, both of which are members of the integrin superfamily of cell adhesion receptors; the complex spans the plasma membrane and binds to extracellular matrix ligands, cell-surface ligands, and soluble ligands [goid 8305] [evidence IEA]; Double layer of lipid molecules that encloses all cells, and, in eukaryotes, many organe…	The attachment of a cell, either to another cell or to an underlying substrate such as the extracellular matrix, via cell adhesion molecules [goid 7155] [evidence IEA]; The binding of a cell to the extracellular matrix via adhesion molecules [goid 7160] [evidence IEA]; Any series of molecular signals generated as a consequence of an integrin binding to one of its physiological ligands [goid 7229]…	Combining with an extracellular or intracellular messenger to initiate a change in cell activity [goid 4872] [evidence IEA]; Interacting selectively with an integrin [goid 5178] [evidence IEA]; Interacting selectively with any protein or protein complex (a complex of two or more proteins that may include other nonprotein molecules) [goid 5515] [evidence IEA]	FLJ26658	FLJ26658	NM_002213.3
ILMN_1652306	578.462245	406.1214289	7.654932173	7.62E-07	0.0005874	1.765626055	Homo sapiens	RefSeq	NM_032446.1	ILMN_27373	MEGF10	NM_032446.1	NM_032446.1		84466	14192942	NM_032446.1	MEGF10	NP_115822.1	ILMN_1652306	840601	S	5971	GGACTCCAAGGGGCCACTGCCATCCCTTCCTGTGTGCTCTTTTTGACAAG	5	+	126823254-126823303	5q23.2f	Homo sapiens multiple EGF-like-domains 10 (MEGF10), mRNA.	The membrane surrounding a cell that separates the cell from its external environment. It consists of a phospholipid bilayer and associated proteins [goid 5886] [evidence IEA]; Penetrating at least one phospholipid bilayer of a membrane. May also refer to the state of being buried in the bilayer with no exposure outside the bilayer. When used to describe a protein, indicates that all or part of t…	The process whereby phagocytes engulf external particulate material. The particles are initially contained within phagocytic vacuoles (phagosomes), which then fuse with primary lysosomes to effect digestion of the particles [goid 6909] [evidence IEA]; The attachment of a cell, either to another cell or to an underlying substrate such as the extracellular matrix, via cell adhesion molecules [goid …	Interacting selectively with any protein or protein complex (a complex of two or more proteins that may include other nonprotein molecules) [goid 5515] [evidence IEA]	FLJ41574; DKFZp781K1852; KIAA1780	FLJ41574; DKFZp781K1852; KIAA1780	NM_032446.1
ILMN_1746784	1099.142129	904.8256172	7.63970429	7.83E-07	0.0005874	1.756279529	Homo sapiens	RefSeq	NM_144595.2	ILMN_165142	SLAIN1	NM_001040153.2	NM_001040153.2		122060	98961139	NM_001040153.2	SLAIN1	NP_001035243.1	ILMN_1746784	150019	S	2088	CGGCATCATGAGCTCATTGCACTTAATACCTGCAATGTTTGCTACTGTAC	13	+	77236092-77236141	13q22.3b	Homo sapiens SLAIN motif family, member 1 (SLAIN1), transcript variant 1, mRNA.				C13orf32; MGC131899; FLJ30046		NM_001040153.2
ILMN_2402172	261.719105	209.5510078	7.634954882	7.89E-07	0.0005874	1.753358423	Homo sapiens	RefSeq	NM_080416.1	ILMN_29087	Septin 4	NM_080416.1	NM_080416.1		5414	17986246	NM_080416.1	Septin 4	NP_536341.1	ILMN_2402172	5900543	A	1279	CGCCTGGTGGTGAAGGAACGGAATCGCAACAAACTGACTCGGGAAAGTGG	17	-	56598182-56598203:56598359-56598386	17q22d	Homo sapiens septin 4 (SEPT4), transcript variant 3, mRNA.	A membrane-bounded organelle of eukaryotic cells in which chromosomes are housed and replicated. In most cells, the nucleus contains all of the cell's chromosomes except the organellar chromosomes, and is the site of RNA synthesis and processing. In some species, or in specialized cell types, RNA metabolism or DNA replication may be absent [goid 5634] [evidence IEA]; All of the contents of a cell…	A cellular process resulting in the division of the cytoplasm of a cell and its separation into two daughter cells. Cytokinesis usually occurs after growth, replication, and segregation of cellular components [goid 910] [pmid 9889007] [evidence TAS]; The progression of biochemical and morphological phases and events that occur in a cell during successive cell replication or nuclear replication ev…	Interacting selectively with a nucleotide, any compound consisting of a nucleoside that is esterified with (ortho)phosphate or an oligophosphate at any hydroxyl group on the ribose or deoxyribose moiety [goid 166] [evidence IEA]; Catalysis of the reaction: GTP + H2O = GDP + phosphate [goid 3924] [pmid 9889007] [evidence TAS]; The action of a molecule that contributes to the structural integrity o…	hCDCREL-2; H5; hucep-7; MART; ARTS; PNUTL2; CE5B3	hCDCREL-2; H5; hucep-7; MART; ARTS; PNUTL2; CE5B3	NM_080416.1
ILMN_2379560	774.748295	1054.904944	7.616511955	8.14E-07	0.0005874	1.741987924	Homo sapiens	RefSeq	NM_033331.2	ILMN_6941	CDC14B	NM_033331.2	NM_033331.2		8555	116008453	NM_033331.2	CDC14B	NP_201588.1	ILMN_2379560	6040037	A	5041	CCGCTGAAACTGCCCTGGAGAGGCTATCTGCTGCTCTTCCATTTACCCAC	9	-	99262893-99262942	9q22.33a	Homo sapiens CDC14 cell division cycle 14 homolog B (S. cerevisiae) (CDC14B), transcript variant 2, mRNA.	A membrane-bounded organelle of eukaryotic cells in which chromosomes are housed and replicated. In most cells, the nucleus contains all of the cell's chromosomes except the organellar chromosomes, and is the site of RNA synthesis and processing. In some species, or in specialized cell types, RNA metabolism or DNA replication may be absent [goid 5634] [pmid 9367992] [evidence IDA]	The process of removing one or more phosphoric residues from a protein [goid 6470] [pmid 9367992] [evidence NAS]; The process resulting in the physical partitioning and separation of a cell into daughter cells [goid 51301] [evidence IEA]; The process resulting in the physical partitioning and separation of a cell into daughter cells [goid 51301] [evidence IEA]	Catalysis of the reaction: protein serine/threonine phosphate + H2O = protein serine/threonine + phosphate [goid 4722] [pmid 9367992] [evidence IDA]; Catalysis of the reaction: protein tyrosine phosphate + H2O = protein tyrosine + phosphate [goid 4725] [pmid 9367992] [evidence IDA]; Catalysis of the reaction: protein serine/threonine/tyrosine phosphate + H2O = protein serine/threonine/tyrosine + …	CDC14B3; hCDC14B; Cdc14B1; Cdc14B2	CDC14B3; hCDC14B; Cdc14B1; Cdc14B2	NM_033331.2
ILMN_1661875	513.0314675	406.2198144	7.614976466	8.17E-07	0.0005874	1.741039302	Homo sapiens	RefSeq	NM_001149.2	ILMN_2714	ANK3	NM_001149.2	NM_001149.2		288	32967598	NM_001149.2	ANK3	NP_001140.2	ILMN_1661875	1450672	I	2888	CTCCCCTTAGAACCCCTAGTAGACTGAGTGATGGGCTAGTGCCTTCCCAG	10	-	61819606-61819655	10q21.2a	Homo sapiens ankyrin 3, node of Ranvier (ankyrin G) (ANK3), transcript variant 2, mRNA.	The long process of a neuron that conducts nerve impulses, usually away from the cell body to the terminals and varicosities, which are sites of storage and release of neurotransmitter [goid 30424] [evidence IEA]; The junction between a nerve fiber of one neuron and another neuron or muscle fiber or glial cell; the site of interneuronal communication. As the nerve fiber approaches the synapse it …	The process by which the migration of an axon growth cone is directed to a specific target site in response to a combination of attractive and repulsive cues [goid 7411] [evidence IEA]; A process that is carried out at the cellular level which results in the formation, arrangement of constituent parts, or disassembly of a synapse, the junction between a neuron and a target (neuron, muscle, or sec…	Interacting selectively with any protein or protein complex (a complex of two or more proteins that may include other nonprotein molecules) [goid 5515] [evidence IEA]; Interacting selectively with any protein or protein complex (a complex of two or more proteins that may include other nonprotein molecules) [goid 5515] [evidence IEA]; Elemental activities, such as catalysis or binding, describing …	ANKYRIN-G; FLJ45464	ANKYRIN-G; FLJ45464	NM_001149.2
ILMN_1880983	-1391.164385	1152.403772	-7.610252062	8.23E-07	0.0005874	1.738118684	Homo sapiens	Unigene	Hs.60257	ILMN_73229	HS.60257	Hs.60257		Hs.60257	NA	10435651	AK023660			ILMN_1880983	4540161	S	1620	CCAGCCCACCCTAGGAGTGTTTGGATTTGATCATGGATGTAGCATACACC	16	-	79189672-79189721		Homo sapiens cDNA FLJ13598 fis, clone PLACE1009921						AK023660
ILMN_2243308	-312.535535	1139.002772	-7.599082574	8.39E-07	0.0005874	1.73120237	Homo sapiens	RefSeq	NM_004302.3	ILMN_22498	ACVR1B	NM_004302.3	NM_004302.3		91	33598913	NM_004302.3	ACVR1B	NP_004293.1	ILMN_2243308	4570240	I	4292	CACAGACCAAGTCCAAGCCCGTTCTTACGTCGCCATAAAGGCCCCCGAAC	12	+	50676893-50676942	12q13.13c	Homo sapiens activin A receptor, type IB (ACVR1B), transcript variant 1, mRNA.	Penetrating at least one phospholipid bilayer of a plasma membrane. May also refer to the state of being buried in the bilayer with no exposure outside the bilayer [goid 5887] [pmid 9032295] [evidence IDA]; The external part of the cell wall and/or plasma membrane [goid 9986] [pmid 12665502] [evidence IDA]; Double layer of lipid molecules that encloses all cells, and, in eukaryotes, many organell…	Progression from G1 phase to S phase of the mitotic cell cycle [goid 82] [pmid 11117535] [evidence IDA]; The process whose specific outcome is the progression of the embryo in the uterus over time, from formation of the zygote in the oviduct, to birth [goid 1701] [evidence IEA]; The process whose specific outcome is the progression of the hair follicle over time, from its formation to the mature …	Interacting selectively with a nucleotide, any compound consisting of a nucleoside that is esterified with (ortho)phosphate or an oligophosphate at any hydroxyl group on the ribose or deoxyribose moiety [goid 166] [evidence IEA]; Interacting selectively with magnesium (Mg) ions [goid 287] [evidence IEA]; Catalysis of the reaction: ATP + a protein serine/threonine = ADP + protein serine/threonine …	ACVRLK4; ALK4; SKR2; ACTRIB	ACVRLK4; ALK4; SKR2; ACTRIB	NM_004302.3
ILMN_1711516	-2251.651825	5522.034444	-7.595745312	8.44E-07	0.0005874	1.729132786	Homo sapiens	RefSeq	NM_001690.2	ILMN_165733	ATP6V1A	NM_001690.2	NM_001690.2		523	19913423	NM_001690.2	ATP6V1A	NP_001681.2	ILMN_1711516	7050131	S	4302	GATGATGCAGTTCTGTATTTATTGTGCTGTGTCTGGTCCTAAGTGGAGCC	3	+	113530656-113530705	3q13.2b-q13.31a	Homo sapiens ATPase, H+ transporting, lysosomal 70kDa, V1 subunit A (ATP6V1A), mRNA.	A semiautonomous, self replicating organelle that occurs in varying numbers, shapes, and sizes in the cytoplasm of virtually all eukaryotic cells. It is notably the site of tissue respiration [goid 5739] [evidence IEA]; Penetrating at least one phospholipid bilayer of a plasma membrane. May also refer to the state of being buried in the bilayer with no exposure outside the bilayer [goid 5887] [pm…	The chemical reactions and pathways resulting in the formation of ATP, adenosine 5'-triphosphate, a universally important coenzyme and enzyme regulator [goid 6754] [evidence IEA]; The directed movement of charged atoms or small charged molecules into, out of, within or between cells [goid 6811] [evidence IEA]; The directed movement of protons (hydrogen ions) into, out of, within or between cells …	Interacting selectively with a nucleotide, any compound consisting of a nucleoside that is esterified with (ortho)phosphate or an oligophosphate at any hydroxyl group on the ribose or deoxyribose moiety [goid 166] [evidence IEA]; Interacting selectively with ATP, adenosine 5'-triphosphate, a universally important coenzyme and enzyme regulator [goid 5524] [evidence IEA]; Catalysis of the hydrolysi…	VA68; Vma1; HO68; ATP6V1A1; VPP2; ATP6A1	VA68; Vma1; HO68; ATP6V1A1; VPP2; ATP6A1	NM_001690.2
ILMN_1814296	3659.436574	2533.025045	7.586834884	8.57E-07	0.000587858	1.723600035	Homo sapiens	RefSeq	NM_017662.3	ILMN_3671	TRPM6	NM_017662.3	NM_017662.3		140803	18921092	NM_017662.3	TRPM6	NP_060132.3	ILMN_1814296	4010564	S	8292	GTGCTGCACTCAACTATGGAAAGAGGCAGAGTTTGCTTGCCCAATTGCCA	9	-	76527314-76527363	9q21.13b	Homo sapiens transient receptor potential cation channel, subfamily M, member 6 (TRPM6), mRNA.	All of the contents of a cell excluding the plasma membrane and nucleus, but including other subcellular structures [goid 5737] [pmid 18029348] [evidence IDA]; A compound membranous cytoplasmic organelle of eukaryotic cells, consisting of flattened, ribosome-free vesicles arranged in a more or less regular stack. The Golgi apparatus differs from the endoplasmic reticulum in often having slightly …	The process of introducing a phosphate group on to a protein [goid 6468] [evidence IEA]; The directed movement of charged atoms or small charged molecules into, out of, within or between cells [goid 6811] [evidence IEA]; The directed movement of calcium (Ca) ions into, out of, within or between cells [goid 6816] [evidence IEA]; The process of introducing a phosphate group on to a protein [goid 64…	Interacting selectively with a nucleotide, any compound consisting of a nucleoside that is esterified with (ortho)phosphate or an oligophosphate at any hydroxyl group on the ribose or deoxyribose moiety [goid 166] [evidence IEA]; Catalysis of the reaction: ATP + a protein serine/threonine = ADP + protein serine/threonine phosphate [goid 4674] [evidence IEA]; Catalysis of facilitated diffusion of …	HMGX; HSH; CHAK2; HOMG1; HOMG	HMGX; HSH; CHAK2; HOMG1; HOMG	NM_017662.3
ILMN_2321416	-789.5947	1829.816278	-7.56467424	8.91E-07	0.000588667	1.709795555	Homo sapiens	RefSeq	NM_005219.3	ILMN_168717	DIAPH1	NM_005219.3	NM_005219.3		1729	119395757	NM_005219.3	DIAPH1	NP_005210.3	ILMN_2321416	3940670	A	5456	AGCAGCTCCTTTGGACTATTCCTGGGAGGACTCTGATGCAGGGCGTCTGT	5	-	140874997-140875046	5q31.3c	Homo sapiens diaphanous homolog 1 (Drosophila) (DIAPH1), transcript variant 1, mRNA.	All of the contents of a cell excluding the plasma membrane and nucleus, but including other subcellular structures [goid 5737] [evidence IEA]; Any of the various filamentous elements that form the internal framework of cells, and typically remain after treatment of the cells with mild detergent to remove membrane constituents and soluble components of the cytoplasm. The term embraces intermediat…	The series of events required for an organism to receive an auditory stimulus, convert it to a molecular signal, and recognize and characterize the signal. Sonic stimuli are detected in the form of vibrations and are processed to form a sound [goid 7605] [pmid 9360932] [evidence TAS]; A process that is carried out at the cellular level which results in the formation, arrangement of constituent pa…	Interacting selectively with monomeric or multimeric forms of actin, including actin filaments [goid 3779] [evidence IEA]; Interacting selectively with one or more specific sites on a receptor molecule, a macromolecule that undergoes combination with a hormone, neurotransmitter, drug or intracellular messenger to initiate a change in cell function [goid 5102] [pmid 9360932] [evidence NAS]; Intera…	LFHL1; hDIA1; DFNA1; FLJ25265; DRF1	LFHL1; hDIA1; DFNA1; FLJ25265; DRF1	NM_005219.3
ILMN_2109708	-2747.204125	5091.095111	-7.564070645	8.92E-07	0.000588667	1.709418673	Homo sapiens	RefSeq	NM_001953.2	ILMN_18760	ECGF1	NM_001953.2	NM_001953.2		1890	7669488	NM_001953.2	ECGF1	NP_001944.1	ILMN_2109708	2350504	S	1550	TTCGCAGAGCTCGTTCTGCCGCCGCAGCAATAAAGCTCCTTTGCCGCGAA	22	-	49311047-49311064:49311065-49311096	22q13.33b	Homo sapiens endothelial cell growth factor 1 (platelet-derived) (ECGF1), mRNA.				TP; PDECGF; hPD-ECGF; MNGIE	TP; PDECGF; hPD-ECGF; MNGIE	NM_001953.2
ILMN_1759117	80.4457475	74.63414944	7.561412062	8.96E-07	0.000588667	1.707758109	Homo sapiens	RefSeq	NM_021083.2	ILMN_7624	XK	NM_021083.2	NM_021083.2		7504	18860914	NM_021083.2	XK	NP_066569.1	ILMN_1759117	6620630	S	4591	GAGTTCCTGAGTGGATATGCGAATCTTTGGTCTTCTCGACAGGTGCCCTT	X	+	37475828-37475877	Xp21.1a	Homo sapiens X-linked Kx blood group (McLeod syndrome) (XK), mRNA.	Double layer of lipid molecules that encloses all cells, and, in eukaryotes, many organelles; may be a single or double lipid bilayer; also includes associated proteins [goid 16020] [evidence IEA]; Penetrating at least one phospholipid bilayer of a membrane. May also refer to the state of being buried in the bilayer with no exposure outside the bilayer. When used to describe a protein, indicates …	The directed movement of substances (such as macromolecules, small molecules, ions) into, out of, within or between cells, or within a multicellular organism [goid 6810] [pmid 8004674] [evidence TAS]; The directed movement of amino acids, organic acids containing one or more amino substituents, into, out of, within or between cells [goid 6865] [evidence IEA]	Enables the directed movement of substances (such as macromolecules, small molecules, ions) into, out of, within or between cells [goid 5215] [pmid 8004674] [evidence TAS]; Interacting selectively with any protein or protein complex (a complex of two or more proteins that may include other nonprotein molecules) [goid 5515] [pmid 7737196] [evidence IPI]	XKR1; KX; X1k	XKR1; KX; X1k	NM_021083.2
ILMN_1704665	355.9611475	642.4778556	7.533377288	9.40E-07	0.00060903	1.690191802	Homo sapiens	RefSeq	NM_001001995.1	ILMN_23991	GPM6B	NM_001001995.1	NM_001001995.1		2824	50263047	NM_001001995.1	GPM6B	NP_001001995.1	ILMN_1704665	3870202	I	2865	CCAGCAGTGGAGGTGCTGTCAGAGTCCAGTGTTCTAGAAGAGGCAGTGTC	X	-	13789363-13789412	Xp22.2	Homo sapiens glycoprotein M6B (GPM6B), transcript variant 1, mRNA.	A membrane-bounded organelle of eukaryotic cells in which chromosomes are housed and replicated. In most cells, the nucleus contains all of the cell's chromosomes except the organellar chromosomes, and is the site of RNA synthesis and processing. In some species, or in specialized cell types, RNA metabolism or DNA replication may be absent [goid 5634] [pmid 18029348] [evidence IDA]; A small, dens…	The biological process whose specific outcome is the progression of a multicellular organism over time from an initial condition (e.g. a zygote or a young adult) to a later condition (e.g. a multicellular animal or an aged adult) [goid 7275] [evidence IEA]; The process whose specific outcome is the progression of nervous tissue over time, from its formation to its mature state [goid 7399] [pmid 8…	Elemental activities, such as catalysis or binding, describing the actions of a gene product at the molecular level. A given gene product may exhibit one or more molecular functions [goid 3674] [evidence ND ]	MGC17150; MGC54284; M6B	MGC54284; M6B; MGC17150	NM_001001995.1
ILMN_1700583	808.4573638	601.2603961	7.524333335	9.55E-07	0.00060903	1.68450321	Homo sapiens	RefSeq	NM_024702.1	ILMN_12614	ZNF750	NM_024702.2	NM_024702.2		79755	113204608	NM_024702.2	ZNF750	NP_078978.2	ILMN_1700583	3420176	S	2519	CACACACACGCCTTCCAAGGTGGCAAGCTACAACACCTCTGAACTGGCAC	17	-	80787932-80787981	17q25.3h	Homo sapiens zinc finger protein 750 (ZNF750), mRNA.	The living contents of a cell; the matter contained within (but not including) the plasma membrane, usually taken to exclude large vacuoles and masses of secretory or ingested material. In eukaryotes it includes the nucleus and cytoplasm [goid 5622] [evidence IEA]		Interacting selectively with zinc (Zn) ions [goid 8270] [evidence IEA]	MGC125668; FLJ13841; Zfp750; MGC125667	MGC125668; MGC125667	NM_024702.2
ILMN_1807455	6019.325325	6711.5595	7.515593593	9.70E-07	0.00060903	1.678995857	Homo sapiens	RefSeq	NM_016029.1	ILMN_12686	DHRS7	NM_016029.1	NM_016029.1		51635	7706317	NM_016029.1	DHRS7	NP_057113.1	ILMN_1807455	3930731	S	967	TGTGGCAATACATGCCAACCTGGGCCTGGTGGATAACCAACAAGATGGGG	14	-	59685856-59685905	14q23.1c	Homo sapiens dehydrogenase/reductase (SDR family) member 7 (DHRS7), mRNA.		The process of removal or addition of one or more electrons with or without the concomitant removal or addition of a proton or protons [goid 55114] [evidence IEA]	The selective, often stoichiometric, interaction of a molecule with one or more specific sites on another molecule [goid 5488] [evidence IEA]; Catalysis of an oxidation-reduction (redox) reaction, a reversible chemical reaction in which the oxidation state of an atom or atoms within a molecule is altered. One substrate acts as a hydrogen or electron donor and becomes oxidized, while the other act…	CGI-86; retDSR4; retSDR4	CGI-86; retDSR4; retSDR4	NM_016029.1
ILMN_1785795	1823.837375	3805.548111	7.510596492	9.78E-07	0.00060903	1.675842461	Homo sapiens	RefSeq	NM_015143.1	ILMN_25262	METAP1	NM_015143.1	NM_015143.1		23173	24308008	NM_015143.1	METAP1	NP_055958.1	ILMN_1785795	4070168	S	1938	CCTCAGCTGCCCCATATCTACGTTCCTTTCAGCAGTTGTCCAAGTAGGAG	4	+	100202593-100202642	4q23a	Homo sapiens methionyl aminopeptidase 1 (METAP1), mRNA.	All of the contents of a cell excluding the plasma membrane and nucleus, but including other subcellular structures [goid 5737] [pmid 14532271] [evidence TAS]	Any process that modulates the frequency, rate or extent of the chemical reactions and pathways resulting in the formation of proteins by the translation of mRNA [goid 6417] [pmid 16386852] [evidence TAS]; The hydrolysis of a peptide bond or bonds within a protein [goid 6508] [evidence IEA]; The modification of peptidyl-methionine [goid 18206] [pmid 16386852] [evidence TAS]; The alteration of the…	Catalysis of the hydrolysis of N-terminal amino acid residues from in a polypeptide chain [goid 4177] [pmid 16386852] [evidence TAS]; Interacting selectively with any protein or protein complex (a complex of two or more proteins that may include other nonprotein molecules) [goid 5515] [pmid 17353931] [evidence IPI]; Catalysis of the hydrolysis of a peptide bond. A peptide bond is a covalent bond …	DKFZp781C0419; KIAA0094	DKFZp781C0419; KIAA0094	NM_015143.1
ILMN_1671478	4891.353425	5366.598944	7.498247404	9.99E-07	0.000611216	1.668035656	Homo sapiens	RefSeq	NM_001823.3	ILMN_10755	CKB	NM_001823.3	NM_001823.3		1152	34335231	NM_001823.3	CKB	NP_001814.2	ILMN_1671478	4150066	S	1221	AAATGAAGCCCGGCCCACACCCGACACCAGCCCTGCTGCTTCCTAACTTA	14	-	103986156-103986200:103986201-103986205	14q32.33a	Homo sapiens creatine kinase, brain (CKB), mRNA.	All of the contents of a cell excluding the plasma membrane and nucleus, but including other subcellular structures [goid 5737] [evidence IEA]; A semiautonomous, self replicating organelle that occurs in varying numbers, shapes, and sizes in the cytoplasm of virtually all eukaryotic cells. It is notably the site of tissue respiration [goid 5739] [evidence IEA]; That part of the cytoplasm that doe…	The chemical reactions and pathways involving creatine (N-(aminoiminomethyl)-N-methylglycine), a compound synthesized from the amino acids arginine, glycine, and methionine that occurs in muscle [goid 6600] [pmid 10893433] [evidence EXP]	Interacting selectively with a nucleotide, any compound consisting of a nucleoside that is esterified with (ortho)phosphate or an oligophosphate at any hydroxyl group on the ribose or deoxyribose moiety [goid 166] [evidence IEA]; Catalysis of the reaction: ATP + creatine = ADP + phosphocreatine [goid 4111] [pmid 3034271] [evidence TAS]; Interacting selectively with ATP, adenosine 5'-triphosphate,…	B-CK; CKBB	B-CK; CKBB	NM_001823.3
ILMN_1721818	-3153.60309	2433.356033	-7.49358733	1.01E-06	0.000611216	1.665084488	Homo sapiens	RefSeq	NM_006984.3	ILMN_1784	CLDN10	NM_006984.3	NM_006984.3		9071	38570070	NM_006984.3	CLDN10	NP_008915.1	ILMN_1721818	840324	A	630	CAACGGGGCCACATCTGTCATGTCTTCTCGGACAAAGTATCATGGTGGAG	13	+	95028164-95028213	13q32.1b	Homo sapiens claudin 10 (CLDN10), transcript variant 2, mRNA.	A belt-like region of very close contact between the plasma membranes of adjacent cells so that the intercellular space is completely occluded. They occur in epithelia and brain endothelia [goid 5923] [evidence IEA]; Double layer of lipid molecules that encloses all cells, and, in eukaryotes, many organelles; may be a single or double lipid bilayer; also includes associated proteins [goid 16020] …	The attachment of a cell, either to another cell or to an underlying substrate such as the extracellular matrix, via cell adhesion molecules [goid 7155] [pmid 10508613] [evidence TAS]; The attachment of one cell to another cell via adhesion molecules that do not require the presence of calcium for the interaction [goid 16338] [evidence ISS]	The action of a molecule that contributes to the structural integrity of a complex or assembly within or outside a cell [goid 5198] [evidence IEA]; The action of a molecule that contributes to the structural integrity of a complex or assembly within or outside a cell [goid 5198] [evidence IEA]; The action of a molecule that contributes to the structural integrity of a complex or assembly within o…	CPETRL3; OSP-L	CPETRL3; OSP-L	NM_006984.3
ILMN_1759910	4339.524456	3913.163264	7.482066987	1.03E-06	0.000612727	1.657776596	Homo sapiens	RefSeq	NM_000624.3	ILMN_177810	SERPINA5	NM_000624.3	NM_000624.3		5104	34147643	NM_000624.3	SERPINA5	NP_000615.2	ILMN_1759910	3290630	S	2094	GTTATAATCTGATGGGCCTGGCTGGGAGTGGAAGAAGGGAAGCCTTTTGC	14	+	94129072-94129121	14q32.13b	Homo sapiens serpin peptidase inhibitor, clade A (alpha-1 antiproteinase, antitrypsin), member 5 (SERPINA5), mRNA.	The space external to the outermost structure of a cell. For cells without external protective or external encapsulating structures this refers to space outside of the plasma membrane. This term covers the host cell environment outside an intracellular parasite [goid 5576] [pmid 11120760] [evidence TAS]; The space external to the outermost structure of a cell. For cells without external protectiv…	The process of formation of spermatozoa, including spermatocytogenesis and spermiogenesis [goid 7283] [evidence ISS]; The binding and fusion of a sperm, having penetrated the zona pellucida, with the plasma membrane of the oocyte. Binding occurs at the posterior (post-acrosomal) region of the sperm head [goid 7342] [pmid 9510955] [evidence NAS]	Stops, prevents or reduces the activity of serine-type endopeptidases, enzymes that catalyze the hydrolysis of nonterminal peptide bonds in a polypeptide chain; a serine residue (and a histidine residue) are at the active center of the enzyme [goid 4867] [pmid 7521127] [evidence IDA]; Interacting selectively with any protein or protein complex (a complex of two or more proteins that may include o…	PROCI; PAI3; PLANH3; PCI	PROCI; PAI3; PLANH3; PCI	NM_000624.3
ILMN_1665775	120.6506775	153.1374267	7.475685355	1.04E-06	0.000612727	1.65372094	Homo sapiens	RefSeq	NM_017898.3	ILMN_6911	MOSC2	NM_017898.3	NM_017898.3		54996	31542712	NM_017898.3	MOSC2	NP_060368.2	ILMN_1665775	2140167	S	1218	GGATCCACTAGGGTGATATGGCTTCAGCAACCAGGAGGGATTGACTGAGA	1	+	219021878-219021897:219023884-219023913	1q41d	Homo sapiens MOCO sulphurase C-terminal domain containing 2 (MOSC2), mRNA.	A semiautonomous, self replicating organelle that occurs in varying numbers, shapes, and sizes in the cytoplasm of virtually all eukaryotic cells. It is notably the site of tissue respiration [goid 5739] [evidence ISS]; The outer, i.e. cytoplasm-facing, lipid bilayer of the mitochondrial envelope [goid 5741] [evidence IEA]; Double layer of lipid molecules that encloses all cells, and, in eukaryot…	The process of removal or addition of one or more electrons with or without the concomitant removal or addition of a proton or protons [goid 55114] [evidence IEA]	Catalysis of an oxidation-reduction (redox) reaction, a reversible chemical reaction in which the oxidation state of an atom or atoms within a molecule is altered. One substrate acts as a hydrogen or electron donor and becomes oxidized, while the other acts as hydrogen or electron acceptor and becomes reduced [goid 16491] [evidence IEA]; Interacting selectively with molybdenum (Mo) ions [goid 301…	FLJ20605; RP11-270A6.1	FLJ20605; RP11-270A6.1	NM_017898.3
ILMN_1687074	266.817595	371.3430722	7.470482765	1.05E-06	0.000612727	1.650410634	Homo sapiens	RefSeq	NM_033331.1	ILMN_6941	CDC14B	NM_033331.2	NM_033331.2		8555	116008453	NM_033331.2	CDC14B	NP_201588.1	ILMN_1687074	540113	I	4489	GTCAGGGACAGTCCGGAGGAAGAGCGTCTGCAAAACTGGGTTCCTAGAAG	9	-	99263445-99263494	9q22.33a	Homo sapiens CDC14 cell division cycle 14 homolog B (S. cerevisiae) (CDC14B), transcript variant 2, mRNA.	A membrane-bounded organelle of eukaryotic cells in which chromosomes are housed and replicated. In most cells, the nucleus contains all of the cell's chromosomes except the organellar chromosomes, and is the site of RNA synthesis and processing. In some species, or in specialized cell types, RNA metabolism or DNA replication may be absent [goid 5634] [pmid 9367992] [evidence IDA]	The process of removing one or more phosphoric residues from a protein [goid 6470] [pmid 9367992] [evidence NAS]; The process resulting in the physical partitioning and separation of a cell into daughter cells [goid 51301] [evidence IEA]; The process resulting in the physical partitioning and separation of a cell into daughter cells [goid 51301] [evidence IEA]	Catalysis of the reaction: protein serine/threonine phosphate + H2O = protein serine/threonine + phosphate [goid 4722] [pmid 9367992] [evidence IDA]; Catalysis of the reaction: protein tyrosine phosphate + H2O = protein tyrosine + phosphate [goid 4725] [pmid 9367992] [evidence IDA]; Catalysis of the reaction: protein serine/threonine/tyrosine phosphate + H2O = protein serine/threonine/tyrosine + …	CDC14B3; hCDC14B; Cdc14B1; Cdc14B2	CDC14B3; hCDC14B; Cdc14B1; Cdc14B2	NM_033331.2
ILMN_2261076	172.0733088	152.3400439	7.454907821	1.08E-06	0.00061362	1.640479322	Homo sapiens	RefSeq	NM_006403.2	ILMN_11885	NEDD9	NM_006403.2	NM_006403.2		4739	33667045	NM_006403.2	NEDD9	NP_006394.1	ILMN_2261076	6180048	I	4374	CTTAGGAGATGGCTGACTTGATTGATCTACGCTAAGTGGAGACATTTCAC	6	-	11291615-11291664	6p24.1c	Homo sapiens neural precursor cell expressed, developmentally down-regulated 9 (NEDD9), transcript variant 1, mRNA.	A membrane-bounded organelle of eukaryotic cells in which chromosomes are housed and replicated. In most cells, the nucleus contains all of the cell's chromosomes except the organellar chromosomes, and is the site of RNA synthesis and processing. In some species, or in specialized cell types, RNA metabolism or DNA replication may be absent [goid 5634] [pmid 8668148] [evidence TAS]; All of the con…	Any process that modulates the frequency, rate or extent of cell growth [goid 1558] [evidence IEA]; A process that is carried out at the cellular level which results in the formation, arrangement of constituent parts, or disassembly of cytoskeletal structures [goid 7010] [pmid 11827972] [evidence NAS]; The progression of biochemical and morphological phases and events that occur in a cell during …	Interacting selectively with any protein or protein complex (a complex of two or more proteins that may include other nonprotein molecules) [goid 5515] [pmid 11827972] [evidence IPI]	dJ761I2.1; dJ49G10.2; CAS-L; HEF1; CASL	dJ761I2.1; dJ49G10.2; CAS-L; HEF1; CASL	NM_006403.2
ILMN_2407879	626.0799813	536.1104206	7.451580903	1.08E-06	0.00061362	1.638353783	Homo sapiens	RefSeq	NM_003603.4	ILMN_24126	SORBS2	NM_003603.4	NM_003603.4		8470	77404350	NM_003603.4	SORBS2	NP_003594.2	ILMN_2407879	2750170	A	4538	CATCGTTGAGTAGCCTACCTTGATTTCTGTCAAGTTCATAACCAGCTTCA	4	-	186743943-186743992	4q35.1f	Homo sapiens sorbin and SH3 domain containing 2 (SORBS2), transcript variant 1, mRNA.	The living contents of a cell; the matter contained within (but not including) the plasma membrane, usually taken to exclude large vacuoles and masses of secretory or ingested material. In eukaryotes it includes the nucleus and cytoplasm [goid 5622] [evidence IEA]; A membrane-bounded organelle of eukaryotic cells in which chromosomes are housed and replicated. In most cells, the nucleus contains …	Any process specifically pertinent to the functioning of integrated living units: cells, tissues, organs, and organisms. A process is a collection of molecular events with a defined beginning and end [goid 8150] [evidence ND ]	The action of a molecule that contributes to the structural integrity of a cytoskeletal structure [goid 5200] [pmid 9211900] [evidence TAS]; Interacting selectively with any protein or protein complex (a complex of two or more proteins that may include other nonprotein molecules) [goid 5515] [pmid 9211900] [evidence NAS]; The binding activity of a molecule that brings together a cytoskeletal mole…	PRO0618; KIAA0777; ARGBP2	PRO0618; KIAA0777; ARGBP2	NM_003603.4
ILMN_1718132	4360.55405	5210.304278	7.442506347	1.10E-06	0.00061362	1.632548702	Homo sapiens	RefSeq	NM_004092.2	ILMN_27170	ECHS1	NM_004092.2	NM_004092.2		1892	12707569	NM_004092.2	ECHS1	NP_004083.2	ILMN_1718132	5670093	S	1154	TCTAAGATTCTGCTGAGGAGCCCCCGCTGGTCCCTCTGGGCATGCTGTGC	10	-	135026102-135026151	10q26.3f	Homo sapiens enoyl Coenzyme A hydratase, short chain, 1, mitochondrial (ECHS1), nuclear gene encoding mitochondrial protein, mRNA.	A semiautonomous, self replicating organelle that occurs in varying numbers, shapes, and sizes in the cytoplasm of virtually all eukaryotic cells. It is notably the site of tissue respiration [goid 5739] [pmid 16130169] [evidence TAS]; The gel-like material, with considerable fine structure, that lies in the matrix space, or lumen, of a mitochondrion. It contains the enzymes of the tricarboxylic …	The chemical reactions and pathways involving lipids, compounds soluble in an organic solvent but not, or sparingly, in an aqueous solvent. Includes fatty acids; neutral fats, other fatty-acid esters, and soaps; long-chain (fatty) alcohols and waxes; sphingoids and other long-chain bases; glycolipids, phospholipids and sphingolipids; and carotenes, polyprenols, sterols, terpenes and other isopren…	Catalysis of the reaction: (3S)-3-hydroxyacyl-CoA = trans-2(or 3)-enoyl-CoA + H2O [goid 4300] [pmid 13295248] [evidence EXP]; Catalysis of the reaction: (3S)-3-hydroxyacyl-CoA = trans-2(or 3)-enoyl-CoA + H2O [goid 4300] [pmid 9073515] [evidence TAS]; Interacting selectively with any protein or protein complex (a complex of two or more proteins that may include other nonprotein molecules) [goid 55…	SCEH	SCEH	NM_004092.2
ILMN_1701613	-1999.08505	2831.586444	-7.43292575	1.12E-06	0.00061362	1.626408094	Homo sapiens	RefSeq	NM_004585.2	ILMN_1164	RARRES3	NM_004585.3	NM_004585.3		5920	149588790	NM_004585.3	RARRES3	NP_004576.2	ILMN_1701613	2650564	S	485	GGCCACGGCGCTTGGAATCCTGGTTGTTGCTGGATGCTCTTTTGCGATTA	11	+	63070226-63070275	11q12.3b	Homo sapiens retinoic acid receptor responder (tazarotene induced) 3 (RARRES3), mRNA.		Any process that stops, prevents or reduces the rate or extent of cell proliferation [goid 8285] [pmid 9843971] [evidence TAS]		MGC8906; HRASLS4; TIG3; RIG1	MGC8906; HRASLS4; TIG3; RIG1	NM_004585.3
ILMN_1775007	68.662832	53.95256378	7.432918555	1.12E-06	0.00061362	1.626403478	Homo sapiens	RefSeq	XM_373338.1	ILMN_13944	LOC392425	XM_373338.1	XM_373338.1		392425	41151614	XM_373338.1	LOC392425	XP_373338.1	ILMN_1775007	1450398	A	260	AGAAGATTAAGCTGGCTGTCCTGAAAAACTCCAAGGTGCATGACAATGGC	X	+	6917647-6917696	Xp22.31e	PREDICTED: Homo sapiens similar to ubiquitin and ribosomal protein S27a precursor (LOC392425), mRNA.						XM_373338.1
ILMN_1668270	-133.25444	218.3980056	-7.428690093	1.13E-06	0.00061362	1.623689411	Homo sapiens	RefSeq	NM_032283.1	ILMN_25231	ZDHHC18	NM_032283.1	NM_032283.1		84243	45433498	NM_032283.1	ZDHHC18	NP_115659.1	ILMN_1668270	540274	S	2827	TAGATATTGTTCCACCATCCCCCTCCTTGGCCCTTCAAGTGGGCTGAAGC	1	+	27054486-27054535	1p36.11a	Homo sapiens zinc finger, DHHC-type containing 18 (ZDHHC18), mRNA.	Double layer of lipid molecules that encloses all cells, and, in eukaryotes, many organelles; may be a single or double lipid bilayer; also includes associated proteins [goid 16020] [evidence IEA]; Penetrating at least one phospholipid bilayer of a membrane. May also refer to the state of being buried in the bilayer with no exposure outside the bilayer. When used to describe a protein, indicates …		Interacting selectively with zinc (Zn) ions [goid 8270] [evidence IEA]; Catalysis of the generalized reaction: acyl-carrier + reactant = acyl-reactant + carrier [goid 8415] [evidence IEA]; Catalysis of the transfer of a group, e.g. a methyl group, glycosyl group, acyl group, phosphorus-containing, or other groups, from one compound (generally regarded as the donor) to another compound (generally …	DKFZp667O2416	DKFZp667O2416	NM_032283.1
ILMN_1708672	959.4783	1321.6724	7.406611802	1.17E-06	0.000630531	1.609479798	Homo sapiens	RefSeq	NM_005891.1	ILMN_13138	ACAT2	NM_005891.2	NM_005891.2		39	148539871	NM_005891.2	ACAT2	NP_005882.2	ILMN_1708672	7330753	S	955	CACCTTTAGCACGGATAGTTTCCTGGTCCCAAGTGGGTGTGGAGCCTTCC	6	+	160118390-160118439	6q25.3f	Homo sapiens acetyl-Coenzyme A acetyltransferase 2 (ACAT2), mRNA.	All of the contents of a cell excluding the plasma membrane and nucleus, but including other subcellular structures [goid 5737] [pmid 7911016] [evidence TAS]	The chemical reactions and pathways involving lipids, compounds soluble in an organic solvent but not, or sparingly, in an aqueous solvent. Includes fatty acids; neutral fats, other fatty-acid esters, and soaps; long-chain (fatty) alcohols and waxes; sphingoids and other long-chain bases; glycolipids, phospholipids and sphingolipids; and carotenes, polyprenols, sterols, terpenes and other isopren…	Catalysis of the reaction: 2 acetyl-CoA = CoA + acetoacetyl-CoA [goid 3985] [evidence IEA]; Interacting selectively with any protein or protein complex (a complex of two or more proteins that may include other nonprotein molecules) [goid 5515] [pmid 17353931] [evidence IPI]; Catalysis of the generalized reaction: acyl-carrier + reactant = acyl-reactant + carrier [goid 8415] [evidence IEA]; Cataly…			NM_005891.2
ILMN_1726666	-11576.30164	5808.463689	-7.385054378	1.22E-06	0.000635379	1.595542848	Homo sapiens	RefSeq	NM_002084.2	ILMN_165414	GPX3	NM_002084.3	NM_002084.3		2878	89903006	NM_002084.3	GPX3	NP_002075.2	ILMN_1726666	5490019	S	1674	CTTCGGAGGACGTGCCCTCACCCCTCACTGGTCCACTGGCTTGAGACTCA	5	+	150388660-150388709	5q33.1d	Homo sapiens glutathione peroxidase 3 (plasma) (GPX3), mRNA.	The space external to the outermost structure of a cell. For cells without external protective or external encapsulating structures this refers to space outside of the plasma membrane. This term covers the host cell environment outside an intracellular parasite [goid 5576] [evidence IEA]; That part of a multicellular organism outside the cells proper, usually taken to be outside the plasma membra…	A change in state or activity of a cell or an organism (in terms of movement, secretion, enzyme production, gene expression, etc.) as a result of oxidative stress, a state often resulting from exposure to high levels of reactive oxygen species, e.g. superoxide anions, hydrogen peroxide (H2O2), and hydroxyl radicals [goid 6979] [evidence IEA]; A change in state or activity of a cell or an organism…	Catalysis of the reaction: 2 glutathione + H2O2 = oxidized glutathione + 2 H2O [goid 4602] [pmid 3693360] [evidence IDA]; Catalysis of the reaction: 2 glutathione + H2O2 = oxidized glutathione + 2 H2O [goid 4602] [pmid 1897960] [evidence IDA]; Interacting selectively with a transcription factor, any protein required to initiate or regulate transcription [goid 8134] [pmid 8056346] [evidence TAS]; …	GSHPx-P; GSHPx-3; GPx-P		NM_002084.3
ILMN_1711339	93.42599475	75.56965767	7.383638231	1.22E-06	0.000635379	1.594625134	Homo sapiens	RefSeq	NM_006550.1	ILMN_588	FSBP	NM_006550.1	NM_006550.1		10646	5729829	NM_006550.1	FSBP	NP_006541.1	ILMN_1711339	6660326	S	205	GGAGTAGACCGCCCTCCTCGAACAGCACAGGGCCTACGCACCCTTTATAA	8	-	95518054-95518103		Homo sapiens fibrinogen silencer binding protein (FSBP), mRNA.	A membrane-bounded organelle of eukaryotic cells in which chromosomes are housed and replicated. In most cells, the nucleus contains all of the cell's chromosomes except the organellar chromosomes, and is the site of RNA synthesis and processing. In some species, or in specialized cell types, RNA metabolism or DNA replication may be absent [goid 5634] [evidence IEA]	The error-free repair of a double-strand break in DNA in which the broken DNA molecule is repaired using homologous sequences. A strand in the broken DNA searches for a homologous region in an intact chromosome to serve as the template for DNA synthesis. The restoration of two intact DNA molecules results in the exchange, reciprocal or nonreciprocal, of genetic material between the intact DNA mol…	Interacting selectively with any protein or protein complex (a complex of two or more proteins that may include other nonprotein molecules) [goid 5515] [pmid 16428451] [evidence IPI]; Catalysis of the reaction: ATP + H2O = ADP + phosphate to drive movement along a single- or double-stranded DNA molecule [goid 15616] [pmid 16428451] [evidence IDA]			NM_006550.1
ILMN_1744534	2145.754838	2367.513183	7.377684076	1.23E-06	0.000635379	1.590763695	Homo sapiens	RefSeq	NM_001001660.1	ILMN_21147	LYRM5	NM_001001660.2	NM_001001660.2		144363	115430226	NM_001001660.2	LYRM5	NP_001001660.2	ILMN_1744534	10435	S	948	ATGTATGGAGTCATTACTTCTGACCTTGAAATAGCCTGCTGGTGACTGGC	12	+	25249029-25249078	12p12.1b	Homo sapiens LYR motif containing 5 (LYRM5), mRNA.						NM_001001660.2
ILMN_1747577	611.285285	999.2529111	7.376874986	1.24E-06	0.000635379	1.590238611	Homo sapiens	RefSeq	NM_001003945.1	ILMN_16812	ALAD	NM_001003945.1	NM_001003945.1		210	51558758	NM_001003945.1	ALAD	NP_001003945.1	ILMN_1747577	3120162	A	2959	GGCCTCTGCCCCTAACCACTGTGCCATACCACCTCCCAATAATCAACAGC	9	-	115188705-115188754	9q32c	Homo sapiens aminolevulinate, delta-, dehydratase (ALAD), transcript variant 1, mRNA.	That part of the cytoplasm that does not contain membranous or particulate subcellular components [goid 5829] [pmid 11032836] [evidence EXP]	The chemical reactions and pathways resulting in the formation of heme, any compound of iron complexed in a porphyrin (tetrapyrrole) ring, from less complex precursors [goid 6783] [pmid 3758678] [evidence TAS]; The chemical reactions and pathways, including anabolism and catabolism, by which living organisms transform chemical substances. Metabolic processes typically transform small molecules, b…	Catalysis of the reaction: 2 5-aminolevulinate = porphobilinogen + 2 H2O [goid 4655] [pmid 3463993] [evidence TAS]; Interacting selectively with zinc (Zn) ions [goid 8270] [evidence IEA]; Catalysis of the cleavage of C-C, C-O, C-N and other bonds by other means than by hydrolysis or oxidation, or conversely adding a group to a double bond. They differ from other enzymes in that two substrates are…	PBGS; MGC5057; ALADH	PBGS; MGC5057; ALADH	NM_001003945.1
ILMN_1741096	580.0738225	968.7902222	7.357446162	1.28E-06	0.000650357	1.577603348	Homo sapiens	RefSeq	NM_004462.3	ILMN_24060	FDFT1	NM_004462.3	NM_004462.3		2222	67089146	NM_004462.3	FDFT1	NP_004453.3	ILMN_1741096	2360630	S	1520	CGCTGTGTGGCTGGGACCTTTAGGAAAGTGAAATGCAGGTGAGAAGAACC	8	+	11696232-11696281	8p23.1a	Homo sapiens farnesyl-diphosphate farnesyltransferase 1 (FDFT1), mRNA.	The irregular network of unit membranes, visible only by electron microscopy, that occurs in the cytoplasm of many eukaryotic cells. The membranes form a complex meshwork of tubular channels, which are often expanded into slitlike cavities called cisternae. The ER takes two forms, rough (or granular), with ribosomes adhering to the outer surface, and smooth (with no ribosomes attached) [goid 5783…	The chemical reactions and pathways resulting in the formation of cholesterol, cholest-5-en-3 beta-ol, the principal sterol of vertebrates and the precursor of many steroids, including bile acids and steroid hormones [goid 6695] [evidence IEA]; The chemical reactions and pathways resulting in the formation of any isoprenoid compound, isoprene (2-methylbuta-1,3-diene) or compounds containing or de…	Interacting selectively with magnesium (Mg) ions [goid 287] [evidence IEA]; Catalysis of the reaction: 2 farnesyl diphosphate = diphosphate + presqualene diphosphate [goid 4310] [evidence IEA]; Catalysis of the reaction: 2 farnesyl diphosphate = diphosphate + presqualene diphosphate [goid 4310] [pmid 10896663] [evidence EXP]; Interacting selectively with any protein or protein complex (a complex …	SS; DGPT; SQS; ERG9	SS; DGPT; SQS; ERG9	NM_004462.3
ILMN_1682407	39.894254	30.97691244	7.333303437	1.33E-06	0.000668471	1.561831821	Homo sapiens	RefSeq	NM_001001336.1	ILMN_24984	CYB5R2	NM_001001336.1	NM_001001336.1		51700	47778926	NM_001001336.1	CYB5R2	NP_001001336.1	ILMN_1682407	7650475	I	937	TGCGCAGTTCCACTAACACCAGGCCACACCCTGCCGGACAACTCCAGCTG	11	-	7643656-7643690:7643691-7643705	11p15.4b	Homo sapiens cytochrome b5 reductase 2 (CYB5R2), transcript variant 2, mRNA.	That fraction of cells, prepared by disruptive biochemical methods, that is soluble in water [goid 5625] [pmid 10611283] [evidence NAS]; Double layer of lipid molecules that encloses all cells, and, in eukaryotes, many organelles; may be a single or double lipid bilayer; also includes associated proteins [goid 16020] [pmid 10611283] [evidence IDA]	The chemical reactions and pathways resulting in the formation of sterols, steroids with one or more hydroxyl groups and a hydrocarbon side-chain in the molecule [goid 16126] [evidence IEA]; The process of removal or addition of one or more electrons with or without the concomitant removal or addition of a proton or protons [goid 55114] [pmid 10611283] [evidence IDA]	Catalysis of the reaction: NADH + H+ + 2 ferricytochrome b(5) = NAD+ + 2 ferrocytochrome b(5) [goid 4128] [pmid 10611283] [evidence IDA]; Any molecular entity that serves as an electron acceptor and electron donor in an electron transport system [goid 9055] [evidence IEA]; Catalysis of an oxidation-reduction (redox) reaction, a reversible chemical reaction in which the oxidation state of an atom …	B5R.2	B5R.2	NM_001001336.1
ILMN_1672759	-388.55423	552.6283889	-7.323905524	1.36E-06	0.000668471	1.555671283	Homo sapiens	RefSeq	NM_138357.1	ILMN_2979	CCDC109A	NM_138357.1	NM_138357.1		90550	24308399	NM_138357.1	CCDC109A	NP_612366.1	ILMN_1672759	4050382	S	2652	CTTCTCCCTCCACCACCCCCAGTCGTCAGCTCCTTCCCTCATTTATTTTT	10	+	74317161-74317210	10q22.1f-q22.1g	Homo sapiens coiled-coil domain containing 109A (CCDC109A), mRNA.	Double layer of lipid molecules that encloses all cells, and, in eukaryotes, many organelles; may be a single or double lipid bilayer; also includes associated proteins [goid 16020] [evidence IEA]; Penetrating at least one phospholipid bilayer of a membrane. May also refer to the state of being buried in the bilayer with no exposure outside the bilayer. When used to describe a protein, indicates …			FLJ46135; C10orf42	FLJ46135; C10orf42	NM_138357.1
ILMN_1849013	-5549.2419	7637.225833	-7.312847392	1.38E-06	0.000668471	1.548407149	Homo sapiens	Unigene	Hs.570988	ILMN_123169	HS.570988	Hs.570988		Hs.570988	NA	76879791	AB074172			ILMN_1849013	4010100	S	770	GCAGTCTTACAGCCTAATTCTTCTTTGGACTGGTCCTTGGCAGCAGTTCC	5	-	55269084-55269133		Homo sapiens primary neuroblastoma cDNA, clone:Nbla10111, full insert sequence						AB074172
ILMN_1775224	-199.756357	212.0084211	-7.309127056	1.39E-06	0.000668471	1.545959525	Homo sapiens	RefSeq	NM_000603.3	ILMN_18267	NOS3	NM_000603.3	NM_000603.3		4846	48762674	NM_000603.3	NOS3	NP_000594.2	ILMN_1775224	2480195	S	4141	GTACCCCAGGGCCTACTGCCACCCGCTTCCTGTTTCTTAGTCGAATGTTA	7	+	150342426-150342475	7q36.1c-q36.1d	Homo sapiens nitric oxide synthase 3 (endothelial cell) (NOS3), mRNA.	The lipid bilayer surrounding any of the compartments of the Golgi apparatus [goid 139] [pmid 9580552] [evidence EXP]; The lipid bilayer surrounding any of the compartments of the Golgi apparatus [goid 139] [pmid 9188442] [evidence EXP]; The lipid bilayer surrounding any of the compartments of the Golgi apparatus [goid 139] [pmid 16722822] [evidence EXP]; The lipid bilayer surrounding any of the …	The process leading to the rupture of the follicle, releasing the centrally located oocyte into the oviduct [goid 1542] [evidence IEA]; The reorganization or renovation of existing blood vessels [goid 1974] [evidence ISS]; Any process that modulates the frequency, rate or extent of the directed movement of sodium ions (Na+) into, out of, within or between cells [goid 2028] [evidence IEA]; The pro…	Interacting selectively with monomeric actin, also known as G-actin [goid 3785] [pmid 17502619] [evidence IPI]; Catalysis of the reaction: L-arginine + n NADPH + n H+ + m O2 = citrulline + nitric oxide + n NADP+ [goid 4517] [evidence IEA]; Interacting selectively with iron (Fe) ions [goid 5506] [evidence IEA]; Interacting selectively with calcium ions (Ca2+) [goid 5509] [evidence IEA]; Interactin…	eNOS; ECNOS; NOS III	eNOS; ECNOS; NOS III	NM_000603.3
ILMN_1753877	2289.817469	2009.087247	7.308265745	1.39E-06	0.000668471	1.545392598	Homo sapiens	RefSeq	XM_941352.1	ILMN_41859	LOC255275	XM_941352.2	XM_941352.2		255275	113427627	XM_941352.2	LOC255275	XP_946445.1	ILMN_1753877	3180059	S	995	CTGAGTGTGATGGGCCACACAGGGGGCCTGGGCTGCCCCTTTGACCGGCT				17q25.3g	PREDICTED: Homo sapiens similar to myeloid-associated differentiation marker (LOC255275), mRNA.						XM_941352.2
ILMN_1658917	-1828.635229	1102.237977	-7.306327	1.40E-06	0.000668471	1.54411612	Homo sapiens	RefSeq	NM_004170.4	ILMN_14815	SLC1A1	NM_004170.4	NM_004170.4		6505	66773029	NM_004170.4	SLC1A1	NP_004161.4	ILMN_1658917	2260020	S	3534	CTTGGGCTAAATGGTTCTACCCCTTACTAGGTTGCCCCAATTAGTGGCAC	9	+	4576170-4576219	9p24.2a	Homo sapiens solute carrier family 1 (neuronal/epithelial high affinity glutamate transporter, system Xag), member 1 (SLC1A1), mRNA.	Double layer of lipid molecules that encloses all cells, and, in eukaryotes, many organelles; may be a single or double lipid bilayer; also includes associated proteins [goid 16020] [evidence IEA]; That fraction of cells, prepared by disruptive biochemical methods, that includes the plasma and other membranes [goid 5624] [pmid 7521911] [evidence TAS]; Penetrating at least one phospholipid bilayer…	The directed movement of dicarboxylic acids into, out of, within or between cells [goid 6835] [evidence IEA]; The directed movement of substances (such as macromolecules, small molecules, ions) into, out of, within or between cells, or within a multicellular organism [goid 6810] [evidence IEA]; The directed movement of dicarboxylic acids into, out of, within or between cells [goid 6835] [evidence…	Catalysis of the transfer of a solute or solutes from one side of a membrane to the other according to the reaction: dicarboxylate(out) + Na+(out) = dicarboxylate(in) + Na+(in) [goid 17153] [evidence IEA]; Enables the active transport of a solute across a membrane by a mechanism whereby two or more species are transported together in the same direction in a tightly coupled process not directly li…	EAAC1; EAAT3	EAAC1; EAAT3	NM_004170.4
ILMN_1732468	114.6161483	109.4108317	7.299655328	1.42E-06	0.000669622	1.539719568	Homo sapiens	RefSeq	NM_014278.2	ILMN_22150	HSPA4L	NM_014278.2	NM_014278.2		22824	31541940	NM_014278.2	HSPA4L	NP_055093.2	ILMN_1732468	610408	S	2812	GTAACCACGGGGTCCATCTTTTACATCTGGTACACACAACAGACGCTCAG	4	+	128754068-128754117	4q28.1e	Homo sapiens heat shock 70kDa protein 4-like (HSPA4L), mRNA.	A membrane-bounded organelle of eukaryotic cells in which chromosomes are housed and replicated. In most cells, the nucleus contains all of the cell's chromosomes except the organellar chromosomes, and is the site of RNA synthesis and processing. In some species, or in specialized cell types, RNA metabolism or DNA replication may be absent [goid 5634] [evidence ISS]; All of the contents of a cell…	The process of assisting in the covalent and noncovalent assembly of single chain polypeptides or multisubunit complexes into the correct tertiary structure [goid 6457] [evidence ISS]; A change in state or activity of a cell or an organism (in terms of movement, secretion, enzyme production, gene expression, etc.) as a result of an unfolded protein stimulus [goid 6986] [evidence ISS]	Interacting selectively with a nucleotide, any compound consisting of a nucleoside that is esterified with (ortho)phosphate or an oligophosphate at any hydroxyl group on the ribose or deoxyribose moiety [goid 166] [evidence IEA]; Interacting selectively with any protein or protein complex (a complex of two or more proteins that may include other nonprotein molecules) [goid 5515] [pmid 17353931] […	Osp94; APG-1	Osp94; APG-1	NM_014278.2
ILMN_1807554	131.8673783	78.40810033	7.278325232	1.47E-06	0.000679033	1.525622718	Homo sapiens	RefSeq	NM_172059.1	ILMN_29444	EYA1	NM_172060.1	NM_172060.1		2138	26667221	NM_172060.1	EYA1	NP_742057.1	ILMN_1807554	5720040	A	3270	CCTTTGTCAGACCATAAGAGTTTCTCCAAAAGTGGTCAGTTTGGCTGGGC	8	-	72272636-72272685	8q13.3b-q13.3c	Homo sapiens eyes absent homolog 1 (Drosophila) (EYA1), transcript variant 1, mRNA.	A membrane-bounded organelle of eukaryotic cells in which chromosomes are housed and replicated. In most cells, the nucleus contains all of the cell's chromosomes except the organellar chromosomes, and is the site of RNA synthesis and processing. In some species, or in specialized cell types, RNA metabolism or DNA replication may be absent [goid 5634] [evidence IEA]; All of the contents of a cell…	The process whose specific outcome is the progression of the ureteric bud over time, from its formation to the mature structure [goid 1657] [evidence IEA]; The synthesis of either RNA on a template of DNA or DNA on a template of RNA [goid 6350] [evidence IEA]; Any process that modulates the frequency, rate or extent of DNA-dependent transcription [goid 6355] [evidence IEA]; The process of removin…	Interacting selectively with magnesium (Mg) ions [goid 287] [evidence IEA]; Catalysis of the reaction: protein tyrosine phosphate + H2O = protein tyrosine + phosphate [goid 4725] [evidence IEA]; Interacting selectively with any protein or protein complex (a complex of two or more proteins that may include other nonprotein molecules) [goid 5515] [evidence IEA]; Catalysis of the hydrolysis of vario…	BOP; MGC141875; BOR	BOP; MGC141875; BOR	NM_172060.1
ILMN_1810752	-3976.782383	2976.776204	-7.277031429	1.47E-06	0.000679033	1.524765665	Homo sapiens	RefSeq	NM_000715.3	ILMN_6035	C4BPA	NM_000715.3	NM_000715.3		722	62912459	NM_000715.3	C4BPA	NP_000706.1	ILMN_1810752	2000128	S	1857	CTCATGCAGTGTCTCCCAAACCCAGAGGATGTGAAAATGGCCCTGGAGGT	1	+	205384554-205384603	1q32.2a	Homo sapiens complement component 4 binding protein, alpha (C4BPA), mRNA.	A membrane-bounded organelle of eukaryotic cells in which chromosomes are housed and replicated. In most cells, the nucleus contains all of the cell's chromosomes except the organellar chromosomes, and is the site of RNA synthesis and processing. In some species, or in specialized cell types, RNA metabolism or DNA replication may be absent [goid 5634] [pmid 18029348] [evidence IDA]; All of the co…	Any process involved in the activation of any of the steps of the classical pathway of the complement cascade which allows for the direct killing of microbes, the disposal of immune complexes, and the regulation of other immune processes [goid 6958] [evidence IEA]; Innate immune responses are defense responses mediated by germline encoded components that directly recognize components of potential…	Interacting selectively with any protein or protein complex (a complex of two or more proteins that may include other nonprotein molecules) [goid 5515] [evidence IEA]; Interacting selectively with any protein or protein complex (a complex of two or more proteins that may include other nonprotein molecules) [goid 5515] [pmid 16330538] [evidence IPI]	C4BP; PRP	C4BP; PRP	NM_000715.3
ILMN_2146389	2109.768252	1368.789221	7.275020356	1.48E-06	0.000679033	1.523433018	Homo sapiens	RefSeq	NM_032446.1	ILMN_27373	MEGF10	NM_032446.1	NM_032446.1		84466	14192942	NM_032446.1	MEGF10	NP_115822.1	ILMN_2146389	270201	S	7232	ACTGCCCGTTTAGAGTCCTGTTAATATTGATGTCCTAACACTGGGTCTGC	5	+	126824515-126824564	5q23.2f	Homo sapiens multiple EGF-like-domains 10 (MEGF10), mRNA.	The membrane surrounding a cell that separates the cell from its external environment. It consists of a phospholipid bilayer and associated proteins [goid 5886] [evidence IEA]; Penetrating at least one phospholipid bilayer of a membrane. May also refer to the state of being buried in the bilayer with no exposure outside the bilayer. When used to describe a protein, indicates that all or part of t…	The process whereby phagocytes engulf external particulate material. The particles are initially contained within phagocytic vacuoles (phagosomes), which then fuse with primary lysosomes to effect digestion of the particles [goid 6909] [evidence IEA]; The attachment of a cell, either to another cell or to an underlying substrate such as the extracellular matrix, via cell adhesion molecules [goid …	Interacting selectively with any protein or protein complex (a complex of two or more proteins that may include other nonprotein molecules) [goid 5515] [evidence IEA]	FLJ41574; DKFZp781K1852; KIAA1780	FLJ41574; DKFZp781K1852; KIAA1780	NM_032446.1
ILMN_2390338	1121.882575	2532.003722	7.258187927	1.52E-06	0.000692832	1.512257283	Homo sapiens	RefSeq	NM_006357.2	ILMN_16828	UBE2E3	NM_006357.2	NM_006357.2		10477	33359695	NM_006357.2	UBE2E3	NP_006348.1	ILMN_2390338	5340048	A	1021	GTATGCAGTGTGAAGGAGCAGAAGGCATCTTCTCACTGTGCTGCAAATCT	2	+	181635873-181635922	2q31.3b	Homo sapiens ubiquitin-conjugating enzyme E2E 3 (UBC4/5 homolog, yeast) (UBE2E3), transcript variant 1, mRNA.	A membrane-bounded organelle of eukaryotic cells in which chromosomes are housed and replicated. In most cells, the nucleus contains all of the cell's chromosomes except the organellar chromosomes, and is the site of RNA synthesis and processing. In some species, or in specialized cell types, RNA metabolism or DNA replication may be absent [goid 5634] [evidence IEA]; A small, dense body one or mo…	Any process that modulates the frequency, rate or extent of cell growth [goid 1558] [evidence IEA]; The chemical reactions and pathways resulting in the breakdown of a protein or peptide by hydrolysis of its peptide bonds, initiated by the covalent attachment of a ubiquitin moiety, or multiple ubiquitin moieties, to the protein [goid 6511] [evidence IEA]; The covalent alteration of one or more am…	Catalysis of the reaction: ATP + ubiquitin + protein lysine = AMP + diphosphate + protein N-ubiquityllysine [goid 4842] [evidence IEA]; Interacting selectively with any protein or protein complex (a complex of two or more proteins that may include other nonprotein molecules) [goid 5515] [pmid 14667819] [evidence IPI]; Catalysis of the ligation of two substances with concomitant breaking of a diph…	UbcM2; UBCH9	UbcM2; UBCH9	NM_006357.2
ILMN_1653613	231.515465	463.8067278	7.250847421	1.54E-06	0.000695212	1.507371495	Homo sapiens	RefSeq	NM_032634.2	ILMN_10422	PIGO	NM_152850.2	NM_152850.2		84720	38045916	NM_152850.2	PIGO	NP_690577.2	ILMN_1653613	3310451	A	2122	TCTGCAAGACAGGCTCAGCCATACTCTTACTATCATGCAGCCAGGGGCCG	9	-	35088959-35089008	9p13.3b	Homo sapiens phosphatidylinositol glycan anchor biosynthesis, class O (PIGO), transcript variant 2, mRNA.	The irregular network of unit membranes, visible only by electron microscopy, that occurs in the cytoplasm of many eukaryotic cells. The membranes form a complex meshwork of tubular channels, which are often expanded into slitlike cavities called cisternae. The ER takes two forms, rough (or granular), with ribosomes adhering to the outer surface, and smooth (with no ribosomes attached) [goid 5783…	The chemical reactions and pathways, including anabolism and catabolism, by which living organisms transform chemical substances. Metabolic processes typically transform small molecules, but also include macromolecular processes such as DNA repair and replication, and protein synthesis and degradation [goid 8152] [evidence IEA]; The stepwise addition of the components of the GPI anchor on to phos…	Interacting selectively with any protein or protein complex (a complex of two or more proteins that may include other nonprotein molecules) [goid 5515] [evidence IEA]; Catalysis of the transfer of a group, e.g. a methyl group, glycosyl group, acyl group, phosphorus-containing, or other groups, from one compound (generally regarded as the donor) to another compound (generally regarded as the accep…	RP11-182N22.4; DKFZp434M222; FLJ00135; MGC3079; MGC20536	RP11-182N22.4; DKFZp434M222; FLJ00135; MGC3079; MGC20536	NM_152850.2
ILMN_2206080	13230.71648	12003.01656	7.234304121	1.59E-06	0.000709145	1.49633332	Homo sapiens	RefSeq	NM_021801.3	ILMN_9549	MMP26	NM_021801.3	NM_021801.3		56547	73808265	NM_021801.3	MMP26	NP_068573.2	ILMN_2206080	6250543	S	696	GTACCCCACTTACTGGTATCACGACCCTAGAACCTTCCAGCTCAGTGCCG	11	+	4969852-4969901	11p15.4c	Homo sapiens matrix metallopeptidase 26 (MMP26), mRNA.	The space external to the outermost structure of a cell. For cells without external protective or external encapsulating structures this refers to space outside of the plasma membrane. This term covers the host cell environment outside an intracellular parasite [goid 5576] [evidence IEA]; A layer consisting mainly of proteins (especially collagen) and glycosaminoglycans (mostly as proteoglycans) …	The hydrolysis of a peptide bond or bonds within a protein [goid 6508] [pmid 10987280] [evidence NAS]; The proteolytic chemical reactions and pathways resulting in the breakdown of collagen in the extracellular matrix, usually carried out by proteases secreted by nearby cells [goid 30574] [evidence IEA]	Catalysis of the hydrolysis of internal, alpha-peptide bonds in a polypeptide chain by a mechanism in which water acts as a nucleophile, one or two metal ions hold the water molecule in place, and charged amino acid side chains are ligands for the metal ions [goid 4222] [evidence IEA]; Interacting selectively with calcium ions (Ca2+) [goid 5509] [evidence IEA]; Catalysis of the hydrolysis of a pe…	MGC126592; MGC126590	MGC126592; MGC126590	NM_021801.3
ILMN_1735432	-211.8407775	592.6228667	-7.219090349	1.63E-06	0.000721743	1.486149063	Homo sapiens	RefSeq	NM_014301.2	ILMN_1909	ISCU	NM_014301.2	NM_014301.2		23479	56699454	NM_014301.2	ISCU	NP_055116.1	ILMN_1735432	6620397	A	588	CCCAAAAAAGGAGAGGCAGAGAAGAAATGAGCCCTCCCTCGGCGAAGCCT	12	+	107486793-107486821:107486822-107486842	12q23.3d	Homo sapiens iron-sulfur cluster scaffold homolog (E. coli) (ISCU), nuclear gene encoding mitochondrial protein, transcript variant 1, mRNA.	A membrane-bounded organelle of eukaryotic cells in which chromosomes are housed and replicated. In most cells, the nucleus contains all of the cell's chromosomes except the organellar chromosomes, and is the site of RNA synthesis and processing. In some species, or in specialized cell types, RNA metabolism or DNA replication may be absent [goid 5634] [pmid 16527810] [evidence TAS]; All of the co…	The process by which nitrogen is taken from its relatively inert molecular form (N2) in the atmosphere and converted into nitrogen compounds useful for other chemical processes, such as ammonia, nitrate and nitrogen dioxide [goid 9399] [pmid 8875867] [evidence TAS]; The incorporation of iron and exogenous sulfur into a metallo-sulfur cluster [goid 16226] [pmid 11060020] [evidence TAS]; The incorp…	Interacting selectively with iron (Fe) ions [goid 5506] [pmid 11060020] [evidence TAS]; Functions to provide a physical support for the assembly of a multiprotein complex [goid 32947] [pmid 16527810] [evidence IDA]; Interacting selectively with any metal ion [goid 46872] [evidence IEA]; Interacting selectively with an iron-sulfur cluster, a combination of iron and sulfur atoms [goid 51536] [evide…	hnifU; 2310020H20Rik; NIFUN; MGC74517; NIFU; ISU2	hnifU; 2310020H20Rik; MGC74517; NIFU; NIFUN; ISU2	NM_014301.2
ILMN_1782635	1612.1496	2350.393167	7.189918552	1.72E-06	0.000747097	1.466531899	Homo sapiens	RefSeq	NM_015936.1	ILMN_164535	YARS2	NM_001040436.1	NM_001040436.1		51067	94681056	NM_001040436.1	YARS2	NP_001035526.1	ILMN_1782635	4570333	S	1324	CCAGATGGTCCCCGAGGGTATCGAATGATAACAGAAGGCGGAGTCAGCAT	12	-	32900264-32900297:32902871-32902886	12p11.21a	Homo sapiens tyrosyl-tRNA synthetase 2, mitochondrial (YARS2), nuclear gene encoding mitochondrial protein, mRNA.	All of the contents of a cell excluding the plasma membrane and nucleus, but including other subcellular structures [goid 5737] [evidence IEA]; A semiautonomous, self replicating organelle that occurs in varying numbers, shapes, and sizes in the cytoplasm of virtually all eukaryotic cells. It is notably the site of tissue respiration [goid 5739] [pmid 10810093] [evidence NAS]; The gel-like materi…	The process of coupling tyrosine to tyrosyl-tRNA, catalyzed by tyrosyl-tRNA synthetase. In tRNA aminoacylation, the amino acid is first activated by linkage to AMP and then transferred to either the 2'- or the 3'-hydroxyl group of the 3'-adenosine residue of the tRNA [goid 6437] [evidence IEA]	Interacting selectively with a nucleotide, any compound consisting of a nucleoside that is esterified with (ortho)phosphate or an oligophosphate at any hydroxyl group on the ribose or deoxyribose moiety [goid 166] [evidence IEA]; Catalysis of the reaction: ATP + L-tyrosine + tRNA(Tyr) = AMP + diphosphate + L-tyrosyl-tRNA(Tyr) [goid 4831] [pmid 10810093] [evidence NAS]; Interacting selectively wit…	FLJ13995; CGI-04; mt-TyrRS; TYRRS	FLJ13995; CGI-04	NM_001040436.1
ILMN_2407824	2178.026175	2263.231667	7.189249457	1.72E-06	0.000747097	1.466080572	Homo sapiens	RefSeq	NM_001001787.1	ILMN_10855	ATP1B1	NM_001001787.1	NM_001001787.1		481	49574488	NM_001001787.1	ATP1B1	NP_001001787.1	ILMN_2407824	4220468	A	1066	GTTATGCTTGTATTGAATGCTGTCTTGACATCTCTTGCCTTGTCCTCCGG	1	+	167368094-167368143	1q24.2b	Homo sapiens ATPase, Na+/K+ transporting, beta 1 polypeptide (ATP1B1), transcript variant 2, mRNA.	The membrane surrounding a cell that separates the cell from its external environment. It consists of a phospholipid bilayer and associated proteins [goid 5886] [evidence IEA]; Sodium:potassium-exchanging ATPases are tetrameric proteins, consisting of two large alpha subunits and two smaller beta subunits. The alpha subunits bear the active site and penetrate the membrane, while the beta subunits…	The directed movement of charged atoms or small charged molecules into, out of, within or between cells [goid 6811] [evidence IEA]; The directed movement of potassium ions (K+) into, out of, within or between cells [goid 6813] [evidence IEA]; The directed movement of sodium ions (Na+) into, out of, within or between cells [goid 6814] [evidence IEA]	Catalysis of the transfer of a solute or solutes from one side of a membrane to the other according to the reaction: ATP + H2O + Na+(in) + K+(out) = ADP + phosphate + Na+(out) + K+(in) [goid 5391] [pmid 2559024] [evidence TAS]; Interacting selectively with any protein or protein complex (a complex of two or more proteins that may include other nonprotein molecules) [goid 5515] [pmid 17947299] [ev…	MGC1798; ATP1B	MGC1798; ATP1B	NM_001001787.1
ILMN_2408572	-908.2215375	808.4990167	-7.182529597	1.74E-06	0.000749214	1.461544366	Homo sapiens	RefSeq	NM_194430.1	ILMN_182182	RNASE4	NM_194430.1	NM_194430.1		6038	37577169	NM_194430.1	RNASE4	NP_919411.1	ILMN_2408572	5910382	A	775	CCTGCGGCAACACGTGCACCCTGAGGAGACAGGTGGCAGTGATCGCTACT	14	+	20237478-20237527	14q11.2b	Homo sapiens ribonuclease, RNase A family, 4 (RNASE4), transcript variant 1, mRNA.	The space external to the outermost structure of a cell. For cells without external protective or external encapsulating structures this refers to space outside of the plasma membrane. This term covers the host cell environment outside an intracellular parasite [goid 5576] [evidence IEA]	Any process by which a pre-mRNA or mRNA molecule is cleaved at specific sites or in a regulated manner [goid 6379] [pmid 7742370] [evidence NAS]	Interacting selectively with any nucleic acid [goid 3676] [evidence IEA]; Catalysis of the hydrolysis of ester linkages within nucleic acids by creating internal breaks [goid 4519] [evidence IEA]; Catalysis of the endonucleolytic cleavage of RNA to 3'-phosphomononucleotides and 3'-phosphooligonucleotides ending in C-P or U-P with 2',3'-cyclic phosphate intermediates [goid 4522] [pmid 7742370] [ev…	RNS4; MGC9306	RNS4; MGC9306	NM_194430.1
ILMN_1734353	-1949.7291	4178.933167	-7.167885965	1.79E-06	0.000756122	1.451637556	Homo sapiens	RefSeq	NM_002085.2	ILMN_33147	GPX4	NM_001039847.1	NM_001039847.1		2879	90903237	NM_001039847.1	GPX4	NP_001034936.1	ILMN_1734353	2600382	S	551	GATCCAACCCAAGGGCAAGGGCATCCTGGGAAATGCCATCAAGTGGAACT	19	+	1056776-1056808:1057241-1057257	19p13.3i	Homo sapiens glutathione peroxidase 4 (phospholipid hydroperoxidase) (GPX4), transcript variant 2, mRNA.	A membrane-bounded organelle of eukaryotic cells in which chromosomes are housed and replicated. In most cells, the nucleus contains all of the cell's chromosomes except the organellar chromosomes, and is the site of RNA synthesis and processing. In some species, or in specialized cell types, RNA metabolism or DNA replication may be absent [goid 5634] [evidence IEA]; The double lipid bilayer encl…	Any process that results in the specification, formation or maintenance of the physical structure of eukaryotic chromatin [goid 6325] [evidence IEA]; The chemical reactions and pathways involving phospholipids, any lipid containing phosphoric acid as a mono- or diester [goid 6644] [pmid 8039723] [evidence TAS]; A change in state or activity of a cell or an organism (in terms of movement, secretio…	Catalysis of the reaction: 2 glutathione + H2O2 = oxidized glutathione + 2 H2O [goid 4602] [evidence IEA]; Catalysis of the reaction: 2 glutathione + H2O2 = oxidized glutathione + 2 H2O [goid 4602] [pmid 9705830] [evidence TAS]; Interacting selectively with selenium (Se) [goid 8430] [evidence IEA]; Catalysis of an oxidation-reduction (redox) reaction, a reversible chemical reaction in which the o…	PHGPx; snPHGPx; snGPx; MCSP	snGPx; MCSP; PHGPx	NM_001039847.1
ILMN_1730117	-342.195226	292.7265411	-7.167263534	1.79E-06	0.000756122	1.451215806	Homo sapiens	RefSeq	NM_024780.3	ILMN_28919	TMC5	NM_024780.3	NM_024780.3		79838	33942079	NM_024780.3	TMC5	NP_079056.2	ILMN_1730117	2140601	S	3101	ACATGAGTCTTTGGAGTCGGGGATGGAGGAGGTTCTGCCCCTGTGAGGTG	16	+	19417350-19417399	16p12.3a	Homo sapiens transmembrane channel-like 5 (TMC5), mRNA.	Double layer of lipid molecules that encloses all cells, and, in eukaryotes, many organelles; may be a single or double lipid bilayer; also includes associated proteins [goid 16020] [evidence IEA]; Penetrating at least one phospholipid bilayer of a membrane. May also refer to the state of being buried in the bilayer with no exposure outside the bilayer. When used to describe a protein, indicates …			FLJ13593	FLJ13593	NM_024780.3
ILMN_3247821	134.8425725	278.4600778	7.160050414	1.81E-06	0.000759132	1.446324357	Homo sapiens	RefSeq	NM_018252.2	ILMN_5459	TMEM206	NM_018252.2	NM_018252.2		55248	149158718	NM_018252.2	TMEM206	NP_060722.2	ILMN_3247821	380356	S	1642	CGTGCAGGTCATGCTTTGGAGCCTATGCACTGTACACAAAGGCAAAACCC	1	-	212538086-212538135	1q32.3b	Homo sapiens transmembrane protein 206 (TMEM206), mRNA.	Double layer of lipid molecules that encloses all cells, and, in eukaryotes, many organelles; may be a single or double lipid bilayer; also includes associated proteins [goid 16020] [evidence IEA]; Penetrating at least one phospholipid bilayer of a membrane. May also refer to the state of being buried in the bilayer with no exposure outside the bilayer. When used to describe a protein, indicates …			C1orf75; RP11-384C4.5; FLJ10874	RP11-384C4.5; FLJ10874	NM_018252.2
ILMN_1685427	138.1761988	129.4535561	7.152094519	1.84E-06	0.000761847	1.440920806	Homo sapiens	RefSeq	NM_080733.1	ILMN_11893	WFDC2	NM_080733.1	NM_080733.1		10406	18379355	NM_080733.1	WFDC2	NP_542771.1	ILMN_1685427	2120687	I	271	CGAAGAAAGTGAGGAATCCTCCCTGGACACTGTATCGCCCTTCGTCGTCT	20	+	43533226-43533275	20q13.12b	Homo sapiens WAP four-disulfide core domain 2 (WFDC2), transcript variant 3, mRNA.	The space external to the outermost structure of a cell. For cells without external protective or external encapsulating structures this refers to space outside of the plasma membrane. This term covers the host cell environment outside an intracellular parasite [goid 5576] [evidence IEA]; The space external to the outermost structure of a cell. For cells without external protective or external en…	The hydrolysis of a peptide bond or bonds within a protein [goid 6508] [pmid 1686187] [evidence TAS]; The process of formation of spermatozoa, including spermatocytogenesis and spermiogenesis [goid 7283] [pmid 1686187] [evidence TAS]	Stops, prevents or reduces the activity of a protease, any enzyme catalyzes the hydrolysis peptide bonds [goid 30414] [evidence IEA]; Stops, prevents or reduces the activity of serine-type endopeptidases, enzymes that catalyze the hydrolysis of nonterminal peptide bonds in a polypeptide chain; a serine residue (and a histidine residue) are at the active center of the enzyme [goid 4867] [evidence …	dJ461P17.6; WAP5; MGC57529; HE4	dJ461P17.6; WAP5; MGC57529; HE4	NM_080733.1
ILMN_2068498	263.6129588	274.121065	7.148217539	1.85E-06	0.000761847	1.43828441	Homo sapiens	RefSeq	NR_002304.1	ILMN_18646	POU5F1P1	NR_002304.1	NR_002304.1		5462	62339229	NR_002304.1	POU5F1P1		ILMN_2068498	6450746	S	750	GCAGTGCCCGAAACCCACACTGCAGATCAGCCACATCGCCCAGCAGCTTG	8	+	128498043-128498092	8q24.21a	Homo sapiens POU class 5 homeobox 1 pseudogene 1 (POU5F1P1), non-coding RNA.	A membrane-bounded organelle of eukaryotic cells in which chromosomes are housed and replicated. In most cells, the nucleus contains all of the cell's chromosomes except the organellar chromosomes, and is the site of RNA synthesis and processing. In some species, or in specialized cell types, RNA metabolism or DNA replication may be absent [goid 5634] [evidence TAS]	Any process that modulates the frequency, rate or extent of DNA-dependent transcription [goid 6355] [pmid 1408763] [evidence NAS]	The function of binding to a specific DNA sequence in order to modulate transcription. The transcription factor may or may not also interact selectively with a protein or macromolecular complex [goid 3700] [pmid 1408763] [evidence TAS]; Interacting selectively with DNA of a specific nucleotide composition, e.g. GC-rich DNA binding, or with a specific sequence motif or type of DNA e.g. promotor bi…	POU5FLC8; OTF3C; OTF3P1	POU5FLC8; OTF3C; OTF3P1	NR_002304.1
ILMN_1713846	6507.104625	6777.268	7.138892691	1.88E-06	0.000767962	1.4319348	Homo sapiens	RefSeq	XM_939302.1	ILMN_308090	PPM1H	NM_020700.1	NM_020700.1		57460	149944714	NM_020700.1	PPM1H	NP_065751.1	ILMN_1713846	450414	A	5877	TTTCTGGAGACCCAGGGAGGCCCATGGTGGAGATCATTTGTAAGGAATGG	12	-	63038036-63038085	12q14.1d-q14.2a	Homo sapiens protein phosphatase 1H (PP2C domain containing) (PPM1H), mRNA.			Catalysis of the reaction: a phosphoprotein + H2O = a protein + phosphate. Together with protein kinases, these enzymes control the state of phosphorylation of cell proteins and thereby provide an important mechanism for regulating cellular activity [goid 4721] [evidence IEA]; Catalysis of the hydrolysis of various bonds, e.g. C-O, C-N, C-C, phosphoric anhydride bonds, etc. Hydrolase is the syste…	KIAA1157; FLJ13253; ARHCL1		NM_020700.1
ILMN_2161820	145.9785929	83.96298639	7.127657738	1.92E-06	0.000770945	1.424268391	Homo sapiens	RefSeq	NM_145016.2	ILMN_26045	GLYATL2	NM_145016.2	NM_145016.2		219970	31542212	NM_145016.2	GLYATL2	NP_659453.2	ILMN_2161820	270170	S	1013	GAGGGCCAGCTTGTCTCTTGGATTGTGATGGAACGGTCCTGTGAGTTGAG	11	-	58358691-58358740	11q12.1c	Homo sapiens glycine-N-acyltransferase-like 2 (GLYATL2), mRNA.	A semiautonomous, self replicating organelle that occurs in varying numbers, shapes, and sizes in the cytoplasm of virtually all eukaryotic cells. It is notably the site of tissue respiration [goid 5739] [evidence IEA]		Catalysis of the generalized reaction: acyl-carrier + reactant = acyl-reactant + carrier [goid 8415] [evidence IEA]; Catalysis of the transfer of a group, e.g. a methyl group, glycosyl group, acyl group, phosphorus-containing, or other groups, from one compound (generally regarded as the donor) to another compound (generally regarded as the acceptor). Transferase is the systematic name for any en…	BXMAS2-10; MGC24009	BXMAS2-10; MGC24009	NM_145016.2
ILMN_1705737	-1199.363925	5125.745333	-7.125507593	1.93E-06	0.000770945	1.422799181	Homo sapiens	RefSeq	NM_000884.2	ILMN_3439	IMPDH2	NM_000884.2	NM_000884.2		3615	66933015	NM_000884.2	IMPDH2	NP_000875.2	ILMN_1705737	4590026	S	1385	CAGTGAAGCTGACAAAATCAAAGTGGCCCAGGGAGTGTCTGGTGCTGTGC	3	-	49062188-49062235:49062329-49062330	3p21.31d	Homo sapiens IMP (inosine monophosphate) dehydrogenase 2 (IMPDH2), mRNA.	That part of the cytoplasm that does not contain membranous or particulate subcellular components [goid 5829] [pmid 7903306] [evidence EXP]	The chemical reactions and pathways resulting in the formation of a purine nucleotide, a compound consisting of nucleoside (a purine base linked to a deoxyribose or ribose sugar) esterified with a phosphate moiety at either the 3' or 5'-hydroxyl group of its glycose moiety [goid 6164] [evidence IEA]; The chemical reactions and pathways, including anabolism and catabolism, by which living organism…	Catalysis of a biochemical reaction at physiological temperatures. In biologically catalyzed reactions, the reactants are known as substrates, and the catalysts are naturally occurring macromolecular substances known as enzymes. Enzymes possess specific binding sites for substrates, and are usually composed wholly or largely of protein, but RNA that has catalytic activity (ribozyme) is often also…	IMPD2; IMPDH-II	IMPD2; IMPDH-II	NM_000884.2
ILMN_1778991	3413.365125	4442.600833	7.122439269	1.94E-06	0.000770945	1.420701449	Homo sapiens	RefSeq	NM_005596.1	ILMN_14904	NFIB	NM_005596.2	NM_005596.2		4781	93004091	NM_005596.2	NFIB	NP_005587.2	ILMN_1778991	5960133	S	2186	ATCACTATTCCTGGTTATCTCACCAACGAAGGCTAGGAGGCGGCGTCAGA	9	-	14150200-14150249	9p23a-p22.3c	Homo sapiens nuclear factor I/B (NFIB), mRNA.	The living contents of a cell; the matter contained within (but not including) the plasma membrane, usually taken to exclude large vacuoles and masses of secretory or ingested material. In eukaryotes it includes the nucleus and cytoplasm [goid 5622] [evidence IEA]; A membrane-bounded organelle of eukaryotic cells in which chromosomes are housed and replicated. In most cells, the nucleus contains …	The process whereby new strands of DNA are synthesized. The template for replication can either be an existing DNA molecule or RNA [goid 6260] [evidence IEA]; The synthesis of either RNA on a template of DNA or DNA on a template of RNA [goid 6350] [evidence IEA]; Any process that modulates the frequency, rate or extent of DNA-dependent transcription [goid 6355] [evidence IEA]; Any process that st…	The function of binding to a specific DNA sequence in order to modulate transcription. The transcription factor may or may not also interact selectively with a protein or macromolecular complex [goid 3700] [evidence IEA]; The function of binding to a specific DNA sequence in order to modulate transcription. The transcription factor may or may not also interact selectively with a protein or macrom…	NFIB2; NFIB3; HMGIC/NFIB; NFI-RED	NFIB2; NFIB3; NFI-RED	NM_005596.2
ILMN_1675671	-51.53618325	80.98773833	-7.096370055	2.03E-06	0.00079189	1.402825306	Homo sapiens	RefSeq	NM_015259.4	ILMN_28135	ICOSLG	NM_015259.4	NM_015259.4		23308	58331247	NM_015259.4	ICOSLG	NP_056074.1	ILMN_1675671	5690603	S	3065	TGAAGCCCCCTCAGAAGCCCTGCCTGTCACGTCGGCATTTGTGAGACCTA	21	-	45646845-45646894	21q22.3d	Homo sapiens inducible T-cell co-stimulator ligand (ICOSLG), mRNA.	Penetrating at least one phospholipid bilayer of a plasma membrane. May also refer to the state of being buried in the bilayer with no exposure outside the bilayer [goid 5887] [evidence IEA]; The side of the plasma membrane that is opposite to the side that faces the cytoplasm [goid 9897] [evidence IEA]; Double layer of lipid molecules that encloses all cells, and, in eukaryotes, many organelles;…	Reactions, triggered in response to the presence of a foreign body or the occurrence of an injury, which result in restriction of damage to the organism attacked or prevention/recovery from the infection caused by the attack [goid 6952] [pmid 11983910] [evidence NAS]; Any immune system process that functions in the calibrated response of an organism to a potential internal or invasive threat [goi…	Interacting selectively with one or more specific sites on a receptor molecule, a macromolecule that undergoes combination with a hormone, neurotransmitter, drug or intracellular messenger to initiate a change in cell function [goid 5102] [pmid 11429535] [evidence TAS]; Interacting selectively with any protein or protein complex (a complex of two or more proteins that may include other nonprotein…	ICOSL; B7RP1; LICOS; B7RP-1; KIAA0653; GL50; ICOS-L; CD275; B7H2; B7-H2	ICOSL; KIAA0653; CD275; B7H2; B7-H2; B7RP1; LICOS; B7RP-1; GL50; ICOS-L	NM_015259.4
ILMN_1719906	1300.786125	3383.587333	7.09560209	2.03E-06	0.00079189	1.40229725	Homo sapiens	RefSeq	NM_005327.1	ILMN_13258	HADH	NM_005327.2	NM_005327.2		3033	94557307	NM_005327.2	HADH	NP_005318.2	ILMN_1719906	6290709	S	1646	GCTGCTGAATGGGTCAGCATATCTCTGTTTGCATGGTTTGCAGGAGGTCG	4	+	108956065-108956114	4q25b	Homo sapiens hydroxyacyl-Coenzyme A dehydrogenase (HADH), nuclear gene encoding mitochondrial protein, mRNA.	All of the contents of a cell excluding the plasma membrane and nucleus, but including other subcellular structures [goid 5737] [pmid 11256614] [evidence IDA]; A semiautonomous, self replicating organelle that occurs in varying numbers, shapes, and sizes in the cytoplasm of virtually all eukaryotic cells. It is notably the site of tissue respiration [goid 5739] [evidence IEA]; A semiautonomous, s…	The chemical reactions and pathways involving lipids, compounds soluble in an organic solvent but not, or sparingly, in an aqueous solvent. Includes fatty acids; neutral fats, other fatty-acid esters, and soaps; long-chain (fatty) alcohols and waxes; sphingoids and other long-chain bases; glycolipids, phospholipids and sphingolipids; and carotenes, polyprenols, sterols, terpenes and other isopren…	Catalysis of the reaction: (S)-3-hydroxyacyl-CoA + NAD+ = 3-oxoacyl-CoA + NADH + H+ [goid 3857] [pmid 8687463] [evidence EXP]; Catalysis of the reaction: (S)-3-hydroxyacyl-CoA + NAD+ = 3-oxoacyl-CoA + NADH + H+ [goid 3857] [pmid 8687463] [evidence TAS]; The selective, often stoichiometric, interaction of a molecule with one or more specific sites on another molecule [goid 5488] [evidence IEA]; Ca…	HHF4; HADH1; MGC8392; HADHSC; M/SCHAD; HAD; SCHAD	SCHAD	NM_005327.2
ILMN_1811364	2234.432	3653.110111	7.090113173	2.05E-06	0.00079189	1.398520622	Homo sapiens	RefSeq	XM_938742.1	ILMN_139087	SGPP2	XM_938742.1	XM_938742.1		130367	88959174	XM_938742.1	SGPP2	XP_943835.1	ILMN_1811364	2120612	I	4586	GTGGCTGGAATTACTCCAAAACGTGCCCAGTGATCGCACTGTAACATGGG				2q36.1b-q36.1c	PREDICTED: Homo sapiens sphingosine-1-phosphate phosphotase 2 (SGPP2), mRNA.	The irregular network of unit membranes, visible only by electron microscopy, that occurs in the cytoplasm of many eukaryotic cells. The membranes form a complex meshwork of tubular channels, which are often expanded into slitlike cavities called cisternae. The ER takes two forms, rough (or granular), with ribosomes adhering to the outer surface, and smooth (with no ribosomes attached) [goid 5783…		Catalysis of the hydrolysis of various bonds, e.g. C-O, C-N, C-C, phosphoric anhydride bonds, etc. Hydrolase is the systematic name for any enzyme of EC class 3 [goid 16787] [evidence IEA]; Catalysis of a biochemical reaction at physiological temperatures. In biologically catalyzed reactions, the reactants are known as substrates, and the catalysts are naturally occurring macromolecular substance…			XM_938742.1
ILMN_2165604	137.618737	109.3882069	7.084975713	2.07E-06	0.00079189	1.394981964	Homo sapiens	RefSeq	XM_939063.1	ILMN_37656	LOC649977	XM_939063.1	XM_939063.1		649977	89026076	XM_939063.1	LOC649977	XP_944156.1	ILMN_2165604	4850619	S	1	ATGGCCCGTGTGGGCCCAAAGCGTCCTGAAGTCGGCCTCGCCAGGCCCAG					PREDICTED: Homo sapiens hypothetical LOC649977 (LOC649977), mRNA.						XM_939063.1
ILMN_1700306	4413.614325	4410.802033	7.084497026	2.07E-06	0.00079189	1.394652058	Homo sapiens	RefSeq	NM_001014446.1	ILMN_30210	OCIAD2	NM_001014446.1	NM_001014446.1		132299	62244043	NM_001014446.1	OCIAD2	NP_001014446.1	ILMN_1700306	6420392	I	537	TTTTTTGAAGATCAGCTCCGTGGGGCTGGTTTTGGTCCACAGCATAACAG	4	-	48887582-48887582:48894789-48894837	4p12a	Homo sapiens OCIA domain containing 2 (OCIAD2), transcript variant 1, mRNA.	A semiautonomous, self replicating organelle that occurs in varying numbers, shapes, and sizes in the cytoplasm of virtually all eukaryotic cells. It is notably the site of tissue respiration [goid 5739] [evidence IEA]; The inner, i.e. lumen-facing, lipid bilayer of the mitochondrial envelope. It is highly folded to form cristae [goid 5743] [evidence IEA]; A membrane-bounded organelle that carrie…			DKFZp686C03164; MGC45416	DKFZp686C03164; MGC45416	NM_001014446.1
ILMN_2409062	-751.1203	2608.331944	-7.070856193	2.13E-06	0.000796714	1.385237315	Homo sapiens	RefSeq	NM_213595.1	ILMN_2025	ISCU	NM_213595.1	NM_213595.1		23479	56699455	NM_213595.1	ISCU	NP_998760.1	ILMN_2409062	780168	A	555	CCAGCTGTTTCCCACCTGCTGTGCAGTCACCTTAGATGTTCAGAAGCCGC	12	+	107486856-107486905	12q23.3d	Homo sapiens iron-sulfur cluster scaffold homolog (E. coli) (ISCU), nuclear gene encoding mitochondrial protein, transcript variant 2, mRNA.	A membrane-bounded organelle of eukaryotic cells in which chromosomes are housed and replicated. In most cells, the nucleus contains all of the cell's chromosomes except the organellar chromosomes, and is the site of RNA synthesis and processing. In some species, or in specialized cell types, RNA metabolism or DNA replication may be absent [goid 5634] [pmid 16527810] [evidence TAS]; All of the co…	The process by which nitrogen is taken from its relatively inert molecular form (N2) in the atmosphere and converted into nitrogen compounds useful for other chemical processes, such as ammonia, nitrate and nitrogen dioxide [goid 9399] [pmid 8875867] [evidence TAS]; The incorporation of iron and exogenous sulfur into a metallo-sulfur cluster [goid 16226] [pmid 11060020] [evidence TAS]; The incorp…	Interacting selectively with iron (Fe) ions [goid 5506] [pmid 11060020] [evidence TAS]; Functions to provide a physical support for the assembly of a multiprotein complex [goid 32947] [pmid 16527810] [evidence IDA]; Interacting selectively with any metal ion [goid 46872] [evidence IEA]; Interacting selectively with an iron-sulfur cluster, a combination of iron and sulfur atoms [goid 51536] [evide…	hnifU; 2310020H20Rik; MGC74517; NIFU; NIFUN; ISU2	hnifU; 2310020H20Rik; MGC74517; NIFU; NIFUN; ISU2	NM_213595.1
ILMN_1701603	4643.336525	3476.698378	7.069642285	2.13E-06	0.000796714	1.384398216	Homo sapiens	RefSeq	NM_000478.2	ILMN_169862	ALPL	NM_000478.3	NM_000478.3		249	116734716	NM_000478.3	ALPL	NP_000469.3	ILMN_1701603	6100356	S	2442	TCACACTCCTGGGCTCTGAACACACACGCCAGCTCCTCTCTGAAGCGACT	1	+	21777338-21777387	1p36.12b	Homo sapiens alkaline phosphatase, liver/bone/kidney (ALPL), transcript variant 1, mRNA.	The membrane surrounding a cell that separates the cell from its external environment. It consists of a phospholipid bilayer and associated proteins [goid 5886] [evidence IEA]; All of the contents of a cell excluding the plasma membrane and nucleus, but including other subcellular structures [goid 5737] [pmid 18029348] [evidence IDA]; The membrane surrounding a cell that separates the cell from i…	The chemical reactions and pathways, including anabolism and catabolism, by which living organisms transform chemical substances. Metabolic processes typically transform small molecules, but also include macromolecular processes such as DNA repair and replication, and protein synthesis and degradation [goid 8152] [evidence IEA]; The process whose specific outcome is the progression of the skeleto…	Catalysis of a biochemical reaction at physiological temperatures. In biologically catalyzed reactions, the reactants are known as substrates, and the catalysts are naturally occurring macromolecular substances known as enzymes. Enzymes possess specific binding sites for substrates, and are usually composed wholly or largely of protein, but RNA that has catalytic activity (ribozyme) is often also…	TNSALP; HOPS; FLJ40094; AP-TNAP; TNAP; MGC161443	TNSALP; HOPS; AP-TNAP; TNAP	NM_000478.3
ILMN_1815043	-1088.49629	1008.337439	-7.067794548	2.14E-06	0.000796714	1.383120589	Homo sapiens	RefSeq	NM_016034.2	ILMN_18328	MRPS2	NM_016034.2	NM_016034.2		51116	16554605	NM_016034.2	MRPS2	NP_057118.1	ILMN_1815043	5080347	S	1174	AGAAGATGCTGCTGTCCCTGTGATCCCAGCAGCCCTCCCTTCACCGTGAC	9	+	137536080-137536129	9q34.3b	Homo sapiens mitochondrial ribosomal protein S2 (MRPS2), nuclear gene encoding mitochondrial protein, mRNA.	The living contents of a cell; the matter contained within (but not including) the plasma membrane, usually taken to exclude large vacuoles and masses of secretory or ingested material. In eukaryotes it includes the nucleus and cytoplasm [goid 5622] [evidence IEA]; A semiautonomous, self replicating organelle that occurs in varying numbers, shapes, and sizes in the cytoplasm of virtually all euka…	The chemical reactions and pathways resulting in the formation of a protein. This is a ribosome-mediated process in which the information in messenger RNA (mRNA) is used to specify the sequence of amino acids in the protein [goid 6412] [evidence IEA]	The action of a molecule that contributes to the structural integrity of the ribosome [goid 3735] [evidence IEA]	MRP-S2; CGI-91	MRP-S2; CGI-91	NM_016034.2
ILMN_1706426	-1448.847675	5494.1365	-7.052630137	2.20E-06	0.000812329	1.372616814	Homo sapiens	RefSeq	NM_006870.3	ILMN_14931	DSTN	NM_001011546.1	NM_001011546.1		11034	58530847	NM_001011546.1	DSTN	NP_001011546.1	ILMN_1706426	6900612	A	1453	TCAGGCACATCATTGGAATACAGGAAGTAGCCCTGCACCTGCCAGTGAGC	20	+	17536359-17536408	20p12.1a	Homo sapiens destrin (actin depolymerizing factor) (DSTN), transcript variant 2, mRNA.	The living contents of a cell; the matter contained within (but not including) the plasma membrane, usually taken to exclude large vacuoles and masses of secretory or ingested material. In eukaryotes it includes the nucleus and cytoplasm [goid 5622] [evidence IEA]; All of the contents of a cell excluding the plasma membrane and nucleus, but including other subcellular structures [goid 5737] [evid…	A cellular process resulting in the division of the cytoplasm of a cell and its separation into two daughter cells. Cytokinesis usually occurs after growth, replication, and segregation of cellular components [goid 910] [evidence IEA]; Any process involved in the controlled movement of a cell [goid 6928] [evidence IEA]; Assembly or disassembly of actin filaments by the addition or removal of acti…	Interacting selectively with monomeric or multimeric forms of actin, including actin filaments [goid 3779] [evidence IEA]	ACTDP; bA462D18.2; ADF	ACTDP; bA462D18.2; ADF	NM_001011546.1
ILMN_1741350	834.0781875	975.7579833	7.017591595	2.34E-06	0.000848504	1.348222078	Homo sapiens	RefSeq	NM_024491.2	ILMN_17733	CEP70	NM_024491.2	NM_024491.2		80321	50658081	NM_024491.2	CEP70	NP_077817.2	ILMN_1741350	4640242	S	2368	TGCCAAGGGCTCTCTAAATTTAGCCAGTAGGAAGCTACTGCTCTCCTGGC	3	-	139696121-139696170	3q22.3c	Homo sapiens centrosomal protein 70kDa (CEP70), mRNA.	A structure comprised of a core structure (in most organisms, a pair of centrioles) and peripheral material from which a microtubule-based structure, such as a spindle apparatus, is organized. Centrosomes occur close to the nucleus during interphase in many eukaryotic cells, though in animal cells it changes continually during the cell-division cycle [goid 5813] [evidence IEA]			FLJ13036; BITE	FLJ13036; BITE	NM_024491.2
ILMN_1663113	-636.3047825	934.3515056	-7.016277808	2.35E-06	0.000848504	1.347303983	Homo sapiens	RefSeq	NM_015140.2	ILMN_11837	TTLL12	NM_015140.2	NM_015140.2		23170	57617038	NM_015140.2	TTLL12	NP_055955.1	ILMN_1663113	1430053	S	3174	CTGTGTTGTCTGGGCCCTTGTTTACAAGCACGCGTTACCCTTCCTGAGGG	22	-	43562757-43562806	22q13.2c	Homo sapiens tubulin tyrosine ligase-like family, member 12 (TTLL12), mRNA.		The covalent alteration of one or more amino acids occurring in proteins, peptides and nascent polypeptides (co-translational, post-translational modifications). Includes the modification of charged tRNAs that are destined to occur in a protein (pre-translation modification) [goid 6464] [evidence IEA]; The covalent alteration of one or more amino acids occurring in proteins, peptides and nascent …	Catalysis of the reaction: ATP + detyrosinated alpha-tubulin + L-tyrosine = alpha-tubulin + ADP + phosphate [goid 4835] [evidence IEA]; Catalysis of the ligation of two substances with concomitant breaking of a diphosphate linkage, usually in a nucleoside triphosphate. Ligase is the systematic name for any enzyme of EC class 6 [goid 16874] [evidence IEA]; Catalysis of the reaction: ATP + detyrosi…	FLJ41795; KIAA0153; dJ526I14.2	FLJ41795; KIAA0153; dJ526I14.2	NM_015140.2
ILMN_1671092	2108.058425	1950.952444	7.015566814	2.35E-06	0.000848504	1.346807026	Homo sapiens	RefSeq	NM_022454.2	ILMN_8034	SOX17	NM_022454.3	NM_022454.3		64321	145275218	NM_022454.3	SOX17	NP_071899.1	ILMN_1671092	3610193	S	1404	CGACGCCAGCTCCGCGGTATATTACTGCAACTATCCTGACGTGTGACAGG	8	+	55372510-55372555:55372556-55372559	8q11.23d	Homo sapiens SRY (sex determining region Y)-box 17 (SOX17), mRNA.	A membrane-bounded organelle of eukaryotic cells in which chromosomes are housed and replicated. In most cells, the nucleus contains all of the cell's chromosomes except the organellar chromosomes, and is the site of RNA synthesis and processing. In some species, or in specialized cell types, RNA metabolism or DNA replication may be absent [goid 5634] [evidence IEA]	The synthesis of either RNA on a template of DNA or DNA on a template of RNA [goid 6350] [evidence IEA]; Any process that modulates the frequency, rate or extent of DNA-dependent transcription [goid 6355] [evidence IEA]	Interacting selectively with DNA (deoxyribonucleic acid) [goid 3677] [evidence IEA]	FLJ22252	FLJ22252	NM_022454.3
ILMN_1794782	2831.679363	3259.161339	6.988166582	2.47E-06	0.000881957	1.327600257	Homo sapiens	RefSeq	NM_004915.3	ILMN_17587	ABCG1	NM_016818.2	NM_016818.2		9619	46592897	NM_016818.2	ABCG1	NP_058198.2	ILMN_1794782	6060377	A	2769	CAGCACTTGTGAAGGATTGAATGCAGGTTCCAGGTGGAGGGAAGACGTGG	21	+	42590233-42590282	21q22.3b	Homo sapiens ATP-binding cassette, sub-family G (WHITE), member 1 (ABCG1), transcript variant 2, mRNA.	The lipid bilayer surrounding any of the compartments of the Golgi apparatus [goid 139] [evidence IEA]; A membrane-bounded organelle that carries materials newly ingested by endocytosis. It passes many of the materials to lysosomes for degradation [goid 5768] [evidence IEA]; A membrane-bounded organelle that carries materials newly ingested by endocytosis. It passes many of the materials to lysos…	The directed movement of lipids into, out of, within or between cells. Lipids are compounds soluble in an organic solvent but not, or sparingly, in an aqueous solvent [goid 6869] [evidence IEA]; The chemical reactions and pathways involving cholesterol, cholest-5-en-3 beta-ol, the principal sterol of vertebrates and the precursor of many steroids, including bile acids and steroid hormones. It is …	Interacting selectively with a nucleotide, any compound consisting of a nucleoside that is esterified with (ortho)phosphate or an oligophosphate at any hydroxyl group on the ribose or deoxyribose moiety [goid 166] [evidence IEA]; Interacting selectively with ATP, adenosine 5'-triphosphate, a universally important coenzyme and enzyme regulator [goid 5524] [evidence IEA]; Interacting selectively wi…	WHITE1; ABC8; MGC34313	WHITE1; ABC8; MGC34313	NM_016818.2
ILMN_1762002	125.46317	239.9292111	6.985752378	2.48E-06	0.000881957	1.325902814	Homo sapiens	RefSeq	NM_001033505.1	ILMN_26942	CSTF3	NM_001033505.1	NM_001033505.1		1479	75709186	NM_001033505.1	CSTF3	NP_001028677.1	ILMN_1762002	3420253	A	254	TATGACCTTGATGCTTGGAGCATTCTCATTCGAGAGGCACAGAATCAACC	11	-	33163300-33163308:33163431-33163471	11p13d	Homo sapiens cleavage stimulation factor, 3' pre-RNA, subunit 3, 77kDa (CSTF3), transcript variant 2, mRNA.	The living contents of a cell; the matter contained within (but not including) the plasma membrane, usually taken to exclude large vacuoles and masses of secretory or ingested material. In eukaryotes it includes the nucleus and cytoplasm [goid 5622] [evidence IEA]; The living contents of a cell; the matter contained within (but not including) the plasma membrane, usually taken to exclude large va…	Any process involved in the conversion of one or more primary RNA transcripts into one or more mature RNA molecules [goid 6396] [evidence IEA]; The joining together of exons from one or more primary transcripts of nuclear messenger RNA (mRNA) and the excision of intron sequences, via a spliceosomal mechanism, so that mRNA consisting only of the joined exons is produced [goid 398] [pmid 12226669] …	Interacting selectively with an RNA molecule or a portion thereof [goid 3723] [pmid 1741396] [evidence TAS]; Interacting selectively with any protein or protein complex (a complex of two or more proteins that may include other nonprotein molecules) [goid 5515] [pmid 17353931] [evidence IPI]	MGC75122; MGC43001; MGC117398; CSTF-77	MGC75122; MGC43001; MGC117398; CSTF-77	NM_001033505.1
ILMN_1695316	775.98325	1115.472956	6.967807544	2.56E-06	0.000904233	1.313259425	Homo sapiens	RefSeq	NM_022154.5	ILMN_163511	SLC39A8	NM_022154.5	NM_022154.5		64116	59710105	NM_022154.5	SLC39A8	NP_071437.3	ILMN_1695316	3120543	S	2639	GGTTGCACCCCTCACAAATGGCAGAACAGTATGTAAAGCTGGTAACACCT	4	-	103402447-103402496	4q24a	Homo sapiens solute carrier family 39 (zinc transporter), member 8 (SLC39A8), transcript variant 1, mRNA.	Double layer of lipid molecules that encloses all cells, and, in eukaryotes, many organelles; may be a single or double lipid bilayer; also includes associated proteins [goid 16020] [evidence IEA]; Penetrating at least one phospholipid bilayer of a membrane. May also refer to the state of being buried in the bilayer with no exposure outside the bilayer. When used to describe a protein, indicates …	The directed movement of charged atoms or small charged molecules into, out of, within or between cells [goid 6811] [evidence IEA]; The directed movement of zinc (Zn) ions into, out of, within or between cells [goid 6829] [evidence IEA]; The directed movement of metal ions, any metal ion with an electric charge, into, out of, within or between cells [goid 30001] [evidence IEA]	Interacting selectively with zinc (Zn) ions [goid 8270] [evidence IEA]; Catalysis of the transfer of metal ions from one side of a membrane to the other [goid 46873] [evidence IEA]	BIGM103; LZT-Hs6	BIGM103; LZT-Hs6	NM_022154.5
ILMN_1706483	-311.590688	236.7662122	-6.963709066	2.58E-06	0.000904233	1.310365262	Homo sapiens	RefSeq	NM_023938.4	ILMN_16111	C1ORF116	NM_023938.5	NM_023938.5		79098	145275188	NM_023938.5	C1orf116	NP_076427.2	ILMN_1706483	730491	S	3158	GCTGAGGTTCTTACCCTTGTTGCATGCTGCCACCTCTCCTTAGCCAGTGC	1	-	207194160-207194209	1q32.1h	Homo sapiens chromosome 1 open reading frame 116 (C1orf116), transcript variant 1, mRNA.				MGC4309; DKFZp666H2010; MGC2742; FLJ36507; SARG	MGC4309; DKFZp666H2010; MGC2742; FLJ36507; SARG	NM_023938.5
ILMN_1771884	102.05762	382.6197278	6.956608314	2.61E-06	0.000909199	1.305345295	Homo sapiens	RefSeq	NM_003425.2	ILMN_22117	ZNF45	NM_003425.2	NM_003425.2		7596	31377804	NM_003425.2	ZNF45	NP_003416.1	ILMN_1771884	2140687	S	2691	GAGGGCAGGGACTTTGTTGACTGCCAAATCTACTCTGCCTTTTCAGTGCC	19	-	49109033-49109082	19q13.31b	Homo sapiens zinc finger protein 45 (ZNF45), mRNA.	The living contents of a cell; the matter contained within (but not including) the plasma membrane, usually taken to exclude large vacuoles and masses of secretory or ingested material. In eukaryotes it includes the nucleus and cytoplasm [goid 5622] [evidence IEA]; A membrane-bounded organelle of eukaryotic cells in which chromosomes are housed and replicated. In most cells, the nucleus contains …	The synthesis of either RNA on a template of DNA or DNA on a template of RNA [goid 6350] [evidence IEA]; Any process that modulates the frequency, rate or extent of DNA-dependent transcription [goid 6355] [pmid 9570955] [evidence TAS]; The biological process whose specific outcome is the progression of a multicellular organism over time from an initial condition (e.g. a zygote or a young adult) t…	The function of binding to a specific DNA sequence in order to modulate transcription. The transcription factor may or may not also interact selectively with a protein or macromolecular complex [goid 3700] [pmid 9570955] [evidence TAS]; Interacting selectively with zinc (Zn) ions [goid 8270] [evidence IEA]; Interacting selectively with any metal ion [goid 46872] [evidence IEA]	KOX5; ZNF13	KOX5; ZNF13	NM_003425.2
ILMN_1783131	200.123955	173.38659	6.945389889	2.67E-06	0.000921096	1.297399459	Homo sapiens	RefSeq	NM_001010971.1	ILMN_179127	SAMD13	NM_001010971.1	NM_001010971.1		148418	58293755	NM_001010971.1	SAMD13	NP_001010971.1	ILMN_1783131	3390523	S	1107	GCATCATGGCCCCTTCAGGAGCAGAATCATAGCTCTGAAAAGAGAAGCTC	1	+	84588609-84588658	1p31.1a	Homo sapiens sterile alpha motif domain containing 13 (SAMD13), mRNA.				RP11-376N17.1	RP11-376N17.1	NM_001010971.1
ILMN_1785424	-1243.456855	1757.515261	-6.938510777	2.70E-06	0.000921599	1.292518094	Homo sapiens	RefSeq	NM_006720.3	ILMN_21737	ABLIM1	NM_006720.3	NM_006720.3		3983	51173716	NM_006720.3	ABLIM1	NP_006711.3	ILMN_1785424	2570112	A	6603	GAAAAGCTGTGTCGTGTTCCCTGTGAAACTGAGCAGGTGTGTGTTGGCGC	10	-	116192405-116192454	10q25.3a	Homo sapiens actin binding LIM protein 1 (ABLIM1), transcript variant 4, mRNA.	All of the contents of a cell excluding the plasma membrane and nucleus, but including other subcellular structures [goid 5737] [evidence IEA]; The part of the cytoskeleton (the internal framework of a cell) composed of actin and associated proteins. Includes actin cytoskeleton-associated complexes [goid 15629] [pmid 9245787] [evidence TAS]	A process that is carried out at the cellular level which results in the formation, arrangement of constituent parts, or disassembly of cytoskeletal structures [goid 7010] [evidence IEA]; A process that is carried out at the cellular level which results in the formation, arrangement of constituent parts, or disassembly of cytoskeletal structures [goid 7010] [evidence IEA]; A process that is carri…	Interacting selectively with monomeric or multimeric forms of actin, including actin filaments [goid 3779] [evidence IEA]; Interacting selectively with zinc (Zn) ions [goid 8270] [evidence IEA]; Interacting selectively with any metal ion [goid 46872] [evidence IEA]; Interacting selectively with monomeric or multimeric forms of actin, including actin filaments [goid 3779] [evidence IEA]; Interacti…	KIAA0059; FLJ14564; MGC1224; LIMATIN; LIMAB1; DKFZp781D0148; ABLIM	KIAA0059; FLJ14564; MGC1224; LIMATIN; LIMAB1; DKFZp781D0148; ABLIM	NM_006720.3
ILMN_1798947	-287.6986675	131.9656807	-6.937095975	2.71E-06	0.000921599	1.291513314	Homo sapiens	RefSeq	NM_024669.1	ILMN_138991	FLJ11795	NM_024669.1	NM_024669.1		79722	13375927	NM_024669.1	FLJ11795	NP_078945.1	ILMN_1798947	5340451	S	937	GGAGAACCTCTGCGGACAAACCGAGTGCTTCCTGCAATTCCAAGTCAACG	5	-	55431830-55431879	5q11.2e	Homo sapiens FLJ11795 protein (FLJ11795), mRNA.				MGC126014; MGC126013	MGC126014; MGC126013	NM_024669.1
ILMN_2211739	1150.28105	889.8006579	6.909207092	2.85E-06	0.000957656	1.271647612	Homo sapiens	RefSeq	NM_021082.2	ILMN_24842	SLC15A2	NM_021082.2	NM_021082.2		6565	31543623	NM_021082.2	SLC15A2	NP_066568.2	ILMN_2211739	6560093	S	2444	CTTGTGCAGTGTTGCTGGAGCTGGCCTGGTGTCTCCAAATGACCATGAAA	3	+	123142761-123142810	3q13.33c	Homo sapiens solute carrier family 15 (H+/peptide transporter), member 2 (SLC15A2), mRNA.	That fraction of cells, prepared by disruptive biochemical methods, that includes the plasma and other membranes [goid 5624] [evidence IEA]; Penetrating at least one phospholipid bilayer of a plasma membrane. May also refer to the state of being buried in the bilayer with no exposure outside the bilayer [goid 5887] [pmid 7756356] [evidence TAS]; Double layer of lipid molecules that encloses all c…	The directed movement of oligopeptides into, out of, within or between cells. Oligopeptides are molecules that contain a small number (2 to 20) of amino-acid residues connected by peptide linkages [goid 6857] [evidence IEA]; The directed movement of proteins into, out of, within or between cells [goid 15031] [evidence IEA]; The directed movement of a drug, a substance used in the diagnosis, treat…	Enables the directed movement of substances (such as macromolecules, small molecules, ions) into, out of, within or between cells [goid 5215] [evidence IEA]; Interacting selectively with any protein or protein complex (a complex of two or more proteins that may include other nonprotein molecules) [goid 5515] [pmid 16738539] [evidence IPI]; Enables the active transport of a solute across a membran…	PEPT2	PEPT2	NM_021082.2
ILMN_2361862	599.146725	979.2324667	6.908092541	2.85E-06	0.000957656	1.270851352	Homo sapiens	RefSeq	NM_001018056.1	ILMN_14444	VLDLR	NM_001018056.1	NM_001018056.1		7436	65301163	NM_001018056.1	VLDLR	NP_001018066.1	ILMN_2361862	5390661	A	2960	GAGGTCTAAACAAATAATACCCCCGTCGGAATGGTAACCGAGCCAGCAGC	9	+	2638670-2638719	9p24.2b	Homo sapiens very low density lipoprotein receptor (VLDLR), transcript variant 2, mRNA.	Double layer of lipid molecules that encloses all cells, and, in eukaryotes, many organelles; may be a single or double lipid bilayer; also includes associated proteins [goid 16020] [evidence IEA]; Penetrating at least one phospholipid bilayer of a membrane. May also refer to the state of being buried in the bilayer with no exposure outside the bilayer. When used to describe a protein, indicates …	The chemical reactions and pathways involving lipids, compounds soluble in an organic solvent but not, or sparingly, in an aqueous solvent. Includes fatty acids; neutral fats, other fatty-acid esters, and soaps; long-chain (fatty) alcohols and waxes; sphingoids and other long-chain bases; glycolipids, phospholipids and sphingolipids; and carotenes, polyprenols, sterols, terpenes and other isopren…	Combining with an extracellular or intracellular messenger to initiate a change in cell activity [goid 4872] [evidence IEA]; Combining with an extracellular or intracellular messenger to initiate a change in cell activity [goid 4872] [evidence IEA]; Interacting selectively with calcium ions (Ca2+) [goid 5509] [evidence IEA]; Combining with an extracellular or intracellular messenger to initiate a…	FLJ35024; VLDLRCH	FLJ35024; VLDLRCH	NM_001018056.1
ILMN_1700428	2600.534799	1845.928856	6.900924271	2.89E-06	0.000963387	1.265725863	Homo sapiens	RefSeq	NM_002120.2	ILMN_7656	HLA-DOB	NM_002120.3	NM_002120.3		3112	118402587	NM_002120.3	HLA-DOB	NP_002111.1	ILMN_1700428	3450338	S	1023	CTCTCTTCCCTGATCCTTGGAGGAGCCCGAACTGATTCTGGAGCTCTGTG	6	-	32888817-32888866	6p21.32a	Homo sapiens major histocompatibility complex, class II, DO beta (HLA-DOB), mRNA.	The living contents of a cell; the matter contained within (but not including) the plasma membrane, usually taken to exclude large vacuoles and masses of secretory or ingested material. In eukaryotes it includes the nucleus and cytoplasm [goid 5622] [evidence IEA]; Double layer of lipid molecules that encloses all cells, and, in eukaryotes, many organelles; may be a single or double lipid bilayer…	The process by which an antigen-presenting cell expresses antigen (peptide or polysaccharide) on its cell surface in association with an MHC class II protein complex [goid 2504] [evidence IEA]; Any immune system process that functions in the calibrated response of an organism to a potential internal or invasive threat [goid 6955] [evidence IEA]; The process by which an antigen-presenting cell exp…	Combining with an MHC class II protein complex to initiate a change in cellular activity [goid 32395] [pmid 2998758] [evidence TAS]	DOB	DOB	NM_002120.3
ILMN_1781231	912.5312875	846.9115389	6.896256408	2.92E-06	0.000964808	1.262384203	Homo sapiens	RefSeq	NM_017875.1	ILMN_9590	SLC25A38	NM_017875.1	NM_017875.1		54977	8923519	NM_017875.1	SLC25A38	NP_060345.1	ILMN_1781231	2680639	S	1649	AGCAATCACAAAGCCAGAGAAGCTGTAAGCTGCCTGCCGGGCCTGAGGAG	3	+	39413372-39413421	3p22.1c	Homo sapiens solute carrier family 25, member 38 (SLC25A38), mRNA.	A semiautonomous, self replicating organelle that occurs in varying numbers, shapes, and sizes in the cytoplasm of virtually all eukaryotic cells. It is notably the site of tissue respiration [goid 5739] [evidence IEA]; The inner, i.e. lumen-facing, lipid bilayer of the mitochondrial envelope. It is highly folded to form cristae [goid 5743] [evidence IEA]; Double layer of lipid molecules that enc…	The directed movement of substances (such as macromolecules, small molecules, ions) into, out of, within or between cells, or within a multicellular organism [goid 6810] [evidence IEA]	The selective, often stoichiometric, interaction of a molecule with one or more specific sites on another molecule [goid 5488] [evidence IEA]	FLJ20551; FLJ22703	FLJ20551; FLJ22703	NM_017875.1
ILMN_1754051	38.8880155	44.63245056	6.886795125	2.97E-06	0.00097217	1.255601256	Homo sapiens	RefSeq	NM_024945.1	ILMN_11713	RMI1	NM_024945.2	NM_024945.2		80010	153791760	NM_024945.2	RMI1	NP_079221.2	ILMN_1754051	770286	S	2930	GGCCATACCACCCTGAACATGCCTGAGCTTGTCATAATATGTTGAGTACC	9	+	85808243-85808292	9q21.32c	Homo sapiens RMI1, RecQ mediated genome instability 1, homolog (S. cerevisiae) (RMI1), mRNA.	A membrane-bounded organelle of eukaryotic cells in which chromosomes are housed and replicated. In most cells, the nucleus contains all of the cell's chromosomes except the organellar chromosomes, and is the site of RNA synthesis and processing. In some species, or in specialized cell types, RNA metabolism or DNA replication may be absent [goid 5634] [evidence IEA]		Interacting selectively with any nucleic acid [goid 3676] [evidence IEA]; Interacting selectively with any nucleic acid [goid 3676] [evidence IEA]	BLAP75; FLJ12888; C9orf76; RP11-346I8.1	BLAP75; FLJ12888; C9orf76; RP11-346I8.1	NM_024945.2
ILMN_1763457	58.03246584	34.28145496	6.884449284	2.98E-06	0.00097217	1.253917464	Homo sapiens	RefSeq	NM_000337.4	ILMN_9850	SGCD	NM_000337.4	NM_000337.4		6444	46249398	NM_000337.4	SGCD	NP_000328.2	ILMN_1763457	70088	I	7732	CCTAGAAAATGGCAGAGCTGGAATGTAGGTTTAACTCCTGACCACTATGC	5	+	156125319-156125368	5q33.3a	Homo sapiens sarcoglycan, delta (35kDa dystrophin-associated glycoprotein) (SGCD), transcript variant 1, mRNA.	All of the contents of a cell excluding the plasma membrane and nucleus, but including other subcellular structures [goid 5737] [evidence IEA]; Any of the various filamentous elements that form the internal framework of cells, and typically remain after treatment of the cells with mild detergent to remove membrane constituents and soluble components of the cytoplasm. The term embraces intermediat…	A process that is carried out at the cellular level which results in the formation, arrangement of constituent parts, or disassembly of cytoskeletal structures [goid 7010] [evidence IEA]; The process whose specific outcome is the progression of the muscle over time, from its formation to the mature structure. The muscle is an organ consisting of a tissue made up of various elongated cells that ar…	Interacting selectively with any protein or protein complex (a complex of two or more proteins that may include other nonprotein molecules) [goid 5515] [evidence IEA]	SG-delta; SGCDP; CMD1L; MGC22567; 35DAG; SGD; DAGD	SG-delta; SGCDP; CMD1L; MGC22567; 35DAG; SGD; DAGD	NM_000337.4
ILMN_2407314	2088.634285	1465.477595	6.861909699	3.10E-06	0.001005999	1.237698052	Homo sapiens	RefSeq	NM_057157.1	ILMN_27300	CYP26A1	NM_057157.1	NM_057157.1		1592	16933527	NM_057157.1	CYP26A1	NP_476498.1	ILMN_2407314	7550386	A	2168	GGTAACACTGAGAACTGTCACTCTAACCTCTCCAGCTTATCTAACATGTC	10	+	94827554-94827603	10q23.33a	Homo sapiens cytochrome P450, family 26, subfamily A, polypeptide 1 (CYP26A1), transcript variant 2, mRNA.	The irregular network of unit membranes, visible only by electron microscopy, that occurs in the cytoplasm of many eukaryotic cells. The membranes form a complex meshwork of tubular channels, which are often expanded into slitlike cavities called cisternae. The ER takes two forms, rough (or granular), with ribosomes adhering to the outer surface, and smooth (with no ribosomes attached) [goid 5783…	The process whose specific outcome is the progression of the central nervous system over time, from its formation to the mature structure. The central nervous system is the core nervous system that serves an integrating and coordinating function. In vertebrates it consists of the brain, spinal cord and spinal nerves. In those invertebrates with a central nervous system it typically consists of a …	Interacting selectively with retinoic acid, 3,7-dimethyl-9-(2,6,-trimethyl-1-cyclohexen-1-yl)-2,4,6,8-nonatetraenoic acid [goid 1972] [pmid 10823918] [evidence IDA]; Interacting selectively with iron (Fe) ions [goid 5506] [evidence IEA]; [goid 8401] [pmid 9228017] [evidence IDA]; [goid 8401] [pmid 10823918] [evidence IDA]; Any molecular entity that serves as an electron acceptor and electron dono…	CP26; P450RAI1; CYP26; P450RAI	CP26; P450RAI1; CYP26; P450RAI	NM_057157.1
ILMN_1652928	143.813385	158.85944	6.844917306	3.20E-06	0.001017172	1.225421167	Homo sapiens	RefSeq	NM_032831.1	ILMN_15900	ORAI2	NM_032831.1	NM_032831.1		80228	14249537	NM_032831.1	ORAI2	NP_116220.1	ILMN_1652928	6400113	S	1955	TGTTATGACACCAAGTGACTACAAGGGAGGCAAGACCCCTCCAGGCCTCC	7	+	101875595-101875644	7q22.1e	Homo sapiens ORAI calcium release-activated calcium modulator 2 (ORAI2), mRNA.	Double layer of lipid molecules that encloses all cells, and, in eukaryotes, many organelles; may be a single or double lipid bilayer; also includes associated proteins [goid 16020] [evidence IEA]; Penetrating at least one phospholipid bilayer of a membrane. May also refer to the state of being buried in the bilayer with no exposure outside the bilayer. When used to describe a protein, indicates …			TMEM142B; ORAI2; FLJ12474; CBCIP2; FLJ14733; C7orf19	TMEM142B; ORAI2; FLJ12474; CBCIP2; FLJ14733; C7orf19	NM_032831.1
ILMN_1683859	5865.6426	5173.944333	6.84450683	3.20E-06	0.001017172	1.225124076	Homo sapiens	RefSeq	NM_003045.3	ILMN_162673	SLC7A1	NM_003045.3	NM_003045.3		6541	51173150	NM_003045.3	SLC7A1	NP_003036.1	ILMN_1683859	20241	S	7107	CTCCCCTTTTTGCTGACAACACTGTGTACATTGACCACTTCCTACCATAC	13	-	28981633-28981682	13q12.3b	Homo sapiens solute carrier family 7 (cationic amino acid transporter, y+ system), member 1 (SLC7A1), mRNA.	Double layer of lipid molecules that encloses all cells, and, in eukaryotes, many organelles; may be a single or double lipid bilayer; also includes associated proteins [goid 16020] [evidence IEA]; Penetrating at least one phospholipid bilayer of a membrane. May also refer to the state of being buried in the bilayer with no exposure outside the bilayer. When used to describe a protein, indicates …	The directed movement of substances (such as macromolecules, small molecules, ions) into, out of, within or between cells, or within a multicellular organism [goid 6810] [evidence IEA]; The directed movement of amino acids, organic acids containing one or more amino substituents, into, out of, within or between cells [goid 6865] [evidence IEA]; The directed movement of arginine, 2-amino-5-guanidi…	Catalysis of the transfer of amino acids from one side of a membrane to the other. Amino acids are organic molecules that contain an amino group and a carboxyl group [goid 15171] [evidence IEA]; Catalysis of the stereospecific transfer of arginine, 2-amino-5-guanidinopentanoic acid, across a biological membrane [goid 15181] [evidence IEA]; Combining with an extracellular or intracellular messenge…	CAT-1; REC1L; HCAT1; ATRC1; ERR	CAT-1; REC1L; HCAT1; ATRC1; ERR	NM_003045.3
ILMN_1774930	986.7409375	1009.637272	6.841387219	3.22E-06	0.001017172	1.222865383	Homo sapiens	RefSeq	NM_003672.2	ILMN_7206	CDC14A	NM_003672.3	NM_003672.3		8556	150417993	NM_003672.3	CDC14A	NP_003663.2	ILMN_1774930	6590475	I	3443	GAGGAGCGTTACATCCTGATATCCTTCCAGGCTGCTTAAGAATGGACTGC	1	+	100757594-100757643	1p21.2a	Homo sapiens CDC14 cell division cycle 14 homolog A (S. cerevisiae) (CDC14A), transcript variant 1, mRNA.	A membrane-bounded organelle of eukaryotic cells in which chromosomes are housed and replicated. In most cells, the nucleus contains all of the cell's chromosomes except the organellar chromosomes, and is the site of RNA synthesis and processing. In some species, or in specialized cell types, RNA metabolism or DNA replication may be absent [goid 5634] [pmid 9367992] [evidence TAS]; A structure co…	The process of removing one or more phosphoric residues from a protein [goid 6470] [evidence IEA]; The progression of biochemical and morphological phases and events that occur in a cell during successive cell replication or nuclear replication events. Canonically, the cell cycle comprises the replication and segregation of genetic material followed by the division of the cell, but in endocycles …	Catalysis of the reaction: protein tyrosine phosphate + H2O = protein tyrosine + phosphate [goid 4725] [evidence IEA]; Interacting selectively with any protein or protein complex (a complex of two or more proteins that may include other nonprotein molecules) [goid 5515] [pmid 16221885] [evidence IPI]; Catalysis of the reaction: protein serine/threonine/tyrosine phosphate + H2O = protein serine/th…	hCDC14; cdc14	Cdc14A1; Cdc14A2; hCDC14; cdc14	NM_003672.3
ILMN_3202024	-662.3998	2247.314111	-6.8333176	3.27E-06	0.001017172	1.217016093	Homo sapiens	RefSeq	XR_037197.1	ILMN_337397	LOC392437	XR_037197.1	XR_037197.1		392437	169217002	XR_037197.1	LOC392437		ILMN_3202024	2260196	A	865	AGTTCATCAAGAAGATGGGTGACCACCTGACCACCCTCCACAGGCTGGCC				Xp21.2a	PREDICTED: Homo sapiens misc_RNA (LOC392437), miscRNA.						XR_037197.1
ILMN_2102670	237.7592025	407.3556333	6.829703794	3.29E-06	0.001017172	1.214393505	Homo sapiens	RefSeq	NM_032638.3	ILMN_20021	GATA2	NM_032638.3	NM_032638.3		2624	31982886	NM_032638.3	GATA2	NP_116027.2	ILMN_2102670	4010196	S	2688	TGGGTCCAGTTGATTGTACGTAGCCACAGGAGCCCTGCTATGAAAGGAAT	3	-	129681589-129681638	3q21.3c	Homo sapiens GATA binding protein 2 (GATA2), mRNA.	A membrane-bounded organelle of eukaryotic cells in which chromosomes are housed and replicated. In most cells, the nucleus contains all of the cell's chromosomes except the organellar chromosomes, and is the site of RNA synthesis and processing. In some species, or in specialized cell types, RNA metabolism or DNA replication may be absent [goid 5634] [evidence IEA]; A membrane-bounded organelle …	Process involved in cell fate commitment. Once determination has taken place, a cell becomes committed to differentiate down a particular pathway regardless of its environment [goid 1709] [evidence IEA]; Any process that modulates the frequency, rate or extent of DNA-dependent transcription [goid 6355] [evidence IEA]; The progression of the pituitary gland over time from its initial formation unt…	The function of binding to a specific DNA sequence in order to modulate transcription. The transcription factor may or may not also interact selectively with a protein or macromolecular complex [goid 3700] [evidence IEA]; Interacting selectively with any protein or protein complex (a complex of two or more proteins that may include other nonprotein molecules) [goid 5515] [evidence IEA]; Interacti…	NFE1B; MGC2306	NFE1B; MGC2306	NM_032638.3
ILMN_1738767	-94.803965	167.3224056	-6.828559328	3.30E-06	0.001017172	1.213562549	Homo sapiens	RefSeq	NM_002668.1	ILMN_21868	PLP2	NM_002668.1	NM_002668.1		5355	4505892	NM_002668.1	PLP2	NP_002659.1	ILMN_1738767	2060288	S	600	CCCCAACAACAACATTCCCAGCAGACCAACTCCCACCCCCTCTTTGAGGT	X	+	48918053-48918102	Xp11.23b	Homo sapiens proteolipid protein 2 (colonic epithelium-enriched) (PLP2), mRNA.	Double layer of lipid molecules that encloses all cells, and, in eukaryotes, many organelles; may be a single or double lipid bilayer; also includes associated proteins [goid 16020] [evidence IEA]; Penetrating at least one phospholipid bilayer of a membrane. May also refer to the state of being buried in the bilayer with no exposure outside the bilayer. When used to describe a protein, indicates …	The directed movement of charged atoms or small charged molecules into, out of, within or between cells [goid 6811] [pmid 9124532] [evidence TAS]; The directed movement of a motile cell or organism, or the directed growth of a cell guided by a specific chemical concentration gradient. Movement may be towards a higher concentration (positive chemotaxis) or towards a lower concentration (negative c…	Interacting selectively with any protein or protein complex (a complex of two or more proteins that may include other nonprotein molecules) [goid 5515] [pmid 15474493] [evidence IPI]; Catalysis of the transfer of an ion from one side of a membrane to the other [goid 15075] [pmid 9124532] [evidence TAS]; Interacting selectively with a chemokine, any of a subgroup of cytokines which act primarily o…	MGC126187; A4-LSB; A4	MGC126187; A4-LSB; A4	NM_002668.1
ILMN_1730007	2516.032538	2539.572417	6.828466112	3.30E-06	0.001017172	1.21349486	Homo sapiens	RefSeq	NM_144765.1	ILMN_23446	MPZL2	NM_144765.1	NM_144765.1		10205	21536336	NM_144765.1	MPZL2	NP_658911.1	ILMN_1730007	4810026	A	531	TGTTGATGGGGTGATAGGGGAGATCCGGCTCAGCGTCGTGCACACTGTAC	11	-	118130913-118130916:118133153-118133198	11q23.3d	Homo sapiens myelin protein zero-like 2 (MPZL2), transcript variant 2, mRNA.	Any of the various filamentous elements that form the internal framework of cells, and typically remain after treatment of the cells with mild detergent to remove membrane constituents and soluble components of the cytoplasm. The term embraces intermediate filaments, microfilaments, microtubules, the microtrabecular lattice, and other structures characterized by a polymeric filamentous nature and…	The attachment of a cell, either to another cell or to an underlying substrate such as the extracellular matrix, via cell adhesion molecules [goid 7155] [evidence IEA]; The attachment of an adhesion molecule in one cell to an identical molecule in an adjacent cell [goid 7156] [pmid 9585423] [evidence TAS]; The process by which anatomical structures are generated and organized. Morphogenesis perta…	Interacting selectively with any protein or protein complex (a complex of two or more proteins that may include other nonprotein molecules) [goid 5515] [evidence IEA]	MPZL2; EVA1; EVA	MPZL2; EVA1; EVA	NM_144765.1
ILMN_2336982	1851.409325	5193.803111	6.826655086	3.31E-06	0.001017172	1.21217952	Homo sapiens	RefSeq	NM_017455.2	ILMN_34688	NPTN	NM_017455.2	NM_017455.2		27020	88758608	NM_017455.2	NPTN	NP_059429.1	ILMN_2336982	830553	A	1965	ACCTAACGGTTCTCATGCGGTGCGTAATTGTAGATGCATGTACTTGTGTG	15	-	71639488-71639537	15q24.1a	Homo sapiens neuroplastin (NPTN), transcript variant alpha, mRNA.	The membrane surrounding a cell that separates the cell from its external environment. It consists of a phospholipid bilayer and associated proteins [goid 5886] [evidence IEA]; Penetrating at least one phospholipid bilayer of a membrane. May also refer to the state of being buried in the bilayer with no exposure outside the bilayer. When used to describe a protein, indicates that all or part of t…	The attachment of an adhesion molecule in one cell to an identical molecule in an adjacent cell [goid 7156] [evidence ISS]; A process that increases long-term neuronal synaptic plasticity, the ability of neuronal synapses to change long-term as circumstances require. Long-term neuronal synaptic plasticity generally involves increase or decrease in actual synapse numbers [goid 48170] [evidence ISS]	Interacting selectively with a cell adhesion molecule [goid 50839] [evidence ISS]	SDFR1; GP55; DKFZp686L2477; np65; np55; GP65; SDR1; MGC102805	SDFR1; GP55; DKFZp686L2477; np65; np55; GP65; SDR1; MGC102805	NM_017455.2
ILMN_1688228	-365.2878794	173.6032142	-6.789682078	3.54E-06	0.001077557	1.18522029	Homo sapiens	RefSeq	XM_934770.1	ILMN_30561	LOC145837	XM_934770.1	XM_934770.1		145837	89038342	XM_934770.1	LOC145837	XP_939863.1	ILMN_1688228	4050674	A	1548	GAGTTTCCAGCCTGTTGCCCTGTGGAATTCAAACTCAGGACTCCGGTCTA	15	+	67650682-67650731	15q23a	PREDICTED: Homo sapiens hypothetical protein LOC145837, transcript variant 2 (LOC145837), mRNA.						XM_934770.1
ILMN_1663640	-4497.209175	8658.018333	-6.788121843	3.55E-06	0.001077557	1.184078179	Homo sapiens	RefSeq	NM_000240.2	ILMN_183788	MAOA	NM_000240.2	NM_000240.2		4128	33469954	NM_000240.2	MAOA	NP_000231.1	ILMN_1663640	6550528	S	3931	GGTGCCTAATGTTCCATGTCTGAAGTTTGCCCCAGTGCTACACGTTGGAG	X	+	43490870-43490919	Xp11.3c	Homo sapiens monoamine oxidase A (MAOA), nuclear gene encoding mitochondrial protein, mRNA.	A semiautonomous, self replicating organelle that occurs in varying numbers, shapes, and sizes in the cytoplasm of virtually all eukaryotic cells. It is notably the site of tissue respiration [goid 5739] [evidence IEA]; The outer, i.e. cytoplasm-facing, lipid bilayer of the mitochondrial envelope [goid 5741] [evidence IEA]; Double layer of lipid molecules that encloses all cells, and, in eukaryot…	The chemical reactions and pathways involving any of a group of physiologically important biogenic amines that possess a catechol (3,4-dihydroxyphenyl) nucleus and are derivatives of 3,4-dihydroxyphenylethylamine [goid 6584] [evidence IEA]; The specific actions or reactions of an organism in response to external or internal stimuli. Patterned activity of a whole organism in a manner dependent upo…	Interacting selectively with any protein or protein complex (a complex of two or more proteins that may include other nonprotein molecules) [goid 5515] [pmid 17220478] [evidence IPI]; Catalysis of the reaction: R-CH2-NH2 + H2O + O2 = R-CHO + NH3 + H2O2 [goid 8131] [evidence IEA]; Any molecular entity that serves as an electron acceptor and electron donor in an electron transport system [goid 9055…			NM_000240.2
ILMN_1755405	448.9274375	713.0241444	6.774021204	3.65E-06	0.00109876	1.173739956	Homo sapiens	RefSeq	NM_014489.1	ILMN_20695	FRAG1	NM_014489.1	NM_014489.1		27315	7657101	NM_014489.1	FRAG1	NP_055304.1	ILMN_1755405	3710612	S	1834	TGGGATAGAGGGGTCAGATGCAGATCTCTACTGTAAAATGGGCTCCCTGG	11	+	3804042-3804091	11p15.4d	Homo sapiens FGF receptor activating protein 1 (FRAG1), mRNA.			Combining with an extracellular or intracellular messenger to initiate a change in cell activity [goid 4872] [evidence IEA]	MGC799; PGAP2	MGC799; PGAP2	NM_014489.1
ILMN_2387784	62.57906875	162.7307606	6.769532605	3.68E-06	0.001100843	1.170442832	Homo sapiens	RefSeq	NM_021008.2	ILMN_28153	DEAF1	NM_021008.2	NM_021008.2		10522	38016944	NM_021008.2	DEAF1	NP_066288.2	ILMN_2387784	510093	A	2026	CTGGAGCTGTCAGAGCCGCGGAGCTGGCTGTACCTAGAAGAGATGGTCAA	11	-	685162-685211	11p15.5d	Homo sapiens deformed epidermal autoregulatory factor 1 (Drosophila) (DEAF1), mRNA.	The space external to the outermost structure of a cell. For cells without external protective or external encapsulating structures this refers to space outside of the plasma membrane. This term covers the host cell environment outside an intracellular parasite [goid 5576] [evidence IEA]; A membrane-bounded organelle of eukaryotic cells in which chromosomes are housed and replicated. In most cell…	The synthesis of either RNA on a template of DNA or DNA on a template of RNA [goid 6350] [evidence IEA]; Any process that modulates the frequency, rate or extent of DNA-dependent transcription [goid 6355] [evidence IEA]; The synthesis of RNA from a DNA template by RNA polymerase II (Pol II), originating at a Pol II-specific promoter. Includes transcription of messenger RNA (mRNA) and certain smal…	Interacting selectively with DNA (deoxyribonucleic acid) [goid 3677] [evidence IEA]; Functions to initiate or regulate RNA polymerase II transcription [goid 3702] [evidence IEA]; The selective, often stoichiometric, interaction of a molecule with one or more specific sites on another molecule [goid 5488] [evidence IEA]; Interacting selectively with zinc (Zn) ions [goid 8270] [evidence IEA]; Inter…	SPN; ZMYND5; NUDR	SPN; ZMYND5; NUDR	NM_021008.2
ILMN_1685824	-679.560875	1694.463056	-6.764561686	3.71E-06	0.001103954	1.166787919	Homo sapiens	RefSeq	NM_004776.2	ILMN_5773	B4GALT5	NM_004776.2	NM_004776.2		9334	13929470	NM_004776.2	B4GALT5	NP_004767.1	ILMN_1685824	2060047	S	4331	CCTCTTGTCAGAGATCCTCTACCACAGACATTAATAGCTGAGCAGGAGCC	20	-	47683153-47683202	20q13.13d	Homo sapiens UDP-Gal:betaGlcNAc beta 1,4- galactosyltransferase, polypeptide 5 (B4GALT5), mRNA.	A compound membranous cytoplasmic organelle of eukaryotic cells, consisting of flattened, ribosome-free vesicles arranged in a more or less regular stack. The Golgi apparatus differs from the endoplasmic reticulum in often having slightly thicker membranes, appearing in sections as a characteristic shallow semicircle so that the convex side (cis or entry face) abuts the endoplasmic reticulum, sec…	The chemical reactions and pathways involving carbohydrates, any of a group of organic compounds based of the general formula Cx(H2O)y. Includes the formation of carbohydrate derivatives by the addition of a carbohydrate residue to another molecule [goid 5975] [evidence IEA]	Catalysis of the transfer of a galactosyl group to an acceptor molecule, typically another carbohydrate or a lipid [goid 8378] [pmid 9597550] [evidence TAS]; Catalysis of the transfer of a glycosyl group from one compound (donor) to another (acceptor) [goid 16757] [evidence IEA]; Interacting selectively with manganese (Mn) ions [goid 30145] [evidence IEA]; Interacting selectively with any metal i…	beta4Gal-T5; BETA4-GALT-IV; B4Gal-T5; gt-V; beta4GalT-V	beta4Gal-T5; BETA4-GALT-IV; B4Gal-T5; gt-V; beta4GalT-V	NM_004776.2
ILMN_1748004	-11345.573	5515.579141	-6.755603126	3.77E-06	0.001106483	1.160191764	Homo sapiens	RefSeq	NM_002571.2	ILMN_9138	PAEP	NM_002571.2	NM_002571.2		5047	65507518	NM_002571.2	PAEP	NP_002562.2	ILMN_1748004	1580201	A	581	TTTCTAGCTCACCTCCGCCTCCAGGAAGACCAGACTCCCACCCTTCCACA	9	+	137597462-137597468:137598220-137598262	9q34.3b	Homo sapiens progestagen-associated endometrial protein (PAEP), transcript variant 2, mRNA.		The directed movement of substances (such as macromolecules, small molecules, ions) into, out of, within or between cells, or within a multicellular organism [goid 6810] [evidence IEA]; The directed movement of substances (such as macromolecules, small molecules, ions) into, out of, within or between cells, or within a multicellular organism [goid 6810] [evidence IEA]; The directed movement of su…	The selective, often stoichiometric, interaction of a molecule with one or more specific sites on another molecule [goid 5488] [evidence IEA]; The selective, often stoichiometric, interaction of a molecule with one or more specific sites on another molecule [goid 5488] [evidence IEA]; Enables the directed movement of substances (such as macromolecules, small molecules, ions) into, out of, within …	MGC142288; GdS; GD; PP14; PEP; PAEG; GdF; MGC138509; GdA	MGC142288; GdS; GD; PP14; PEP; PAEG; GdF; MGC138509; GdA	NM_002571.2
ILMN_2371053	-472.28915	505.3659889	-6.754849781	3.78E-06	0.001106483	1.159636534	Homo sapiens	RefSeq	NM_004428.2	ILMN_14320	EFNA1	NM_004428.2	NM_004428.2		1942	33359681	NM_004428.2	EFNA1	NP_004419.2	ILMN_2371053	3390187	A	984	CCTGCCTTTAAGCCAAAGAAACAAGCTGTGCAGGCATGGTCCCTTAAGGC	1	+	153373428-153373477	1q22a	Homo sapiens ephrin-A1 (EFNA1), transcript variant 1, mRNA.	The membrane surrounding a cell that separates the cell from its external environment. It consists of a phospholipid bilayer and associated proteins [goid 5886] [evidence IEA]; Penetrating at least one phospholipid bilayer of a plasma membrane. May also refer to the state of being buried in the bilayer with no exposure outside the bilayer [goid 5887] [pmid 8660976] [evidence TAS]; Tethered to a m…	The initiation of the activity of the inactive enzyme MAP kinase by phosphorylation by a MAPKK [goid 187] [evidence IEA]; Any process that mediates the transfer of information from one cell to another [goid 7267] [pmid 8660976] [evidence TAS]; The process whereby a relatively unspecialized cell acquires specialized features of a neuron [goid 30182] [evidence IEA]; The series of molecular signals …	Interacting selectively with an ephrin receptor [goid 46875] [pmid 2233719] [evidence TAS]	B61; EPLG1; TNFAIP4; EFL1; ECKLG; LERK1	EPLG1; EFL1; ECKLG; B61; TNFAIP4; LERK1	NM_004428.2
ILMN_1792733	-15.5091283	1.164642011	-6.750391408	3.81E-06	0.001106483	1.15634889	Homo sapiens	RefSeq	NM_004497.2	ILMN_22171	FOXA3	NM_004497.2	NM_004497.2		3171	24497505	NM_004497.2	FOXA3	NP_004488.2	ILMN_1792733	630341	S	1827	TCCTTGGTTTTCTCTGAAGCCCACCCTTTCCCCCAACTCTGGTCCAGGAG	19	+	46376893-46376942	19q13.32a	Homo sapiens forkhead box A3 (FOXA3), mRNA.	A membrane-bounded organelle of eukaryotic cells in which chromosomes are housed and replicated. In most cells, the nucleus contains all of the cell's chromosomes except the organellar chromosomes, and is the site of RNA synthesis and processing. In some species, or in specialized cell types, RNA metabolism or DNA replication may be absent [goid 5634] [pmid 7739897] [evidence TAS]	A cellular homeostatic process involved in the maintenance of an internal equilibrium of glucose within a cell or between a cell and its external environment [goid 1678] [evidence IEA]; The synthesis of either RNA on a template of DNA or DNA on a template of RNA [goid 6350] [evidence IEA]; Any process that modulates the frequency, rate or extent of DNA-dependent transcription [goid 6355] [evidenc…	The function of binding to a specific DNA sequence in order to modulate transcription. The transcription factor may or may not also interact selectively with a protein or macromolecular complex [goid 3700] [pmid 7739897] [evidence TAS]; Interacting selectively with DNA of a specific nucleotide composition, e.g. GC-rich DNA binding, or with a specific sequence motif or type of DNA e.g. promotor bi…	HNF3G; TCF3G; MGC10179; FKHH3	HNF3G; TCF3G; MGC10179; FKHH3	NM_004497.2
ILMN_2341724	-368.3848965	167.3783204	-6.749801798	3.81E-06	0.001106483	1.155913885	Homo sapiens	RefSeq	NM_001039935.1	ILMN_37103	ANKRD55	NM_001039935.1	NM_001039935.1		79722	90186263	NM_001039935.1	ANKRD55	NP_001035024.1	ILMN_2341724	4050600	A	1188	TCTGCCAACCCCACCAGTGATGAAAATTAACTGTGGGCCACTCGCTGCAG	5	-	55431746-55431766:55431767-55431795	5q11.2e	Homo sapiens ankyrin repeat domain 55 (ANKRD55), transcript variant 2, mRNA.				FLJ11795; MGC126014; MGC126013	FLJ11795; MGC126014; MGC126013	NM_001039935.1
ILMN_2165867	230.9644313	220.8125817	6.731667044	3.94E-06	0.001135996	1.142508965	Homo sapiens	RefSeq	NM_001360.2	ILMN_2138	DHCR7	NM_001360.2	NM_001360.2		1717	119943111	NM_001360.2	DHCR7	NP_001351.2	ILMN_2165867	5360678	S	2341	CACCGGCTGTGGCCTTTCAGGTGTAGGCAGGTGGGCTCTGCTTCCCGATT	11	-	71145731-71145780	11q13.4a	Homo sapiens 7-dehydrocholesterol reductase (DHCR7), transcript variant 1, mRNA.	The outer, i.e. cytoplasm-facing, lipid bilayer of the nuclear envelope; continuous with the endoplasmic reticulum of the cell and sometimes studded with ribosomes [goid 5640] [pmid 9878250] [evidence IDA]; The irregular network of unit membranes, visible only by electron microscopy, that occurs in the cytoplasm of many eukaryotic cells. The membranes form a complex meshwork of tubular channels, …	The process whose specific outcome is the progression of the blood vessel over time, from its formation to the mature structure. The blood vessel is the vasculature carrying blood [goid 1568] [evidence IEA]; The chemical reactions and pathways resulting in the formation of cholesterol, cholest-5-en-3 beta-ol, the principal sterol of vertebrates and the precursor of many steroids, including bile a…	Interacting selectively with any protein or protein complex (a complex of two or more proteins that may include other nonprotein molecules) [goid 5515] [pmid 17353931] [evidence IPI]; Catalysis of an oxidation-reduction (redox) reaction, a reversible chemical reaction in which the oxidation state of an atom or atoms within a molecule is altered. One substrate acts as a hydrogen or electron donor …	SLOS	SLOS	NM_001360.2
ILMN_1670535	626.110115	505.3490678	6.726689935	3.98E-06	0.001135996	1.138821363	Homo sapiens	RefSeq	NM_201535.1	ILMN_19545	NDRG2	NM_201539.1	NM_201539.1		57447	42544219	NM_201539.1	NDRG2	NP_963833.1	ILMN_1670535	380228	A	1744	GTTGGAATGGGAGTTGGCGGGCAGTGAACGAGTGTGGGGAAGGATTGGTG	14	-	21485160-21485209	14q11.2c	Homo sapiens NDRG family member 2 (NDRG2), transcript variant 6, mRNA.	A membrane-bounded organelle of eukaryotic cells in which chromosomes are housed and replicated. In most cells, the nucleus contains all of the cell's chromosomes except the organellar chromosomes, and is the site of RNA synthesis and processing. In some species, or in specialized cell types, RNA metabolism or DNA replication may be absent [goid 5634] [pmid 18029348] [evidence IDA]; All of the co…	The biological process whose specific outcome is the progression of a multicellular organism over time from an initial condition (e.g. a zygote or a young adult) to a later condition (e.g. a multicellular animal or an aged adult) [goid 7275] [evidence IEA]; The process whose specific outcome is the progression of nervous tissue over time, from its formation to its mature state [goid 7399] [eviden…	Elemental activities, such as catalysis or binding, describing the actions of a gene product at the molecular level. A given gene product may exhibit one or more molecular functions [goid 3674] [evidence ND ]	FLJ25522; KIAA1248; SYLD; DKFZp781G1938	FLJ25522; KIAA1248; SYLD; DKFZp781G1938	NM_201539.1
ILMN_1744316	190.0650375	356.8862	6.722929309	4.00E-06	0.001135996	1.136032607	Homo sapiens	RefSeq	XM_931843.1	ILMN_179232	TATDN3	NM_001042553.1	NM_001042553.1		128387	110349733	NM_001042553.1	TATDN3	NP_001036018.1	ILMN_1744316	6020368	A	260	GGGTTTGTCCTGCCATGCTTGGGTGTTCATCCAGTTCAAGGACTTCCACC	1	+	211037084-211037133	1q32.3c	Homo sapiens TatD DNase domain containing 3 (TATDN3), transcript variant 2, mRNA.	A membrane-bounded organelle of eukaryotic cells in which chromosomes are housed and replicated. In most cells, the nucleus contains all of the cell's chromosomes except the organellar chromosomes, and is the site of RNA synthesis and processing. In some species, or in specialized cell types, RNA metabolism or DNA replication may be absent [goid 5634] [evidence IEA]		Catalysis of the hydrolysis of ester linkages within nucleic acids [goid 4518] [evidence IEA]; Catalysis of the hydrolysis of various bonds, e.g. C-O, C-N, C-C, phosphoric anhydride bonds, etc. Hydrolase is the systematic name for any enzyme of EC class 3 [goid 16787] [evidence IEA]; Catalysis of the hydrolysis of ester linkages within deoxyribonucleic acids by creating internal breaks to yield 5…	MGC142198		NM_001042553.1
ILMN_1799335	42.74824	28.52533522	6.721528998	4.01E-06	0.001135996	1.134993642	Homo sapiens	RefSeq	NM_031848.1	ILMN_1565	PCDHA6	NM_031848.1	NM_031848.1		56142	14165389	NM_031848.1	PCDHA6	NP_114036.1	ILMN_1799335	2650537	A	484	CCACTGGAGGGCGCGTCCGATGCAGATGTTGGCTCAAATTCCATCTTAAC	5	+	140188317-140188366	5q31.3b	Homo sapiens protocadherin alpha 6 (PCDHA6), transcript variant 2, mRNA.	The space external to the outermost structure of a cell. For cells without external protective or external encapsulating structures this refers to space outside of the plasma membrane. This term covers the host cell environment outside an intracellular parasite [goid 5576] [evidence IEA]; The membrane surrounding a cell that separates the cell from its external environment. It consists of a phosp…	The attachment of a cell, either to another cell or to an underlying substrate such as the extracellular matrix, via cell adhesion molecules [goid 7155] [pmid 10380929] [evidence TAS]; The attachment of an adhesion molecule in one cell to an identical molecule in an adjacent cell [goid 7156] [evidence IEA]; The process whose specific outcome is the progression of nervous tissue over time, from it…	Interacting selectively with calcium ions (Ca2+) [goid 5509] [evidence IEA]; Interacting selectively with any protein or protein complex (a complex of two or more proteins that may include other nonprotein molecules) [goid 5515] [evidence IEA]	CNR2; CNRN2; CRNR2; PCDH-ALPHA6; CNRS2	CNR2; CNRN2; CRNR2; PCDH-ALPHA6; CNRS2	NM_031848.1
ILMN_2403906	466.359975	1537.7092	6.71909948	4.03E-06	0.001135996	1.133190355	Homo sapiens	RefSeq	NM_001025593.1	ILMN_15968	ARFIP1	NM_001025593.1	NM_001025593.1		27236	71040091	NM_001025593.1	ARFIP1	NP_001020764.1	ILMN_2403906	10753	A	2474	TGGGACAGTGTGGTGGTACCAGGAAGAAAGAGGATTGGAAAGGCCAGTAC	4	+	153832543-153832592	4q31.3c	Homo sapiens ADP-ribosylation factor interacting protein 1 (ARFIP1), transcript variant 2, mRNA.	The lipid bilayer surrounding any of the compartments of the Golgi apparatus [goid 139] [pmid 9038142] [evidence IDA]; That part of the cytoplasm that does not contain membranous or particulate subcellular components [goid 5829] [pmid 9038142] [evidence IDA]	The directed movement of proteins in a cell, including the movement of proteins between specific compartments or structures within a cell, such as organelles of a eukaryotic cell [goid 6886] [pmid 12606037] [evidence IDA]; Any process specifically pertinent to the functioning of integrated living units: cells, tissues, organs, and organisms. A process is a collection of molecular events with a de…	Elemental activities, such as catalysis or binding, describing the actions of a gene product at the molecular level. A given gene product may exhibit one or more molecular functions [goid 3674] [evidence ND ]; Interacting selectively with an identical protein or proteins [goid 42802] [evidence IEA]	MGC117369; HSU52521	MGC117369; HSU52521	NM_001025593.1
ILMN_1704353	-339.2748025	535.8460611	-6.703924901	4.15E-06	0.001159417	1.121907121	Homo sapiens	RefSeq	NM_001542.2	ILMN_15014	IGSF3	NM_001542.2	NM_001542.2		3321	55953132	NM_001542.2	IGSF3	NP_001533.2	ILMN_1704353	2900674	A	6841	CAGATGGATGGTAATGGTGCCCTCCAGTGGCTGTGAGACCTCATTGCGCA	1	-	117117393-117117442	1p13.1b	Homo sapiens immunoglobulin superfamily, member 3 (IGSF3), transcript variant 1, mRNA.	Double layer of lipid molecules that encloses all cells, and, in eukaryotes, many organelles; may be a single or double lipid bilayer; also includes associated proteins [goid 16020] [evidence IEA]; Penetrating at least one phospholipid bilayer of a membrane. May also refer to the state of being buried in the bilayer with no exposure outside the bilayer. When used to describe a protein, indicates …			V8; EWI-3; MGC117164	V8; EWI-3; MGC117164	NM_001542.2
ILMN_2401779	-512.76436	893.3053111	-6.697580058	4.20E-06	0.001159417	1.117179081	Homo sapiens	RefSeq	NM_001035254.1	ILMN_30005	FAM102A	NM_001035254.1	NM_001035254.1		399665	78191786	NM_001035254.1	FAM102A	NP_001030331.1	ILMN_2401779	3840215	A	3768	ACATTGTTAGGGGAACTCAGGCTAGTGTCAGCGTCTTGGTTTGGGGAGAA	9	-	130702887-130702936	9q34.11a	Homo sapiens family with sequence similarity 102, member A (FAM102A), transcript variant 1, mRNA.				MGC50853; C9orf132; EEIG1; bA203J24.7	MGC50853; C9orf132; EEIG1; bA203J24.7	NM_001035254.1
ILMN_1656487	-244.6693335	145.30553	-6.695451565	4.21E-06	0.001159417	1.115591617	Homo sapiens	RefSeq	NM_021871.2	ILMN_11182	FGA	NM_021871.2	NM_021871.2		2243	70906433	NM_021871.2	FGA	NP_068657.1	ILMN_1656487	2850703	I	2112	TCCTTGGGGGCAGGGCCTTTGTCTGTCTCATCTCTGTATTCCCAAATGCC	4	-	155725927-155725976	4q32.1a	Homo sapiens fibrinogen alpha chain (FGA), transcript variant alpha, mRNA.	A highly soluble, elongated protein complex found in blood plasma and involved in clot formation. It is converted into fibrin monomer by the action of thrombin. In the mouse, fibrinogen is a hexamer, 46 nm long and 9 nm maximal diameter, containing two sets of nonidentical chains (alpha, beta, and gamma) linked together by disulfide bonds [goid 5577] [evidence IEA]; The space external to the oute…	The cascade of processes by which a signal interacts with a receptor, causing a change in the level or activity of a second messenger or other downstream target, and ultimately effecting a change in the functioning of the cell [goid 7165] [evidence IEA]; A series of progressive, overlapping events triggered by exposure of the platelets to subendothelial tissue. These events include shape change, …	Interacting selectively with one or more specific sites on a receptor molecule, a macromolecule that undergoes combination with a hormone, neurotransmitter, drug or intracellular messenger to initiate a change in cell function [goid 5102] [evidence IEA]; Interacting selectively with two or more protein molecules, or a protein and another macromolecule or complex, simultaneously, thereby physicall…	MGC119425; MGC119423; Fib2; MGC119422	MGC119423; MGC119425; Fib2; MGC119422	NM_021871.2
ILMN_2115434	-791.12843	1409.845206	-6.695287113	4.21E-06	0.001159417	1.115468938	Homo sapiens	RefSeq	NM_006834.2	ILMN_784	RAB32	NM_006834.2	NM_006834.2		10981	20127508	NM_006834.2	RAB32	NP_006825.1	ILMN_2115434	2190128	S	848	CCAGTGTTGCTGATATATGGCTTCTGCTTCTCTTGTGTGTGCCTCAGCTC	6	+	146917424-146917434:146917435-146917473	6q24.3b	Homo sapiens RAB32, member RAS oncogene family (RAB32), mRNA.	A semiautonomous, self replicating organelle that occurs in varying numbers, shapes, and sizes in the cytoplasm of virtually all eukaryotic cells. It is notably the site of tissue respiration [goid 5739] [evidence IEA]	The process of introducing a phosphate group on to a protein [goid 6468] [evidence IEA]; Any series of molecular signals in which a small monomeric GTPase relays one or more of the signals [goid 7264] [evidence IEA]; The directed movement of proteins into, out of, within or between cells [goid 15031] [evidence IEA]	Interacting selectively with a nucleotide, any compound consisting of a nucleoside that is esterified with (ortho)phosphate or an oligophosphate at any hydroxyl group on the ribose or deoxyribose moiety [goid 166] [evidence IEA]; Catalysis of the phosphorylation of an amino acid residue in a protein, usually according to the reaction: a protein + ATP = a phosphoprotein + ADP [goid 4672] [evidence…			NM_006834.2
ILMN_1747546	-87.679445	116.5796972	-6.687803716	4.27E-06	0.001162821	1.109882102	Homo sapiens	RefSeq	NM_005727.2	ILMN_7052	TSPAN1	NM_005727.2	NM_005727.2		10103	21264577	NM_005727.2	TSPAN1	NP_005718.2	ILMN_1747546	2510358	S	1026	GATGCCTGACTTTCCTTCCATTGGTGGGTGGATGGGTGGGGGGCATTCCA	1	+	46423965-46424014	1p34.1a	Homo sapiens tetraspanin 1 (TSPAN1), mRNA.	Double layer of lipid molecules that encloses all cells, and, in eukaryotes, many organelles; may be a single or double lipid bilayer; also includes associated proteins [goid 16020] [evidence IEA]; Penetrating at least one phospholipid bilayer of a membrane. May also refer to the state of being buried in the bilayer with no exposure outside the bilayer. When used to describe a protein, indicates …			NET-1; 9030418M05Rik; TSPAN-1; RP11-322N21.1	NET-1; 9030418M05Rik; TSPAN-1; RP11-322N21.1	NM_005727.2
ILMN_1772521	-664.4801825	980.5148056	-6.687441948	4.28E-06	0.001162821	1.109611806	Homo sapiens	RefSeq	NM_015440.3	ILMN_20988	MTHFD1L	NM_015440.3	NM_015440.3		25902	40018634	NM_015440.3	MTHFD1L	NP_056255.2	ILMN_1772521	6290437	S	3202	CTAAGTGGACAAGGCTCTCACAGGACCCGATGCAGACTCCTGAAACAGAC	6	+	151277178-151277207:151281406-151281425	6q25.1b-q25.1c	Homo sapiens methylenetetrahydrofolate dehydrogenase (NADP+ dependent) 1-like (MTHFD1L), mRNA.	A semiautonomous, self replicating organelle that occurs in varying numbers, shapes, and sizes in the cytoplasm of virtually all eukaryotic cells. It is notably the site of tissue respiration [goid 5739] [evidence IEA]	The chemical reactions and pathways involving compounds containing a single carbon atom [goid 6730] [evidence IEA]; The chemical reactions and pathways, including anabolism and catabolism, by which living organisms transform chemical substances. Metabolic processes typically transform small molecules, but also include macromolecular processes such as DNA repair and replication, and protein synthe…	Interacting selectively with a nucleotide, any compound consisting of a nucleoside that is esterified with (ortho)phosphate or an oligophosphate at any hydroxyl group on the ribose or deoxyribose moiety [goid 166] [evidence IEA]; Catalysis of the reaction: ATP + formate + tetrahydrofolate = ADP + phosphate + 10-formyltetrahydrofolate [goid 4329] [evidence IEA]; Interacting selectively with any pr…	FLJ21145; FTHFSDC1; RP1-292B18.2; dJ292B18.2; DKFZp586G1517	FLJ21145; FTHFSDC1; RP1-292B18.2; dJ292B18.2; DKFZp586G1517	NM_015440.3
ILMN_1715684	-1375.085862	807.546935	-6.676499324	4.36E-06	0.001169507	1.101426644	Homo sapiens	RefSeq	NM_000228.2	ILMN_1092	LAMB3	NM_000228.2	NM_000228.2		3914	62868214	NM_000228.2	LAMB3	NP_000219.2	ILMN_1715684	730040	A	3668	ACAGCTTCCAGCCCGTTGCCCCACTCATCTGCCGCCTTTGCTTTTGGTTG	1	-	209788561-209788610	1q32.2b	Homo sapiens laminin, beta 3 (LAMB3), transcript variant 1, mRNA.	A layer consisting mainly of proteins (especially collagen) and glycosaminoglycans (mostly as proteoglycans) that forms a sheet underlying or overlying cells such as endothelial and epithelial cells. The proteins are secreted by cells in the vicinity [goid 5578] [evidence IEA]; The space external to the outermost structure of a cell. For cells without external protective or external encapsulating…	The attachment of a cell, either to another cell or to an underlying substrate such as the extracellular matrix, via cell adhesion molecules [goid 7155] [evidence IEA]; The process whose specific outcome is the progression of the epidermis over time, from its formation to the mature structure. The epidermis is the outer epithelial layer of a plant or animal, it may be a single layer that produces…	The action of a molecule that contributes to the structural integrity of a complex or assembly within or outside a cell [goid 5198] [pmid 7550320] [evidence NAS]; Interacting selectively with any protein or protein complex (a complex of two or more proteins that may include other nonprotein molecules) [goid 5515] [evidence IEA]	LAMNB1	LAMNB1	NM_000228.2
ILMN_1788203	1482.816625	1566.710689	6.676006897	4.37E-06	0.001169507	1.10105788	Homo sapiens	RefSeq	NM_012258.2	ILMN_164416	HEY1	NM_001040708.1	NM_001040708.1		23462	105990525	NM_001040708.1	HEY1	NP_001035798.1	ILMN_1788203	3840753	S	2101	GGTGCATGGAACTGTGGTTGCCAAGGTATTTAAAAGGGCTTTCCTGCCTC	8	-	80838954-80839003	8q21.13a	Homo sapiens hairy/enhancer-of-split related with YRPW motif 1 (HEY1), transcript variant 2, mRNA.	A membrane-bounded organelle of eukaryotic cells in which chromosomes are housed and replicated. In most cells, the nucleus contains all of the cell's chromosomes except the organellar chromosomes, and is the site of RNA synthesis and processing. In some species, or in specialized cell types, RNA metabolism or DNA replication may be absent [goid 5634] [evidence IEA]	Any process that modulates the frequency, rate or extent of DNA-dependent transcription [goid 6355] [evidence IEA]; The series of molecular signals initiated by binding of an extracellular ligand to a Notch receptor on the surface of the target cell [goid 7219] [evidence IEA]; The biological process whose specific outcome is the progression of a multicellular organism over time from an initial co…	The function of binding to a specific DNA sequence in order to modulate transcription. The transcription factor may or may not also interact selectively with a protein or macromolecular complex [goid 3700] [pmid 10415358] [evidence TAS]	MGC1274; CHF2; HERP2; HRT-1; HESR1; OAF1	CHF-2; CHF2; HERP2; HRT-1; HESR1; HESR-1	NM_001040708.1
ILMN_1747303	-526.13605	1606.358944	-6.675094279	4.37E-06	0.001169507	1.10037435	Homo sapiens	RefSeq	NM_005804.2	ILMN_19976	DDX39	NM_005804.2	NM_005804.2		10212	21040370	NM_005804.2	DDX39	NP_005795.2	ILMN_1747303	4860673	A	1334	CCAGAGGAAATCGACATCTCCACATACATCGAGCAGAGCCGGTAACCACC	19	-	14519742-14519747:14519748-14519764:14519849-14519875	19p13.12c	Homo sapiens DEAD (Asp-Glu-Ala-Asp) box polypeptide 39 (DDX39), mRNA.	A membrane-bounded organelle of eukaryotic cells in which chromosomes are housed and replicated. In most cells, the nucleus contains all of the cell's chromosomes except the organellar chromosomes, and is the site of RNA synthesis and processing. In some species, or in specialized cell types, RNA metabolism or DNA replication may be absent [goid 5634] [pmid 7601445] [evidence TAS]	The joining together of exons from one or more primary transcripts of nuclear messenger RNA (mRNA) and the excision of intron sequences, via a spliceosomal mechanism, so that mRNA consisting only of the joined exons is produced [goid 398] [pmid 15047853] [evidence IGI]; The directed movement of mRNA from the nucleus to the cytoplasm [goid 6406] [pmid 15047853] [evidence IGI]; The process of remov…	Interacting selectively with any nucleic acid [goid 3676] [evidence IEA]; Interacting selectively with ATP, adenosine 5'-triphosphate, a universally important coenzyme and enzyme regulator [goid 5524] [evidence IEA]; Catalysis of the reaction: ATP + H2O = ADP + phosphate to drive the unwinding of a DNA or RNA helix [goid 8026] [evidence IEA]; Interacting selectively with any nucleic acid [goid 36…	BAT1; MGC18203; BAT1L; DDXL; URH49; MGC8417	BAT1; MGC18203; BAT1L; DDXL; URH49; MGC8417	NM_005804.2
ILMN_1695386	241.173115	520.2994389	6.664768367	4.46E-06	0.001185369	1.092631724	Homo sapiens	RefSeq	NM_002876.2	ILMN_2487	RAD51C	NM_002876.2	NM_002876.2		5889	17402894	NM_002876.2	RAD51C	NP_002867.1	ILMN_1695386	5910215	A	299	CAGCACTGGAACTTCTTGAGCAGGAGCATACCCAGGGCTTCATAATCACC	17	+	54127402-54127451	17q22d	Homo sapiens RAD51 homolog C (S. cerevisiae) (RAD51C), transcript variant 2, mRNA.	A membrane-bounded organelle of eukaryotic cells in which chromosomes are housed and replicated. In most cells, the nucleus contains all of the cell's chromosomes except the organellar chromosomes, and is the site of RNA synthesis and processing. In some species, or in specialized cell types, RNA metabolism or DNA replication may be absent [goid 5634] [pmid 9469824] [evidence TAS]	The process of restoring DNA after damage. Genomes are subject to damage by chemical and physical agents in the environment (e.g. UV and ionizing radiations, chemical mutagens, fungal and bacterial toxins, etc.) and by free radicals or alkylating agents endogenously generated in metabolism. DNA is also damaged because of errors during its replication. A variety of different DNA repair pathways ha…	Interacting selectively with a nucleotide, any compound consisting of a nucleoside that is esterified with (ortho)phosphate or an oligophosphate at any hydroxyl group on the ribose or deoxyribose moiety [goid 166] [evidence IEA]; Interacting selectively with DNA (deoxyribonucleic acid) [goid 3677] [pmid 9469824] [evidence TAS]; Interacting selectively with ATP, adenosine 5'-triphosphate, a univer…	MGC104277; RAD51L2	MGC104277; RAD51L2	NM_002876.2
ILMN_1690289	5299.688113	4151.291761	6.652654859	4.56E-06	0.001205453	1.083528157	Homo sapiens	RefSeq	NM_017434.3	ILMN_15768	DUOX1	NM_017434.3	NM_017434.3		53905	28872749	NM_017434.3	DUOX1	NP_059130.2	ILMN_1690289	3060528	A	5498	GGCAAGCCATTTACAGAAACCCACTCGGCACCCCAGTCTAACACCACAAC	15	+	43244887-43244936	15q21.1a	Homo sapiens dual oxidase 1 (DUOX1), transcript variant 1, mRNA.	The membrane surrounding a cell that separates the cell from its external environment. It consists of a phospholipid bilayer and associated proteins [goid 5886] [evidence IEA]; Penetrating at least one phospholipid bilayer of a membrane. May also refer to the state of being buried in the bilayer with no exposure outside the bilayer. When used to describe a protein, indicates that all or part of t…	A change in state or activity of a cell or an organism (in terms of movement, secretion, enzyme production, gene expression, etc.) as a result of oxidative stress, a state often resulting from exposure to high levels of reactive oxygen species, e.g. superoxide anions, hydrogen peroxide (H2O2), and hydroxyl radicals [goid 6979] [evidence IEA]; Any series of molecular signals generated as a consequ…	Catalysis of the reaction: donor + H2O2 = oxidized donor + 2 H2O [goid 4601] [evidence IEA]; Interacting selectively with iron (Fe) ions [goid 5506] [evidence IEA]; Interacting selectively with calcium ions (Ca2+) [goid 5509] [evidence IEA]; Any molecular entity that serves as an electron acceptor and electron donor in an electron transport system [goid 9055] [evidence IEA]; Catalysis of the reac…	THOX1; LNOX1; MGC138841; MGC138840; NOXEF1	THOX1; LNOX1; MGC138841; MGC138840; NOXEF1	NM_017434.3
ILMN_1744068	7752.451475	8671.156611	6.649660207	4.59E-06	0.001205453	1.081274185	Homo sapiens	RefSeq	NM_018091.3	ILMN_1068	ELP3	NM_018091.4	NM_018091.4		55140	142349152	NM_018091.4	ELP3	NP_060561.3	ILMN_1744068	3440500	S	2927	TCGAGGTAATCTACTTTGGAGACTCTGCCTGGAGAGGGTCAGTTCCTAAG	8	+	28104438-28104487	8p21.1d	Homo sapiens elongation protein 3 homolog (S. cerevisiae) (ELP3), mRNA.	A membrane-bounded organelle of eukaryotic cells in which chromosomes are housed and replicated. In most cells, the nucleus contains all of the cell's chromosomes except the organellar chromosomes, and is the site of RNA synthesis and processing. In some species, or in specialized cell types, RNA metabolism or DNA replication may be absent [goid 5634] [evidence IEA]; A small, dense body one or mo…	The synthesis of either RNA on a template of DNA or DNA on a template of RNA [goid 6350] [evidence IEA]; Any process that modulates the frequency, rate or extent of transcription from an RNA polymerase II promoter [goid 6357] [pmid 11818576] [evidence IDA]; The chemical reactions and pathways, including anabolism and catabolism, by which living organisms transform chemical substances. Metabolic p…	Interacting selectively with DNA (deoxyribonucleic acid) [goid 3677] [pmid 11714725] [evidence IDA]; Catalysis of the reaction: acetyl-CoA + histone = CoA + acetyl-histone [goid 4402] [evidence IEA]; Interacting selectively with iron (Fe) ions [goid 5506] [evidence IEA]; Interacting selectively with any protein or protein complex (a complex of two or more proteins that may include other nonprotei…	FLJ10422; KAT9	FLJ10422	NM_018091.4
ILMN_1805251	24.4949885	34.30618944	6.646673702	4.61E-06	0.001205453	1.079024991	Homo sapiens	RefSeq	XM_937129.1	ILMN_183820	LOC641983	XR_018061.1	XR_018061.1		641983	113419521	XR_018061.1	LOC641983		ILMN_1805251	380347	A	1476	CTCCCCTGGCTGTGCTGACCTTTACACTGTGTAGTGTTGTCATCTGGTGG					PREDICTED: Homo sapiens similar to CDC14 homolog B isoform 2 (LOC641983), mRNA.						XR_018061.1
ILMN_1693367	102.4041425	141.4087178	6.640374793	4.66E-06	0.001212911	1.074276725	Homo sapiens	RefSeq	NM_001025252.1	ILMN_180240	TPD52	NM_001025252.1	NM_001025252.1		7163	70608171	NM_001025252.1	TPD52	NP_001020423.1	ILMN_1693367	1940541	A	3627	TGCCCATTGAGGAAAGGGGCAAGTCCATTATGCAACTTCTCTCCAAACCC	8	-	81110226-81110275	8q21.13a	Homo sapiens tumor protein D52 (TPD52), transcript variant 1, mRNA.	All of the contents of a cell excluding the plasma membrane and nucleus, but including other subcellular structures [goid 5737] [pmid 15576473] [evidence IDA]; All of the contents of a cell excluding the plasma membrane and nucleus, but including other subcellular structures [goid 5737] [pmid 16112108] [evidence IDA]; The irregular network of unit membranes, visible only by electron microscopy, t…	The process by which anatomical structures are generated and organized. Morphogenesis pertains to the creation of form [goid 9653] [pmid 8632896] [evidence TAS]; The process whereby a precursor cell type acquires the specialized features of a B cell [goid 30183] [pmid 15576473] [evidence IEP]; The regulated release of a substance by a cell, a group of cells, or a tissue [goid 46903] [pmid 1557647…	Interacting selectively with calcium ions (Ca2+) [goid 5509] [pmid 15576473] [evidence IDA]; Interacting selectively with an identical protein to form a homodimer [goid 42803] [pmid 9484778] [evidence IDA]; Interacting selectively with a nonidentical protein to form a heterodimer [goid 46982] [pmid 9484778] [evidence IDA]	N8L; PrLZ; hD52; PC-1; D52	N8L; PrLZ; hD52; PC-1; D52	NM_001025252.1
ILMN_1784523	5490.569525	8449.531778	6.634892784	4.71E-06	0.001218611	1.070139357	Homo sapiens	RefSeq	NM_004888.2	ILMN_42579	ATP6V1G1	NM_004888.3	NM_004888.3		9550	87159820	NM_004888.3	ATP6V1G1	NP_004879.1	ILMN_1784523	6370091	S	919	ACCTGTGTGAAGCAGCAGCCAGCCTTAAAGTAGTCCATTCTTGCTAATGG	9	+	116400281-116400330	9q32e	Homo sapiens ATPase, H+ transporting, lysosomal 13kDa, V1 subunit G1 (ATP6V1G1), mRNA.				Vma10; ATP6J; ATP6GL; ATP6G1; DKFZp547P234; ATP6G	Vma10; ATP6J; ATP6GL; ATP6G1; DKFZp547P234	NM_004888.3
ILMN_2162234	273.19642	433.4696889	6.631497561	4.74E-06	0.001219646	1.067574633	Homo sapiens	RefSeq	NM_012224.1	ILMN_26831	NEK1	NM_012224.1	NM_012224.1		4750	41872672	NM_012224.1	NEK1	NP_036356.1	ILMN_2162234	4760674	S	5237	CACAATATGCCAAGTATAACCTGGTTTCGTTAGAGGTGTCTACAGTCCAG	4	-	170551218-170551267	4q33a	Homo sapiens NIMA (never in mitosis gene a)-related kinase 1 (NEK1), mRNA.	A membrane-bounded organelle of eukaryotic cells in which chromosomes are housed and replicated. In most cells, the nucleus contains all of the cell's chromosomes except the organellar chromosomes, and is the site of RNA synthesis and processing. In some species, or in specialized cell types, RNA metabolism or DNA replication may be absent [goid 5634] [pmid 15604234] [evidence IDA]; All of the co…	The process of introducing a phosphate group on to a protein [goid 6468] [evidence IEA]; The progression of biochemical and morphological phases and events that occur in a cell during successive cell replication or nuclear replication events. Canonically, the cell cycle comprises the replication and segregation of genetic material followed by the division of the cell, but in endocycles or syncyti…	Interacting selectively with a nucleotide, any compound consisting of a nucleoside that is esterified with (ortho)phosphate or an oligophosphate at any hydroxyl group on the ribose or deoxyribose moiety [goid 166] [evidence IEA]; Interacting selectively with magnesium (Mg) ions [goid 287] [evidence IEA]; Catalysis of the reaction: ATP + a protein serine/threonine = ADP + protein serine/threonine …	KIAA1901; DKFZp686D06121; DKFZp686K12169; NY-REN-55; MGC138800	KIAA1901; DKFZp686D06121; DKFZp686K12169; NY-REN-55; MGC138800	NM_012224.1
ILMN_1745148	-291.9782725	641.8706111	-6.623653084	4.81E-06	0.001230845	1.061642277	Homo sapiens	RefSeq	NM_021035.1	ILMN_176843	ZNFX1	NM_021035.2	NM_021035.2		57169	124244057	NM_021035.2	ZNFX1	NP_066363.1	ILMN_1745148	3800487	S	7022	GTTTGGTGGCACTGCTGGTTACCCCTGGGCCCTGAATGGAGCTAAAATCA	20	-	47862736-47862785	20q13.13c	Homo sapiens zinc finger, NFX1-type containing 1 (ZNFX1), mRNA.	A membrane-bounded organelle of eukaryotic cells in which chromosomes are housed and replicated. In most cells, the nucleus contains all of the cell's chromosomes except the organellar chromosomes, and is the site of RNA synthesis and processing. In some species, or in specialized cell types, RNA metabolism or DNA replication may be absent [goid 5634] [evidence IEA]; All of the contents of a cell…	Any process that modulates the frequency, rate or extent of DNA-dependent transcription [goid 6355] [evidence IEA]; The chemical reactions and pathways resulting in the formation of a protein. This is a ribosome-mediated process in which the information in messenger RNA (mRNA) is used to specify the sequence of amino acids in the protein [goid 6412] [evidence IEA]; The process of coupling serine …	Interacting selectively with a nucleotide, any compound consisting of a nucleoside that is esterified with (ortho)phosphate or an oligophosphate at any hydroxyl group on the ribose or deoxyribose moiety [goid 166] [evidence IEA]; The function of binding to a specific DNA sequence in order to modulate transcription. The transcription factor may or may not also interact selectively with a protein o…	MGC131926; FLJ39275		NM_021035.2
ILMN_2052208	-1718.91668	1291.227289	-6.619105524	4.85E-06	0.001234609	1.058198915	Homo sapiens	RefSeq	NM_001924.2	ILMN_17355	GADD45A	NM_001924.2	NM_001924.2		1647	9790904	NM_001924.2	GADD45A	NP_001915.1	ILMN_2052208	4880673	S	920	GAGTTCAACTACATGTTCTGGGGGCCCGGAGATAGATGACTTTGCAGATG	1	+	67926172-67926221	1p31.3a	Homo sapiens growth arrest and DNA-damage-inducible, alpha (GADD45A), mRNA.	A membrane-bounded organelle of eukaryotic cells in which chromosomes are housed and replicated. In most cells, the nucleus contains all of the cell's chromosomes except the organellar chromosomes, and is the site of RNA synthesis and processing. In some species, or in specialized cell types, RNA metabolism or DNA replication may be absent [goid 5634] [pmid 7798274] [evidence TAS]	Any process that stops, prevents or reduces the frequency, rate or extent of protein kinase activity [goid 6469] [evidence IEA]; The cell cycle process whereby centrosome duplication and separation takes place. The centrosome cycle can operate with a considerable degree of independence from other processes of the cell cycle [goid 7098] [evidence IEA]; Any process that modulates the rate or extent…	Interacting selectively with any protein or protein complex (a complex of two or more proteins that may include other nonprotein molecules) [goid 5515] [evidence IEA]	GADD45; DDIT1	GADD45; DDIT1	NM_001924.2
ILMN_1756982	-1702.6068	6795.316333	-6.615142276	4.89E-06	0.00123708	1.055195419	Homo sapiens	RefSeq	NM_001288.4	ILMN_29900	CLIC1	NM_001288.4	NM_001288.4		1192	48375182	NM_001288.4	CLIC1	NP_001279.2	ILMN_1756982	3450072	S	952	GAGCTCGCCTATGAGCAAGTGGCAAAGGCCCTCAAATAAGCCCCTCCTGG	6	-	31806586-31806597:31806598-31806635	6p21.33a	Homo sapiens chloride intracellular channel 1 (CLIC1), mRNA.	That fraction of cells, prepared by disruptive biochemical methods, that includes the plasma and other membranes [goid 5624] [pmid 10793131] [evidence IDA]; That fraction of cells, prepared by disruptive biochemical methods, that is soluble in water [goid 5625] [pmid 10793131] [evidence IDA]; A membrane-bounded organelle of eukaryotic cells in which chromosomes are housed and replicated. In most …	The directed movement of charged atoms or small charged molecules into, out of, within or between cells [goid 6811] [evidence IEA]; The directed movement of chloride into, out of, within or between cells [goid 6821] [pmid 9139710] [evidence IDA]; The cascade of processes by which a signal interacts with a receptor, causing a change in the level or activity of a second messenger or other downstrea…	Catalysis of the transmembrane transfer of an ion by a voltage-gated channel. An ion is an atom or group of atoms carrying an electric charge by virtue of having gained or lost one or more electrons [goid 5244] [evidence IEA]; Catalysis of the transmembrane transfer of a chloride ion by a voltage-gated channel [goid 5247] [evidence IEA]; Interacting selectively with any protein or protein complex…	NCC27; G6	NCC27; G6	NM_001288.4
ILMN_1671971	3006.086638	2692.585594	6.597096357	5.06E-06	0.00127248	1.041489274	Homo sapiens	RefSeq	XM_932346.1	ILMN_169962	LOC644743	XR_016703.1	XR_016703.1		644743	113408554	XR_016703.1	LOC644743		ILMN_1671971	20044	S	1295	GGAAGCTGCTAGAGGGCGAGGAGAGCCGGCTGGAGTCTGGGATGCAGAAC	1	-	44341805-44341854	1p34.1e	PREDICTED: Homo sapiens hypothetical LOC644743 (LOC644743), mRNA.						XR_016703.1
ILMN_1793934	-211.64211	393.99985	-6.58426617	5.18E-06	0.001289734	1.031714301	Homo sapiens	RefSeq	NM_014338.3	ILMN_28266	PISD	NM_014338.3	NM_014338.3		23761	34147578	NM_014338.3	PISD	NP_055153.1	ILMN_1793934	1440278	S	2182	ATACAGACCTTTGCAGGACCTGATGAGTGACCCTTCTGGAGCTGGCCAGG	22	-	32014924-32014973	22q12.2c	Homo sapiens phosphatidylserine decarboxylase (PISD), mRNA.	A semiautonomous, self replicating organelle that occurs in varying numbers, shapes, and sizes in the cytoplasm of virtually all eukaryotic cells. It is notably the site of tissue respiration [goid 5739] [evidence IEA]; A membrane-bounded organelle of eukaryotic cells in which chromosomes are housed and replicated. In most cells, the nucleus contains all of the cell's chromosomes except the organ…	The chemical reactions and pathways resulting in the formation of phospholipids, any lipid containing phosphoric acid as a mono- or diester [goid 8654] [evidence IEA]; The chemical reactions and pathways resulting in the formation of phospholipids, any lipid containing phosphoric acid as a mono- or diester [goid 8654] [evidence IEA]; The chemical reactions and pathways resulting in the formation …	Catalysis of the reaction: phosphatidyl-L-serine = phosphatidylethanolamine + CO2 [goid 4609] [evidence IEA]; Catalysis of the cleavage of C-C, C-O, C-N and other bonds by other means than by hydrolysis or oxidation, or conversely adding a group to a double bond. They differ from other enzymes in that two substrates are involved in one reaction direction, but only one in the other direction. When…	DJ858B16; DKFZP566G2246; dJ858B16.2; PSSC	DJ858B16; DKFZP566G2246; dJ858B16.2; PSSC	NM_014338.3
ILMN_2203768	53.85308288	49.4667995	6.584173759	5.18E-06	0.001289734	1.031643804	Homo sapiens	RefSeq	NM_175887.2	ILMN_172701	PRR15	NM_175887.2	NM_175887.2		222171	31343480	NM_175887.2	PRR15	NP_787083.1	ILMN_2203768	580278	S	1520	CTTTAGGGGTAGACTTATACCTTAAGTGAAGGAGTGGGGGAGGAAGAAGC	7	+	29573278-29573327	7p15.1c	Homo sapiens proline rich 15 (PRR15), mRNA.		The biological process whose specific outcome is the progression of a multicellular organism over time from an initial condition (e.g. a zygote or a young adult) to a later condition (e.g. a multicellular animal or an aged adult) [goid 7275] [evidence IEA]				NM_175887.2
ILMN_1735347	787.7630375	1704.877994	6.578597528	5.23E-06	0.001293372	1.027387493	Homo sapiens	RefSeq	NM_032601.2	ILMN_30172	MCEE	NM_032601.2	NM_032601.2		84693	21314761	NM_032601.2	MCEE	NP_115990.2	ILMN_1735347	5290408	S	493	CCATCCTAAAGACTGTGGTGGAGTCCTTGTGGAACTGGAGCAAGCTTGAT	2	-	71190606-71190607:71190608-71190655	2p13.3c-p13.3b	Homo sapiens methylmalonyl CoA epimerase (MCEE), mRNA.	A semiautonomous, self replicating organelle that occurs in varying numbers, shapes, and sizes in the cytoplasm of virtually all eukaryotic cells. It is notably the site of tissue respiration [goid 5739] [evidence IEA]	The chemical reactions and pathways involving L-methylmalonyl-CoA, the levorotatory isomer of 2-carboxypropanoyl-CoA. S-methylmalonyl-CoA is an intermediate in the beta oxidation of odd-numbered fatty acids in animals [goid 46491] [pmid 11481338] [evidence NAS]	Catalysis of the reaction: (R)-2-methyl-3-oxopropanoyl-CoA = (S)-2-methyl-3-oxopropanoyl-CoA [goid 4493] [pmid 11481338] [evidence NAS]; Catalysis of the geometric or structural changes within one molecule. Isomerase is the systematic name for any enzyme of EC class 5 [goid 16853] [evidence IEA]	GLOD2	GLOD2	NM_032601.2
ILMN_1787705	-1287.10275	3588.695667	-6.575636282	5.26E-06	0.001293372	1.025125251	Homo sapiens	RefSeq	NM_001693.2	ILMN_42002	ATP6V1B2	NM_001693.3	NM_001693.3		526	87159809	NM_001693.3	ATP6V1B2	NP_001684.2	ILMN_1787705	6650017	S	2782	TCCTGCGCCTTCCTGACGTGAGCCCTGAGCGATCTTCTATGCAGTTCTGC	8	+	20078945-20078994	8p21.3c	Homo sapiens ATPase, H+ transporting, lysosomal 56/58kDa, V1 subunit B2 (ATP6V1B2), mRNA.	All of the contents of a cell excluding the plasma membrane and nucleus, but including other subcellular structures [goid 5737] [evidence IEA]; A collection of membranous structures involved in transport within the cell. The main components of the endomembrane system are endoplasmic reticulum, Golgi bodies, vesicles, cell membrane and nuclear envelope. Members of the endomembrane system pass mate…	The chemical reactions and pathways resulting in the formation of ATP, adenosine 5'-triphosphate, a universally important coenzyme and enzyme regulator [goid 6754] [evidence IEA]; The directed movement of charged atoms or small charged molecules into, out of, within or between cells [goid 6811] [evidence IEA]; The transport of protons against an electrochemical gradient, using energy from a sourc…	Catalysis of the transfer of a solute or solutes from one side of a membrane to the other according to the reaction: ATP + H2O + H+(in) = ADP + phosphate + H+(out); by a phosphorylative mechanism [goid 8553] [evidence IEA]; Catalysis of the hydrolysis of various bonds, e.g. C-O, C-N, C-C, phosphoric anhydride bonds, etc. Hydrolase is the systematic name for any enzyme of EC class 3 [goid 16787] […	VATB; VPP3; ATP6B2; ATP6B1B2; Vma2; HO57	VATB; VPP3; ATP6B2; ATP6B1B2; Vma2; HO57	NM_001693.3
ILMN_3204908	45.16659638	49.85846317	6.574251063	5.27E-06	0.001293372	1.024066553	Homo sapiens	RefSeq	XR_037167.1	ILMN_339721	LOC100131447	XR_037167.1	XR_037167.1		100131447	169171711	XR_037167.1	LOC100131447		ILMN_3204908	1430674	A	1616	GTCATCTGGTGGATTGTTTGTGACTACATTCTTCCCATCCTGCTATCCTG				7p12.3a	PREDICTED: Homo sapiens misc_RNA (LOC100131447), miscRNA.						XR_037167.1
ILMN_2094061	-2026.104895	1534.191294	-6.557402347	5.44E-06	0.001324413	1.011165811	Homo sapiens	RefSeq	NM_014214.1	ILMN_19881	IMPA2	NM_014214.1	NM_014214.1		3613	7657235	NM_014214.1	IMPA2	NP_055029.1	ILMN_2094061	2340241	S	1189	CTGGCTACCCCAGAGGGAGTTGTCACGCTACAGTGAGTGGCTGGCCTTTT	18	+	12009922-12009971	18p11.21e	Homo sapiens inositol(myo)-1(or 4)-monophosphatase 2 (IMPA2), mRNA.		The chemical reactions and pathways involving the phosphate group, the anion or salt of any phosphoric acid [goid 6796] [pmid 9322233] [evidence TAS]; The cascade of processes by which a signal interacts with a receptor, causing a change in the level or activity of a second messenger or other downstream target, and ultimately effecting a change in the functioning of the cell [goid 7165] [pmid 932…	Interacting selectively with magnesium (Mg) ions [goid 287] [evidence IEA]; Catalysis of the reaction: myo-inositol 1-phosphate + H2O = myo-inositol + phosphate [goid 8934] [pmid 9322233] [evidence TAS]; Catalysis of the hydrolysis of various bonds, e.g. C-O, C-N, C-C, phosphoric anhydride bonds, etc. Hydrolase is the systematic name for any enzyme of EC class 3 [goid 16787] [evidence IEA]; Catal…			NM_014214.1
ILMN_1712577	555.29985	1417.883167	6.55202401	5.50E-06	0.001324413	1.00703854	Homo sapiens	RefSeq	NM_198507.1	ILMN_1952	FAM174A	NM_198507.1	NM_198507.1		345757	38348321	NM_198507.1	FAM174A	NP_940909.1	ILMN_1712577	2060220	S	512	TGAGCGGCGCGGTGCTGGTGTACTTCGTGGTCAGGACGGTCAGGATGAGA	5	+	99871635-99871668:99897758-99897773	5q21.1b	Homo sapiens family with sequence similarity 174, member A (FAM174A), mRNA.	Double layer of lipid molecules that encloses all cells, and, in eukaryotes, many organelles; may be a single or double lipid bilayer; also includes associated proteins [goid 16020] [evidence IEA]; Penetrating at least one phospholipid bilayer of a membrane. May also refer to the state of being buried in the bilayer with no exposure outside the bilayer. When used to describe a protein, indicates …			UNQ1912; MGC17345	UNQ1912; MGC17345	NM_198507.1
ILMN_1671809	-201.4432125	493.2969667	-6.549824326	5.52E-06	0.001324413	1.005349248	Homo sapiens	RefSeq	NM_020185.3	ILMN_15436	DUSP22	NM_020185.3	NM_020185.3		56940	34147625	NM_020185.3	DUSP22	NP_064570.1	ILMN_1671809	3710626	A	1181	TTCCCCTTATCCCCACTGCTGTGGAGGTTTCTGTACCTCGCTTGGATGCC	6	+	293121-293170	6p25.3b	Homo sapiens dual specificity phosphatase 22 (DUSP22), mRNA.	A membrane-bounded organelle of eukaryotic cells in which chromosomes are housed and replicated. In most cells, the nucleus contains all of the cell's chromosomes except the organellar chromosomes, and is the site of RNA synthesis and processing. In some species, or in specialized cell types, RNA metabolism or DNA replication may be absent [goid 5634] [evidence IEA]; All of the contents of a cell…	Any process that terminates the activity of the active enzyme MAP kinase [goid 188] [pmid 9205128] [evidence TAS]; The process of removing one or more phosphoric residues from a protein [goid 6470] [pmid 9205128] [evidence TAS]; A form of programmed cell death induced by external or internal signals that trigger the activity of proteolytic caspases, whose actions dismantle the cell and result in …	Catalysis of the reaction: protein tyrosine phosphate + H2O = protein tyrosine + phosphate [goid 4725] [evidence IEA]; Catalysis of the reaction: protein serine/threonine/tyrosine phosphate + H2O = protein serine/threonine/tyrosine + phosphate [goid 8138] [evidence IEA]; Catalysis of the hydrolysis of various bonds, e.g. C-O, C-N, C-C, phosphoric anhydride bonds, etc. Hydrolase is the systematic …	MKPX; VHX; JSP1; JKAP	MKPX; VHX; JSP1; JKAP	NM_020185.3
ILMN_1656909	12.62696541	15.54548837	6.548551903	5.53E-06	0.001324413	1.004371725	Homo sapiens	RefSeq	NM_032260.2	ILMN_25673	RGPD5	NM_032260.2	NM_032260.2		84220	19718753	NM_032260.2	RGPD5	NP_115636.1	ILMN_1656909	1470768	S	61	CAAAGATTGACAGCTGAACTGAGAGACCATCACCCACAGACACAACTGGC	2	+	109907684-109907733	2q13b	Homo sapiens RANBP2-like and GRIP domain containing 5 (RGPD5), transcript variant 2, mRNA.		The directed movement of substances within a cell [goid 46907] [evidence IEA]	The selective, often stoichiometric, interaction of a molecule with one or more specific sites on another molecule [goid 5488] [evidence IEA]	DKFZp686I1842; RGP5; BS-63; RANBP2L1	RGP5; RANBP2L1; DKFZp686I1842; BS-63	NM_032260.2
ILMN_1772241	1774.533803	1451.39515	6.547822632	5.54E-06	0.001324413	1.003811359	Homo sapiens	RefSeq	NM_003129.3	ILMN_521	SQLE	NM_003129.3	NM_003129.3		6713	62865634	NM_003129.3	SQLE	NP_003120.2	ILMN_1772241	7050068	S	2054	CTTAGAAGCCACTGACAATTCTCATCTGAGGTCCATGCCAGCAAGCTTCC	8	+	126023798-126023847	8q24.13d	Homo sapiens squalene epoxidase (SQLE), mRNA.	The irregular network of unit membranes, visible only by electron microscopy, that occurs in the cytoplasm of many eukaryotic cells. The membranes form a complex meshwork of tubular channels, which are often expanded into slitlike cavities called cisternae. The ER takes two forms, rough (or granular), with ribosomes adhering to the outer surface, and smooth (with no ribosomes attached) [goid 5783…	The chemical reactions and pathways resulting in the formation of sterols, steroids with one or more hydroxyl groups and a hydrocarbon side-chain in the molecule [goid 16126] [pmid 9286711] [evidence NAS]; The process of removal or addition of one or more electrons with or without the concomitant removal or addition of a proton or protons [goid 55114] [evidence IEA]	Catalysis of the formation of a 2,3-epoxide in squalene [goid 4506] [pmid 9286711] [evidence NAS]; Catalysis of the formation of a 2,3-epoxide in squalene [goid 4506] [pmid 10666321] [evidence EXP]; Catalysis of an oxidation-reduction (redox) reaction, a reversible chemical reaction in which the oxidation state of an atom or atoms within a molecule is altered. One substrate acts as a hydrogen or …			NM_003129.3
ILMN_1684771	3141.083025	6871.3825	6.536334308	5.66E-06	0.001345798	0.994973022	Homo sapiens	RefSeq	NM_006667.2	ILMN_165237	PGRMC1	NM_006667.2	NM_006667.2		10857	6857798	NM_006667.2	PGRMC1	NP_006658.1	ILMN_1684771	2970521	S	1499	GGTGTTTGCTCTCCTAAGAGCCTTCATGCACACCCCTGAACCACGAGGAA	X	+	118262092-118262141	Xq24b	Homo sapiens progesterone receptor membrane component 1 (PGRMC1), mRNA.	A membrane-bounded organelle of eukaryotic cells in which chromosomes are housed and replicated. In most cells, the nucleus contains all of the cell's chromosomes except the organellar chromosomes, and is the site of RNA synthesis and processing. In some species, or in specialized cell types, RNA metabolism or DNA replication may be absent [goid 5634] [pmid 18029348] [evidence IDA]; A small, dens…		Combining with an extracellular or intracellular messenger to initiate a change in cell activity [goid 4872] [evidence IEA]; Interacting selectively with a steroid, any of a large group of substances that have in common a ring system based on 1,2-cyclopentanoperhydrophenanthrene [goid 5496] [pmid 9705155] [evidence TAS]; Interacting selectively with any protein or protein complex (a complex of tw…	HPR6.6; MPR	HPR6.6; MPR	NM_006667.2
ILMN_1713143	5363.786175	8067.066833	6.533866762	5.69E-06	0.001345798	0.993072006	Homo sapiens	RefSeq	NM_007208.2	ILMN_19169	MRPL3	NM_007208.2	NM_007208.2		11222	21265090	NM_007208.2	MRPL3	NP_009139.1	ILMN_1713143	2710192	S	1181	GCCCGGTGCGCCTTCTATTACATTTGCCTAACATCTTTGGACGTGGCAGA	3	-	132664237-132664256:132664257-132664286	3q22.1b	Homo sapiens mitochondrial ribosomal protein L3 (MRPL3), nuclear gene encoding mitochondrial protein, mRNA.	The living contents of a cell; the matter contained within (but not including) the plasma membrane, usually taken to exclude large vacuoles and masses of secretory or ingested material. In eukaryotes it includes the nucleus and cytoplasm [goid 5622] [evidence IEA]; A semiautonomous, self replicating organelle that occurs in varying numbers, shapes, and sizes in the cytoplasm of virtually all euka…	The chemical reactions and pathways resulting in the formation of a protein. This is a ribosome-mediated process in which the information in messenger RNA (mRNA) is used to specify the sequence of amino acids in the protein [goid 6412] [pmid 2891103] [evidence TAS]	Interacting selectively with an RNA molecule or a portion thereof [goid 3723] [pmid 2891103] [evidence TAS]; The action of a molecule that contributes to the structural integrity of the ribosome [goid 3735] [evidence IEA]	MRL3; RPML3	MRL3; RPML3	NM_007208.2
ILMN_1695946	-659.4359795	558.3580406	-6.526964472	5.76E-06	0.001354793	0.987749444	Homo sapiens	RefSeq	NM_001013642.1	ILMN_18385	TRNP1	NM_001013642.2	NM_001013642.2		388610	145966864	NM_001013642.2	TRNP1	NP_001013664.1	ILMN_1695946	7150292	S	1434	CGTGGGAGTGTGCTTGTGGCCCCTCAGAAAGATAGTCTGCTGGCTCCTAG	1	+	27199449-27199498	1p36.11a	Homo sapiens TMF1-regulated nuclear protein 1 (TRNP1), mRNA.						NM_001013642.2
ILMN_1702124	555.609675	737.0152167	6.524981116	5.78E-06	0.001354793	0.98621866	Homo sapiens	RefSeq	NM_153371.2	ILMN_21377	LNX2	NM_153371.3	NM_153371.3		222484	153791779	NM_153371.3	LNX2	NP_699202.1	ILMN_1702124	3400523	S	4412	TGTCATTTCTTGGGGAGTAGCCATCCATCAACAAATATCCTGACTGCTAC	13	-	28120392-28120441	13q12.2a	Homo sapiens ligand of numb-protein X 2 (LNX2), mRNA.		The process of creating protein oligomers, compounds composed of a small number, usually between three and ten, of identical component monomers. Oligomers may be formed by the polymerization of a number of monomers or the depolymerization of a large protein polymer [goid 51260] [evidence IEA]	Interacting selectively with any protein or protein complex (a complex of two or more proteins that may include other nonprotein molecules) [goid 5515] [evidence IEA]; Interacting selectively with zinc (Zn) ions [goid 8270] [evidence IEA]; Interacting selectively with a PDZ domain of a protein, a domain found in diverse signaling proteins [goid 30165] [evidence IEA]; Interacting selectively with …	FLJ12933; MGC46315; PDZRN1; FLJ38000; FLJ23932	FLJ12933; MGC46315; PDZRN1; FLJ38000; FLJ23932	NM_153371.3
ILMN_1888359	522.0475775	527.0812944	6.522022813	5.82E-06	0.001355598	0.983934267	Homo sapiens	Unigene	Hs.573062	ILMN_125243	HS.573062	Hs.573062		Hs.573062	NA	34454523	CF454867			ILMN_1888359	2600707	S	266	ACAGGCCTTTGACCTCCTGGAAAGCACTGCTCAAAAGTCATTAGTGCCCA	4	+	96297980-96298029		AGENCOURT_15463101 Human Anterior Horn Homo sapiens cDNA clone IMAGE:30516556 5, mRNA sequence						CF454867
ILMN_1761733	9763.024125	11227.78517	6.511065193	5.94E-06	0.001376898	0.975461045	Homo sapiens	RefSeq	NM_002118.3	ILMN_2252	HLA-DMB	NM_002118.3	NM_002118.3		3109	18641376	NM_002118.3	HLA-DMB	NP_002109.1	ILMN_1761733	4900731	S	1288	CTCCTGGGGCTCTCAGTGTGCCATAGAGGACAGCAACTGGTGATTGTTTC	6	-	33010413-33010462	6p21.32a	Homo sapiens major histocompatibility complex, class II, DM beta (HLA-DMB), mRNA.	Double layer of lipid molecules that encloses all cells, and, in eukaryotes, many organelles; may be a single or double lipid bilayer; also includes associated proteins [goid 16020] [evidence IEA]; Penetrating at least one phospholipid bilayer of a membrane. May also refer to the state of being buried in the bilayer with no exposure outside the bilayer. When used to describe a protein, indicates …	The process by which an antigen-presenting cell expresses antigen (peptide or polysaccharide) on its cell surface in association with an MHC class II protein complex [goid 2504] [evidence IEA]; Any immune system process that functions in the calibrated response of an organism to a potential internal or invasive threat [goid 6955] [evidence IEA]; The process by which an antigen-presenting cell exp…		D6S221E; RING7	D6S221E; RING7	NM_002118.3
ILMN_1674293	54.54170408	43.52062363	6.50559352	6.00E-06	0.001380161	0.971223002	Homo sapiens	RefSeq	XM_932654.1	ILMN_34614	LOC653257	XM_932654.1	XM_932654.1		653257	89058755	XM_932654.1	LOC653257	XP_937747.1	ILMN_1674293	4150735	I	251	GCTAAGCCAGCAGTTTCTTCTGTTGCCGGGCAACGCGCCTTTTAAACCTG	22	-	19966679-19966728		PREDICTED: Homo sapiens similar to Gamma-glutamyltranspeptidase 1 precursor (Gamma-glutamyltransferase 1) (CD224 antigen), transcript variant 2 (LOC653257), mRNA.						XM_932654.1
ILMN_1743232	17.874641	35.15417611	6.504590765	6.01E-06	0.001380161	0.970445823	Homo sapiens	RefSeq	NM_032867.1	ILMN_18585	MICALCL	NM_032867.2	NM_032867.2		84953	118918412	NM_032867.2	MICALCL	NP_116256.2	ILMN_1743232	870670	S	2602	CAACTTCAGCCAGGCTCTCAGACTGGAGGTGTTGTTGGCAGATGACCAGC	11	+	12315269-12315318	11p15.3a	Homo sapiens MICAL C-terminal like (MICALCL), mRNA.	All of the contents of a cell excluding the plasma membrane and nucleus, but including other subcellular structures [goid 5737] [evidence ISS]	The biological process whose specific outcome is the progression of a multicellular organism over time from an initial condition (e.g. a zygote or a young adult) to a later condition (e.g. a multicellular animal or an aged adult) [goid 7275] [evidence IEA]; The process of formation of spermatozoa, including spermatocytogenesis and spermiogenesis [goid 7283] [evidence IEA]; Any process specificall…	Interacting selectively with a mitogen-activated protein kinase [goid 51019] [evidence ISS]	FLJ14966	FLJ14966	NM_032867.2
ILMN_1748109	95.438145	315.5626167	6.493810781	6.13E-06	0.001397494	0.962081027	Homo sapiens	RefSeq	NM_000466.1	ILMN_5904	PEX1	NM_000466.1	NM_000466.1		5189	4505724	NM_000466.1	PEX1	NP_000457.1	ILMN_1748109	130647	S	3579	GCCTCCAGTGTTAAGGACAGCTTCACAAGAGGGTTGCCAAGAACTTACAC	7	-	91957031-91957080	7q21.2b	Homo sapiens peroxisome biogenesis factor 1 (PEX1), mRNA.	All of the contents of a cell excluding the plasma membrane and nucleus, but including other subcellular structures [goid 5737] [pmid 9588209] [evidence IDA]; A small, membrane-bounded organelle that uses dioxygen (O2) to oxidize organic molecules; contains some enzymes that produce and others that degrade hydrogen peroxide (H2O2) [goid 5777] [pmid 16854980] [evidence IDA]; The lipid bilayer surr…	The directed movement of proteins into, out of, within or between cells [goid 15031] [evidence IEA]; The import of proteins into the peroxisomal matrix. A peroxisome targeting signal (PTS) binds to a soluble receptor protein in the cytosol, and the resulting complex then binds to a receptor protein in the peroxisome membrane and is imported [goid 16558] [pmid 9398847] [evidence IMP]; The microtub…	Interacting selectively with a nucleotide, any compound consisting of a nucleoside that is esterified with (ortho)phosphate or an oligophosphate at any hydroxyl group on the ribose or deoxyribose moiety [goid 166] [evidence IEA]; Interacting selectively with ATP, adenosine 5'-triphosphate, a universally important coenzyme and enzyme regulator [goid 5524] [pmid 16854980] [evidence IMP]; Interactin…	ZWS1	ZWS1	NM_000466.1
ILMN_2218935	262.9564725	229.0130967	6.492773163	6.14E-06	0.001397494	0.96127493	Homo sapiens	RefSeq	NM_005302.2	ILMN_6027	GPR37	NM_005302.2	NM_005302.2		2861	31377788	NM_005302.2	GPR37	NP_005293.1	ILMN_2218935	7210377	S	2406	CGAGTACACCACGGAACTCGAACTCTCGCCTTTCAGTACCATACGCCGTG	7	-	124386616-124386665	7q31.33a	Homo sapiens G protein-coupled receptor 37 (endothelin receptor type B-like) (GPR37), mRNA.	The irregular network of unit membranes, visible only by electron microscopy, that occurs in the cytoplasm of many eukaryotic cells. The membranes form a complex meshwork of tubular channels, which are often expanded into slitlike cavities called cisternae. The ER takes two forms, rough (or granular), with ribosomes adhering to the outer surface, and smooth (with no ribosomes attached) [goid 5783…	The cascade of processes by which a signal interacts with a receptor, causing a change in the level or activity of a second messenger or other downstream target, and ultimately effecting a change in the functioning of the cell [goid 7165] [evidence IEA]; The series of molecular signals generated as a consequence of a G-protein coupled receptor binding to its physiological ligand [goid 7186] [pmid…	Combining with an extracellular or intracellular messenger to initiate a change in cell activity [goid 4872] [evidence IEA]	hET(B)R-LP; EDNRBL; PAELR	hET(B)R-LP; EDNRBL; PAELR	NM_005302.2
ILMN_1764323	456.1108	1379.462889	6.48712851	6.21E-06	0.001405604	0.956886831	Homo sapiens	RefSeq	XM_940962.1	ILMN_37572	LOC124512	XM_940962.2	XM_940962.2		124512	113427596	XM_940962.2	LOC124512	XP_946055.2	ILMN_1764323	6580504	A	860	CTGATGAGCAACCTGGCACACAAACTATGAGCAGACCACTTCAGCTTGAG				17q25.2a	PREDICTED: Homo sapiens hypothetical protein LOC124512 (LOC124512), mRNA.						XM_940962.2
ILMN_2200917	1731.067213	1826.280294	6.46236279	6.50E-06	0.001458208	0.93757569	Homo sapiens	RefSeq	NM_003615.2	ILMN_163925	SLC4A7	NM_003615.2	NM_003615.2		9497	19923175	NM_003615.2	SLC4A7	NP_003606.2	ILMN_2200917	620543	S	7624	ATGAAGTATAAGCCTCTACTGGGTCTATATTGTGAATCATCCTGCCTTTC	3	-	27389301-27389350	3p24.1d	Homo sapiens solute carrier family 4, sodium bicarbonate cotransporter, member 7 (SLC4A7), mRNA.	The membrane surrounding a cell that separates the cell from its external environment. It consists of a phospholipid bilayer and associated proteins [goid 5886] [evidence IEA]; Penetrating at least one phospholipid bilayer of a membrane. May also refer to the state of being buried in the bilayer with no exposure outside the bilayer. When used to describe a protein, indicates that all or part of t…	The directed movement of sodium ions (Na+) into, out of, within or between cells [goid 6814] [evidence IEA]; The directed movement of anions, atoms or small molecules with a net negative charge, into, out of, within or between cells [goid 6820] [evidence IEA]; The directed movement of bicarbonate into, out of, within or between cells [goid 15701] [pmid 10347222] [evidence NAS]	Enables the directed movement of substances (such as macromolecules, small molecules, ions) into, out of, within or between cells [goid 5215] [evidence IEA]; [goid 5452] [evidence IEA]; Interacting selectively with any protein or protein complex (a complex of two or more proteins that may include other nonprotein molecules) [goid 5515] [pmid 17353931] [evidence IPI]; Catalysis of the transfer of …	SLC4A6; SBC2; DKFZp686H168; NBC2; NBC3	SLC4A6; SBC2; DKFZp686H168; NBC2; NBC3	NM_003615.2
ILMN_1778337	-506.2197175	806.3384611	-6.46173114	6.51E-06	0.001458208	0.93708191	Homo sapiens	RefSeq	NM_000458.1	ILMN_10099	TCF2	NM_000458.1	NM_000458.1		6928	4507396	NM_000458.1	TCF2	NP_000449.1	ILMN_1778337	3520632	I	2552	GGCCTGGACACTTATGGGGACAGCATACCTTGGACTGACTACCAGCTAAC	17	-	33120754-33120803	17q12b	Homo sapiens transcription factor 2, hepatic; LF-B3; variant hepatic nuclear factor (TCF2), transcript variant a, mRNA.				VHNF1; MODY5; HNF2; HNF1B; FJHN; HNF1beta; LFB3	VHNF1; MODY5; HNF2; HNF1B; FJHN; HNF1beta; LFB3	NM_000458.1
ILMN_2349610	-294.8712775	485.4072111	-6.458708386	6.55E-06	0.001458208	0.934718077	Homo sapiens	RefSeq	NM_001047434.1	ILMN_168431	DPH3	NM_001047434.1	NM_001047434.1		285381	114145653	NM_001047434.1	DPH3	NP_001040899.1	ILMN_2349610	6510279	A	207	CCAAGGATCAGTTTGTGTGTGGAGAAACAGTCCCAGCCCCTTCAGCCAAC	3	-	16277295-16277340:16281280-16281283	3p24.3e	Homo sapiens DPH3, KTI11 homolog (S. cerevisiae) (DPH3), transcript variant 2, mRNA.	A membrane-bounded organelle of eukaryotic cells in which chromosomes are housed and replicated. In most cells, the nucleus contains all of the cell's chromosomes except the organellar chromosomes, and is the site of RNA synthesis and processing. In some species, or in specialized cell types, RNA metabolism or DNA replication may be absent [goid 5634] [pmid 14980502] [evidence IDA]; All of the co…	The posttranslational modification of peptidyl-histidine to 2'-(3-carboxamido-3-(trimethylammonio)propyl)-L-histidine, known as diphthamide, found in translation elongation factor eEF-2 [goid 17183] [evidence ISS]; Any process that stops, prevents or reduces the frequency, rate or extent of the regulated release of a protein from a cell or group of cells [goid 50709] [pmid 14980502] [evidence IDA…	Interacting selectively with any protein or protein complex (a complex of two or more proteins that may include other nonprotein molecules) [goid 5515] [pmid 14980502] [evidence IPI]; Interacting selectively with zinc (Zn) ions [goid 8270] [evidence IEA]; Interacting selectively with any metal ion [goid 46872] [evidence IEA]	MGC20197; DPH3A; DELGIP1; ZCSL2; DELGIP; KTI11; DESR1	MGC20197; DPH3A; DELGIP1; ZCSL2; DELGIP; KTI11; DESR1	NM_001047434.1
ILMN_1656310	-2135.5702	2033.590611	-6.45745836	6.56E-06	0.001458208	0.933740123	Homo sapiens	RefSeq	NM_002164.3	ILMN_7704	INDO	NM_002164.3	NM_002164.3		3620	38455405	NM_002164.3	INDO	NP_002155.1	ILMN_1656310	380259	S	1177	CTGATTCCTGCAAGCCAGCAGCCAAAGGAGAATAAGACCTCTGAAGACCC	8	+	39904712-39904761	8p11.22a-p11.21c	Homo sapiens indoleamine-pyrrole 2,3 dioxygenase (INDO), mRNA.	That part of the cytoplasm that does not contain membranous or particulate subcellular components [goid 5829] [pmid 16477023] [evidence EXP]	The set of physiological processes that allow an embryo or foetus to develop within the body of a female animal. It covers the time from fertilization of a female ovum by a male spermatozoon until birth [goid 7565] [pmid 9712583] [evidence TAS]; The chemical reactions and pathways resulting in the breakdown of tryptophan into other compounds, including kynurenine [goid 19441] [evidence IEA]; The …	Catalysis of the reaction: L-tryptophan + O2 = N-formyl-L-kynurenine [goid 4833] [evidence IEA]; Catalysis of the reaction: L-tryptophan + O2 = N-formyl-L-kynurenine [goid 4833] [pmid 16477023] [evidence EXP]; Interacting selectively with iron (Fe) ions [goid 5506] [evidence IEA]; Any molecular entity that serves as an electron acceptor and electron donor in an electron transport system [goid 905…	CD107B; IDO	CD107B; IDO	NM_002164.3
ILMN_2336781	-4388.112315	4237.90395	-6.454818922	6.60E-06	0.001458612	0.931674369	Homo sapiens	RefSeq	NM_001024465.1	ILMN_19760	SOD2	NM_001024465.1	NM_001024465.1		6648	67782306	NM_001024465.1	SOD2	NP_001019636.1	ILMN_2336781	3890326	A	677	GGCCTTATTCCACTGCTGGGGATTGATGTGTGGGAGCACGCTTACTACCT	6	-	160103621-160103670	6q25.3f	Homo sapiens superoxide dismutase 2, mitochondrial (SOD2), nuclear gene encoding mitochondrial protein, transcript variant 2, mRNA.	A semiautonomous, self replicating organelle that occurs in varying numbers, shapes, and sizes in the cytoplasm of virtually all eukaryotic cells. It is notably the site of tissue respiration [goid 5739] [pmid 15087454] [evidence TAS]; The inner, i.e. lumen-facing, lipid bilayer of the mitochondrial envelope. It is highly folded to form cristae [goid 5743] [evidence IEA]; The gel-like material, w…	A change in state or activity of a cell or an organism (in terms of movement, secretion, enzyme production, gene expression, etc.) as a result of a superoxide stimulus. Superoxide is the anion, oxygen-, formed by addition of one electron to dioxygen (O2) or any compound containing the superoxide anion [goid 303] [pmid 9462746] [evidence TAS]; A change in state or activity of a cell or an organism…	Catalysis of the reaction: 2 peroxide radical + 2 H+ = O2 + H2O2 [goid 4784] [pmid 14980699] [evidence IDA]; Catalysis of an oxidation-reduction (redox) reaction, a reversible chemical reaction in which the oxidation state of an atom or atoms within a molecule is altered. One substrate acts as a hydrogen or electron donor and becomes oxidized, while the other acts as hydrogen or electron acceptor…	MNSOD; IPO-B; Mn-SOD	MNSOD; IPO-B; Mn-SOD	NM_001024465.1
ILMN_1758816	565.96639	658.5589722	6.442538901	6.75E-06	0.001479927	0.922049129	Homo sapiens	RefSeq	NM_003360.2	ILMN_163174	UGT8	NM_003360.2	NM_003360.2		7368	40254470	NM_003360.2	UGT8	NP_003351.2	ILMN_1758816	1580196	S	1880	TGGAGCCCATCACCTACGTGCCGCTGTCCATCAGATCTCCTTTTGTCAGT	4	+	115816633-115816682	4q26b	Homo sapiens UDP glycosyltransferase 8 (UDP-galactose ceramide galactosyltransferase) (UGT8), mRNA.	Double layer of lipid molecules that encloses all cells, and, in eukaryotes, many organelles; may be a single or double lipid bilayer; also includes associated proteins [goid 16020] [evidence IEA]; Penetrating at least one phospholipid bilayer of a membrane. May also refer to the state of being buried in the bilayer with no exposure outside the bilayer. When used to describe a protein, indicates …	The process whose specific outcome is the progression of the central nervous system over time, from its formation to the mature structure. The central nervous system is the core nervous system that serves an integrating and coordinating function. In vertebrates it consists of the brain, spinal cord and spinal nerves. In those invertebrates with a central nervous system it typically consists of a …	Catalysis of the reaction: UDP-galactose + 2-(2-hydroxyacyl)sphingosine = UDP + 1-(beta-D-galactosyl)-2-(2-hydroxyacyl)sphingosine [goid 3851] [evidence IEA]; Catalysis of the reaction: UDP-galactose + glucosylceramide = lactosylceramide (galactosyl-beta-1,4-glucosylceramide) + UDP [goid 8489] [pmid 8661025] [evidence TAS]; Catalysis of the transfer of a hexosyl group from one compound (donor) to…	CGT	CGT	NM_003360.2
ILMN_1656415	-34.31759928	33.46264582	-6.442157716	6.75E-06	0.001479927	0.921749975	Homo sapiens	RefSeq	NM_078626.1	ILMN_36950	CDKN2C	NM_078626.2	NM_078626.2		1031	89903019	NM_078626.2	CDKN2C	NP_523240.1	ILMN_1656415	4920593	I	288	CCAGTCCTTCTGTCAGTCTCCGATGCCATCATGCAGCCTGGTTAGGAGCA	1	+	51208517-51208566	1p33a	Homo sapiens cyclin-dependent kinase inhibitor 2C (p18, inhibits CDK4) (CDKN2C), transcript variant 2, mRNA.	A membrane-bounded organelle of eukaryotic cells in which chromosomes are housed and replicated. In most cells, the nucleus contains all of the cell's chromosomes except the organellar chromosomes, and is the site of RNA synthesis and processing. In some species, or in specialized cell types, RNA metabolism or DNA replication may be absent [goid 5634] [pmid 11800646] [evidence IDA]; All of the co…	Any process that modulates the frequency, rate or extent of CDK activity [goid 79] [pmid 8001816] [evidence IDA]; Progression from G1 phase to S phase of the mitotic cell cycle [goid 82] [pmid 10208428] [evidence IDA]; A process that directly activates any of the steps required for cell death by apoptosis [goid 6917] [pmid 10208428] [evidence IDA]; The progression of biochemical and morphological…	Stops, prevents or reduces the activity of a cyclin-dependent protein kinase [goid 4861] [pmid 8001816] [evidence IDA]; Interacting selectively with any protein or protein complex (a complex of two or more proteins that may include other nonprotein molecules) [goid 5515] [pmid 17353931] [evidence IPI]; Interacting selectively with a protein kinase, any enzyme that catalyzes the transfer of a phos…	INK4C; p18-INK4C; p18	INK4C; p18-INK4C; p18	NM_078626.2
ILMN_3248091	15.05675368	7.269416578	6.439640777	6.79E-06	0.0014801	0.919774109	Homo sapiens	RefSeq	NM_153246.3	ILMN_9341	C6ORF223	NM_153246.3	NM_153246.3		221416	125858481	NM_153246.3	C6orf223	NP_694978.2	ILMN_3248091	1570333	S	2526	CCCCCAAAGGACAGGGACTGTGTCTCCCCTGGGACTAGGTTCTTTGTGTC	6	+	43972642-43972691	6p21.1b	Homo sapiens chromosome 6 open reading frame 223 (C6orf223), mRNA.				MGC45491		NM_153246.3
ILMN_3238058	-1272.207325	2106.083778	-6.435209912	6.84E-06	0.001485648	0.916293352	Homo sapiens	RefSeq	NR_024275.1	ILMN_370318	LOC151162	NR_024275.1	NR_024275.1		151162	210033072	NR_024275.1	LOC151162		ILMN_3238058	1440437	S	5112	TCTGCAAACAAGGTGTCGCCGTCCAAATGTACTGTCCTGGCATAGAGAGC	2	+	135212071-135212120		Homo sapiens hypothetical LOC151162 (LOC151162), non-coding RNA.						NR_024275.1
ILMN_1727689	-187.1880495	197.9269017	-6.430858392	6.90E-06	0.001491029	0.91287194	Homo sapiens	RefSeq	NM_006291.2	ILMN_16372	TNFAIP2	NM_006291.2	NM_006291.2		7127	26051239	NM_006291.2	TNFAIP2	NP_006282.2	ILMN_1727689	2100400	S	3710	TGGACATCTTTGGGAGGCCGTTATTCTGCCCACCGCACCCTCCGTTCATC	14	+	102673064-102673113	14q32.32b	Homo sapiens tumor necrosis factor, alpha-induced protein 2 (TNFAIP2), mRNA.	That part of a multicellular organism outside the cells proper, usually taken to be outside the plasma membranes, and occupied by fluid [goid 5615] [pmid 1374453] [evidence TAS]	Blood vessel formation when new vessels emerge from the proliferation of pre-existing blood vessels [goid 1525] [evidence IEA]; The biological process whose specific outcome is the progression of a multicellular organism over time from an initial condition (e.g. a zygote or a young adult) to a later condition (e.g. a multicellular animal or an aged adult) [goid 7275] [evidence IEA]; The process w…		B94	B94	NM_006291.2
ILMN_3235709	-605.4370025	969.4583222	-6.42817486	6.94E-06	0.001491771	0.910760518	Homo sapiens	RefSeq	NM_000458.2	ILMN_10099	HNF1B	NM_000458.2	NM_000458.2		6928	156713461	NM_000458.2	HNF1B	NP_000449.1	ILMN_3235709	6550747	S	2576	GCGGGCCTGGACACTTATGGGGACAGCATACCTTGGACTGACTACCAGCT	17	-	36046644-36046693	17q12b	Homo sapiens HNF1 homeobox B (HNF1B), transcript variant 1, mRNA.	A membrane-bounded organelle of eukaryotic cells in which chromosomes are housed and replicated. In most cells, the nucleus contains all of the cell's chromosomes except the organellar chromosomes, and is the site of RNA synthesis and processing. In some species, or in specialized cell types, RNA metabolism or DNA replication may be absent [goid 5634] [pmid 15509593] [evidence IDA]; A membrane-bo…	The process whose specific outcome is the progression of the kidney over time, from its formation to the mature structure. The kidney is an organ that filters the blood and excretes the end products of body metabolism in the form of urine [goid 1822] [pmid 16801329] [evidence IMP]; The process whose specific outcome is the progression of the kidney over time, from its formation to the mature stru…	The function of binding to a specific DNA sequence in order to modulate transcription. The transcription factor may or may not also interact selectively with a protein or macromolecular complex [goid 3700] [pmid 15509593] [evidence IDA]; The function of binding to a specific DNA sequence in order to modulate transcription. The transcription factor may or may not also interact selectively with a p…	VHNF1; MODY5; HNF2; TCF2; LF-B3; FJHN; HNF1beta; LFB3	VHNF1; MODY5; HNF2; HNF1B; FJHN; HNF1beta; LFB3	NM_000458.2
ILMN_1679731	-1118.20421	848.7114389	-6.421906133	7.02E-06	0.001502245	0.905823847	Homo sapiens	RefSeq	NM_145648.1	ILMN_2279	SLC15A4	NM_145648.2	NM_145648.2		121260	141802302	NM_145648.2	SLC15A4	NP_663623.1	ILMN_1679731	6650465	S	1935	TATCCAAAGGAGCTTGGTAAGTGCCTTACTGCAGCGTGTCTCCTGGCACG	12	-	127844496-127844545	12q24.32c	Homo sapiens solute carrier family 15, member 4 (SLC15A4), mRNA.	Double layer of lipid molecules that encloses all cells, and, in eukaryotes, many organelles; may be a single or double lipid bilayer; also includes associated proteins [goid 16020] [evidence IEA]; Penetrating at least one phospholipid bilayer of a membrane. May also refer to the state of being buried in the bilayer with no exposure outside the bilayer. When used to describe a protein, indicates …	The directed movement of oligopeptides into, out of, within or between cells. Oligopeptides are molecules that contain a small number (2 to 20) of amino-acid residues connected by peptide linkages [goid 6857] [evidence IEA]; The directed movement of proteins into, out of, within or between cells [goid 15031] [evidence IEA]	Enables the directed movement of substances (such as macromolecules, small molecules, ions) into, out of, within or between cells [goid 5215] [evidence IEA]; Enables the directed movement of oligopeptides into, out of, within or between cells. Oligopeptides are molecules that contain a small number (2 to 20) of amino-acid residues connected by peptide linkages [goid 15198] [evidence IEA]; Enables…	PHT1; FP12591; PTR4	PHT1; FP12591; PTR4	NM_145648.2
ILMN_1685194	-1207.770484	843.2456478	-6.417623439	7.07E-06	0.001502245	0.902447653	Homo sapiens	RefSeq	NM_006984.3	ILMN_1784	CLDN10	NM_006984.3	NM_006984.3		9071	38570070	NM_006984.3	CLDN10	NP_008915.1	ILMN_1685194	6650477	I	209	TTACCGACTCCACGGGCGTCTCCAACTGCAAGGACTTCCCCTCCATGCTG	13	+	95003169-95003218	13q32.1b	Homo sapiens claudin 10 (CLDN10), transcript variant 2, mRNA.	A belt-like region of very close contact between the plasma membranes of adjacent cells so that the intercellular space is completely occluded. They occur in epithelia and brain endothelia [goid 5923] [evidence IEA]; Double layer of lipid molecules that encloses all cells, and, in eukaryotes, many organelles; may be a single or double lipid bilayer; also includes associated proteins [goid 16020] …	The attachment of a cell, either to another cell or to an underlying substrate such as the extracellular matrix, via cell adhesion molecules [goid 7155] [pmid 10508613] [evidence TAS]; The attachment of one cell to another cell via adhesion molecules that do not require the presence of calcium for the interaction [goid 16338] [evidence ISS]	The action of a molecule that contributes to the structural integrity of a complex or assembly within or outside a cell [goid 5198] [evidence IEA]; The action of a molecule that contributes to the structural integrity of a complex or assembly within or outside a cell [goid 5198] [evidence IEA]; The action of a molecule that contributes to the structural integrity of a complex or assembly within o…	CPETRL3; OSP-L	CPETRL3; OSP-L	NM_006984.3
ILMN_2172969	695.497415	559.9234578	6.417272252	7.08E-06	0.001502245	0.902170673	Homo sapiens	RefSeq	NM_014178.6	ILMN_18387	STXBP6	NM_014178.6	NM_014178.6		29091	46048194	NM_014178.6	STXBP6	NP_054897.4	ILMN_2172969	3400379	S	1906	GATTTTGCTCCTTGCATAGTAATCTTTTGCATGAACCATCACCAGCGTTC	14	-	25281307-25281356	14q12a	Homo sapiens syntaxin binding protein 6 (amisyn) (STXBP6), mRNA.	All of the contents of a cell excluding the plasma membrane and nucleus, but including other subcellular structures [goid 5737] [evidence IEA]; Double layer of lipid molecules that encloses all cells, and, in eukaryotes, many organelles; may be a single or double lipid bilayer; also includes associated proteins [goid 16020] [evidence IEA]; Penetrating at least one phospholipid bilayer of a membra…	The directed movement of substances, either within a vesicle or in the vesicle membrane, into, out of or within a cell [goid 16192] [evidence IEA]		amisyn; FLJ39638; HSPC156	amisyn; FLJ39638; HSPC156	NM_014178.6
ILMN_2089167	-105.440287	131.2315628	-6.411372299	7.16E-06	0.001511796	0.897514507	Homo sapiens	RefSeq	NM_014578.2	ILMN_177002	RHOD	NM_014578.2	NM_014578.2		29984	17738304	NM_014578.2	RHOD	NP_055393.1	ILMN_2089167	4180270	S	867	ACCTGCTCTGTGTAGGGCTCGTCCTGCGGTGCCCGAGAATCACTCGCTAA	11	+	66595830-66595879	11q13.1f	Homo sapiens ras homolog gene family, member D (RHOD), mRNA.	The living contents of a cell; the matter contained within (but not including) the plasma membrane, usually taken to exclude large vacuoles and masses of secretory or ingested material. In eukaryotes it includes the nucleus and cytoplasm [goid 5622] [evidence IEA]; The membrane surrounding a cell that separates the cell from its external environment. It consists of a phospholipid bilayer and asso…	Any series of molecular signals in which a small monomeric GTPase relays one or more of the signals [goid 7264] [evidence IEA]; A series of molecular signals within the cell that are mediated by a member of the Rho family of proteins switching to a GTP-bound active state [goid 7266] [pmid 9116026] [evidence TAS]	Interacting selectively with a nucleotide, any compound consisting of a nucleoside that is esterified with (ortho)phosphate or an oligophosphate at any hydroxyl group on the ribose or deoxyribose moiety [goid 166] [evidence IEA]; Catalysis of the reaction: GTP + H2O = GDP + phosphate [goid 3924] [pmid 9116026] [evidence TAS]; Interacting selectively with GTP, guanosine triphosphate [goid 5525] [e…	ARHD; Rho; RHOHP1; RHOM	ARHD; Rho; RHOHP1; RHOM	NM_014578.2
ILMN_1700690	-934.02155	1875.249889	-6.409174801	7.19E-06	0.001511796	0.895778875	Homo sapiens	RefSeq	NM_006373.2	ILMN_26285	VAT1	NM_006373.3	NM_006373.3		10493	118200348	NM_006373.3	VAT1	NP_006364.2	ILMN_1700690	2600746	S	2507	AGGACCTGGGCCATTGCAACCAAAATGGGGACTTCCTGGGTAGGGAGGTC	17	-	41166823-41166872	17q21.31a	Homo sapiens vesicle amine transport protein 1 homolog (T. californica) (VAT1), mRNA.	Penetrating at least one phospholipid bilayer of a membrane. May also refer to the state of being buried in the bilayer with no exposure outside the bilayer. When used to describe a protein, indicates that all or part of the peptide sequence is embedded in the membrane [goid 16021] [pmid 8938427] [evidence TAS]	The process of removal or addition of one or more electrons with or without the concomitant removal or addition of a proton or protons [goid 55114] [evidence IEA]	The selective, often stoichiometric, interaction of a molecule with one or more specific sites on another molecule [goid 5488] [evidence IEA]; Interacting selectively with zinc (Zn) ions [goid 8270] [evidence IEA]; Catalysis of an oxidation-reduction (redox) reaction, a reversible chemical reaction in which the oxidation state of an atom or atoms within a molecule is altered. One substrate acts a…	FLJ20230; VATI	FLJ20230; VATI	NM_006373.3
ILMN_1693233	-409.45222	498.4426444	-6.404337798	7.25E-06	0.001518902	0.891955835	Homo sapiens	RefSeq	NM_014732.2	ILMN_21473	KIAA0513	NM_014732.2	NM_014732.2		9764	57242775	NM_014732.2	KIAA0513	NP_055547.1	ILMN_1693233	5870301	S	7011	CTTCTTGAACCTGGTGGCCCCCGTTGGAACTATCAGTGGCGTCTCCCATG	16	+	83684987-83685036	16q24.1a-q24.1b	Homo sapiens KIAA0513 (KIAA0513), mRNA.	All of the contents of a cell excluding the plasma membrane and nucleus, but including other subcellular structures [goid 5737] [evidence IEA]					NM_014732.2
ILMN_2400030	-123.5938075	409.7039111	-6.399169189	7.32E-06	0.001527031	0.887866642	Homo sapiens	RefSeq	NM_080422.1	ILMN_21507	PTPN2	NM_080422.1	NM_080422.1		5771	18104979	NM_080422.1	PTPN2	NP_536347.1	ILMN_2400030	3990731	A	824	GCCTGCGGTGATCCACTGTAGTGCAGGCATTGGGCGCTCTGGCACCTTCT	18	-	12830976-12831025	18p11.21d	Homo sapiens protein tyrosine phosphatase, non-receptor type 2 (PTPN2), transcript variant 2, mRNA.	All of the contents of a cell excluding the plasma membrane and nucleus, but including other subcellular structures [goid 5737] [evidence IEA]	The process of removing one or more phosphoric residues from a protein [goid 6470] [evidence IEA]; The process of removing one or more phosphoric residues from a protein [goid 6470] [evidence IEA]; The process of removing one or more phosphoric residues from a protein [goid 6470] [evidence IEA]; The process of removing one or more phosphoric residues from a protein [goid 6470] [pmid 2546150] [evi…	Catalysis of the reaction: protein tyrosine phosphate + H2O = protein tyrosine + phosphate [goid 4725] [evidence IEA]; Catalysis of the hydrolysis of various bonds, e.g. C-O, C-N, C-C, phosphoric anhydride bonds, etc. Hydrolase is the systematic name for any enzyme of EC class 3 [goid 16787] [evidence IEA]; Catalysis of the hydrolysis of phosphoric monoesters, releasing inorganic phosphate [goid …	TCELLPTP; TCPTP; TC-PTP; PTPT	TCELLPTP; TCPTP; TC-PTP; PTPT	NM_080422.1
ILMN_1745079	518.9262125	661.6811778	6.393866422	7.40E-06	0.001531587	0.883666947	Homo sapiens	RefSeq	NM_015271.2	ILMN_24873	TRIM2	NM_015271.2	NM_015271.2		23321	15011942	NM_015271.2	TRIM2	NP_056086.1	ILMN_1745079	7150240	S	6551	GAACGCTGTGCATCAAAGTGTTTGTATGTTCGTAGCTACATACGTACCAC	4	+	154479738-154479787	4q31.3d	Homo sapiens tripartite motif-containing 2 (TRIM2), mRNA.	The living contents of a cell; the matter contained within (but not including) the plasma membrane, usually taken to exclude large vacuoles and masses of secretory or ingested material. In eukaryotes it includes the nucleus and cytoplasm [goid 5622] [evidence IEA]; All of the contents of a cell excluding the plasma membrane and nucleus, but including other subcellular structures [goid 5737] [pmid…	Any process specifically pertinent to the functioning of integrated living units: cells, tissues, organs, and organisms. A process is a collection of molecular events with a defined beginning and end [goid 8150] [evidence ND ]	Interacting selectively with any protein or protein complex (a complex of two or more proteins that may include other nonprotein molecules) [goid 5515] [evidence IEA]; Interacting selectively with zinc (Zn) ions [goid 8270] [pmid 11331580] [evidence NAS]; Interacting selectively with any metal ion [goid 46872] [evidence IEA]	KIAA0517; RNF86	KIAA0517; RNF86	NM_015271.2
ILMN_3266186	-115.74412	203.0795611	-6.391272301	7.43E-06	0.001531587	0.88161084	Homo sapiens	RefSeq	NM_001098416.2	ILMN_309617	HDAC7	NM_001098416.2	NM_001098416.2		51564	169234808	NM_001098416.2	HDAC7	NP_001091886.1	ILMN_3266186	5420050	M	3598	TTCCCTCTACCACTGGGCACTGAGACGAAGCTCCCTGACAGCCGAGACTG	12	-	48177036-48177085	12q13.11b-q13.11c	Homo sapiens histone deacetylase 7 (HDAC7), transcript variant 4, mRNA.	A protein complex that possesses histone deacetylase activity [goid 118] [pmid 12711221] [evidence TAS]; A membrane-bounded organelle of eukaryotic cells in which chromosomes are housed and replicated. In most cells, the nucleus contains all of the cell's chromosomes except the organellar chromosomes, and is the site of RNA synthesis and processing. In some species, or in specialized cell types, …	The synthesis of either RNA on a template of DNA or DNA on a template of RNA [goid 6350] [evidence IEA]; Any process that modulates the frequency, rate or extent of DNA-dependent transcription [goid 6355] [evidence IEA]; The immediate defensive reaction (by vertebrate tissue) to infection or injury caused by chemical or physical agents. The process is characterized by local vasodilation, extravas…	Catalysis of the hydrolysis of acetyl groups from histones, proteins complexed to DNA in chromatin and chromosomes [goid 4407] [pmid 12711221] [evidence TAS]; Interacting selectively with a transcription factor, any protein required to initiate or regulate transcription [goid 8134] [pmid 12711221] [evidence TAS]; Any activity that stops or downregulates transcription of specific genes or sets of …	DKFZP586J0917; FLJ99588; HDAC7A; HD7A	DKFZP586J0917; FLJ99588; HDAC7A; HD7A	NM_001098416.2
ILMN_1801091	333.561245	328.0800778	6.39063648	7.44E-06	0.001531587	0.881106726	Homo sapiens	RefSeq	NM_201548.3	ILMN_11551	CERKL	NM_201548.3	NM_201548.3		375298	65301113	NM_201548.3	CERKL	NP_963842.1	ILMN_1801091	4070524	I	1894	GGGGAGGAACTCAGTAATGCTCCATTGCTCTAACCTCCTGCTGTGTGGCC	2	-	182110829-182110878	2q31.3b	Homo sapiens ceramide kinase-like (CERKL), transcript variant 1, mRNA.	A membrane-bounded organelle of eukaryotic cells in which chromosomes are housed and replicated. In most cells, the nucleus contains all of the cell's chromosomes except the organellar chromosomes, and is the site of RNA synthesis and processing. In some species, or in specialized cell types, RNA metabolism or DNA replication may be absent [goid 5634] [evidence IEA]; All of the contents of a cell…	The initiation of the activity of the inactive enzyme protein kinase C as the result of a series of molecular signals generated as a consequence of a G-protein coupled receptor binding to its physiological ligand [goid 7205] [evidence IEA]; The series of events required for an organism to receive a visual stimulus, convert it to a molecular signal, and recognize and characterize the signal. Visua…	Catalysis of the reaction: NTP + 1,2-diacylglycerol = NDP + 1,2-diacylglycerol 3-phosphate [goid 4143] [evidence IEA]	RP26	RP26	NM_201548.3
ILMN_2215119	55.72214875	104.1740506	6.387928166	7.48E-06	0.001532777	0.878958709	Homo sapiens	RefSeq	NM_003898.2	ILMN_8732	SYNJ2	NM_003898.2	NM_003898.2		8871	52851404	NM_003898.2	SYNJ2	NP_003889.1	ILMN_2215119	4200593	S	6217	GAGTTTGGGGGAGAGAGCAAGATGGGTTCCTTGGAGAAGCTGATTTGCCA	6	+	158438833-158438882	6q25.3d	Homo sapiens synaptojanin 2 (SYNJ2), mRNA.	Double layer of lipid molecules that encloses all cells, and, in eukaryotes, many organelles; may be a single or double lipid bilayer; also includes associated proteins [goid 16020] [evidence IEA]		Interacting selectively with an RNA molecule or a portion thereof [goid 3723] [evidence IEA]; Catalysis of the removal of a phosphate group from phosphorylated myo-inositol (1,2,3,5/4,6-cyclohexanehexol) or a phosphatidylinositol [goid 4437] [evidence IEA]; Catalysis of the reaction: 1-phosphatidyl-1D-myo-inositol 4,5-bisphosphate + H2O = 1-phosphatidyl-1D-myo-inositol 4-phosphate + phosphate [go…	KIAA0348; INPP5H; MGC44422	KIAA0348; INPP5H; MGC44422	NM_003898.2
ILMN_1668374	-1393.114025	3024.852889	-6.381788236	7.57E-06	0.001543976	0.874084737	Homo sapiens	RefSeq	XM_944693.1	ILMN_24189	ITGB5	NM_002213.3	NM_002213.3		3693	34147573	NM_002213.3	ITGB5	NP_002204.2	ILMN_1668374	2650114	A	3188	GGCTATGCCTTGCACACAGGTGTTGGTGATGGGGCTGTTGAGATGCCTGT	3	-	125964619-125964668	3q21.2a	Homo sapiens integrin, beta 5 (ITGB5), mRNA. XM_944688 XM_944693	A protein complex that is composed of one alpha subunit and one beta subunit, both of which are members of the integrin superfamily of cell adhesion receptors; the complex spans the plasma membrane and binds to extracellular matrix ligands, cell-surface ligands, and soluble ligands [goid 8305] [evidence IEA]; Double layer of lipid molecules that encloses all cells, and, in eukaryotes, many organe…	The attachment of a cell, either to another cell or to an underlying substrate such as the extracellular matrix, via cell adhesion molecules [goid 7155] [evidence IEA]; The binding of a cell to the extracellular matrix via adhesion molecules [goid 7160] [evidence IEA]; Any series of molecular signals generated as a consequence of an integrin binding to one of its physiological ligands [goid 7229]…	Combining with an extracellular or intracellular messenger to initiate a change in cell activity [goid 4872] [evidence IEA]; Interacting selectively with an integrin [goid 5178] [evidence IEA]; Interacting selectively with any protein or protein complex (a complex of two or more proteins that may include other nonprotein molecules) [goid 5515] [evidence IEA]	FLJ26658		NM_002213.3
ILMN_2211950	1122.927375	3157.509667	6.377315633	7.63E-06	0.001550399	0.870530577	Homo sapiens	RefSeq	NR_003273.1	ILMN_173927	SRP14P1	NR_003273.1	NR_003273.1		390284	118601897	NR_003273.1	SRP14P1		ILMN_2211950	1300072	S	56	TGCCGGACGTTGGGCAGCGTCTATATCACCTTGAAGAAGTATGATGGTCG	12	+	6417983-6418032	12p13.31d	Homo sapiens signal recognition particle 14kDa (homologous Alu RNA binding protein) pseudogene 1 (SRP14P1), non-coding RNA.						NR_003273.1
ILMN_2316918	218.1643825	431.9459722	6.374435795	7.68E-06	0.001552201	0.868240443	Homo sapiens	RefSeq	NM_138316.2	ILMN_406	PANK1	NM_138316.2	NM_138316.2		53354	23510397	NM_138316.2	PANK1	NP_612189.2	ILMN_2316918	6620133	A	2413	TCCTTTCTCTGCCTTCTGAGCACCGTCTTTAATTTCCATATCTTCAAGTC	10	-	91343736-91343785	10q23.31c	Homo sapiens pantothenate kinase 1 (PANK1), transcript variant gamma, mRNA.	All of the contents of a cell excluding the plasma membrane and nucleus, but including other subcellular structures [goid 5737] [evidence IEA]; That part of the cytoplasm that does not contain membranous or particulate subcellular components [goid 5829] [pmid 14523052] [evidence EXP]	The chemical reactions and pathways resulting in the formation of coenzyme A, 3'-phosphoadenosine-(5')diphospho(4')pantatheine, an acyl carrier in many acylation and acyl-transfer reactions in which the intermediate is a thiol ester [goid 15937] [evidence IEA]	Interacting selectively with a nucleotide, any compound consisting of a nucleoside that is esterified with (ortho)phosphate or an oligophosphate at any hydroxyl group on the ribose or deoxyribose moiety [goid 166] [evidence IEA]; Catalysis of the reaction: ATP + pantothenate = ADP + D-4'-phosphopantothenate [goid 4594] [evidence IEA]; Catalysis of the reaction: ATP + pantothenate = ADP + D-4'-pho…	PANK; PANK1b; PANK1a; MGC24596	PANK; PANK1b; PANK1a; MGC24596	NM_138316.2
ILMN_1749521	433.7232925	718.9853222	6.363148358	7.84E-06	0.001569184	0.859251723	Homo sapiens	RefSeq	NM_018656.2	ILMN_747	SLC35E3	NM_018656.2	NM_018656.2		55508	56699410	NM_018656.2	SLC35E3	NP_061126.2	ILMN_1749521	7380152	S	2161	AGGAAGGACACACAGTAGCTCTCTGCTTGCTGATAGATGGTTTCCCAGTG	12	+	67445934-67445983	12q15b	Homo sapiens solute carrier family 35, member E3 (SLC35E3), mRNA.	Double layer of lipid molecules that encloses all cells, and, in eukaryotes, many organelles; may be a single or double lipid bilayer; also includes associated proteins [goid 16020] [evidence IEA]; Penetrating at least one phospholipid bilayer of a membrane. May also refer to the state of being buried in the bilayer with no exposure outside the bilayer. When used to describe a protein, indicates …			BLOV1	BLOV1	NM_018656.2
ILMN_1799106	2794.637531	2084.952175	6.361404507	7.87E-06	0.001569184	0.857861219	Homo sapiens	RefSeq	NM_022746.2	ILMN_12517	MOSC1	NM_022746.2	NM_022746.2		64757	33285009	NM_022746.2	MOSC1	NP_073583.2	ILMN_1799106	3370327	S	1680	GGACCCCTGGATCCTTGCCATTCCCCTCAGCTAATGACGGAGTGCTCCTT	1	+	219054033-219054082	1q41d	Homo sapiens MOCO sulphurase C-terminal domain containing 1 (MOSC1), mRNA.	The inner, i.e. lumen-facing, lipid bilayer of the mitochondrial envelope. It is highly folded to form cristae [goid 5743] [evidence IEA]; A semiautonomous, self replicating organelle that occurs in varying numbers, shapes, and sizes in the cytoplasm of virtually all eukaryotic cells. It is notably the site of tissue respiration [goid 5739] [evidence IEA]	The process of removal or addition of one or more electrons with or without the concomitant removal or addition of a proton or protons [goid 55114] [evidence IEA]	Catalysis of a biochemical reaction at physiological temperatures. In biologically catalyzed reactions, the reactants are known as substrates, and the catalysts are naturally occurring macromolecular substances known as enzymes. Enzymes possess specific binding sites for substrates, and are usually composed wholly or largely of protein, but RNA that has catalytic activity (ribozyme) is often also…	FLJ22390; RP11-295M18.1	FLJ22390; RP11-295M18.1	NM_022746.2
ILMN_2397880	287.0549075	653.9971111	6.357710089	7.92E-06	0.001569184	0.854913795	Homo sapiens	RefSeq	NM_001033505.1	ILMN_26942	CSTF3	NM_001033505.1	NM_001033505.1		1479	75709186	NM_001033505.1	CSTF3	NP_001028677.1	ILMN_2397880	650598	A	313	AGCACGGAAGACTTATGAACGCCTTGTTGCCCAGTTCCCCAGTTCTGGCA	11	-	33163241-33163290	11p13d	Homo sapiens cleavage stimulation factor, 3' pre-RNA, subunit 3, 77kDa (CSTF3), transcript variant 2, mRNA.	The living contents of a cell; the matter contained within (but not including) the plasma membrane, usually taken to exclude large vacuoles and masses of secretory or ingested material. In eukaryotes it includes the nucleus and cytoplasm [goid 5622] [evidence IEA]; The living contents of a cell; the matter contained within (but not including) the plasma membrane, usually taken to exclude large va…	Any process involved in the conversion of one or more primary RNA transcripts into one or more mature RNA molecules [goid 6396] [evidence IEA]; The joining together of exons from one or more primary transcripts of nuclear messenger RNA (mRNA) and the excision of intron sequences, via a spliceosomal mechanism, so that mRNA consisting only of the joined exons is produced [goid 398] [pmid 12226669] …	Interacting selectively with an RNA molecule or a portion thereof [goid 3723] [pmid 1741396] [evidence TAS]; Interacting selectively with any protein or protein complex (a complex of two or more proteins that may include other nonprotein molecules) [goid 5515] [pmid 17353931] [evidence IPI]	MGC75122; MGC43001; MGC117398; CSTF-77	MGC75122; MGC43001; MGC117398; CSTF-77	NM_001033505.1
ILMN_1677814	-1776.55096	1288.621994	-6.357571751	7.92E-06	0.001569184	0.854803387	Homo sapiens	RefSeq	NM_020037.1	ILMN_28145	ABCC3	NM_003786.2	NM_003786.2		8714	9955969	NM_003786.2	ABCC3	NP_003777.2	ILMN_1677814	270615	A	4881	ACTAGTCCCCCGGTCTCCCGATTCCCAACTGAGTGTTATTTGCACACTGC	17	+	46123787-46123836	17q21.33b	Homo sapiens ATP-binding cassette, sub-family C (CFTR/MRP), member 3 (ABCC3), mRNA.	That fraction of cells, prepared by disruptive biochemical methods, that includes the plasma and other membranes [goid 5624] [pmid 9813153] [evidence TAS]; Penetrating at least one phospholipid bilayer of a plasma membrane. May also refer to the state of being buried in the bilayer with no exposure outside the bilayer [goid 5887] [evidence IEA]; Penetrating at least one phospholipid bilayer of a …	The directed movement of substances (such as macromolecules, small molecules, ions) into, out of, within or between cells, or within a multicellular organism [goid 6810] [pmid 9813153] [evidence TAS]; The directed movement of substances (such as macromolecules, small molecules, ions) into, out of, within or between cells, or within a multicellular organism [goid 6810] [evidence IEA]	Interacting selectively with a nucleotide, any compound consisting of a nucleoside that is esterified with (ortho)phosphate or an oligophosphate at any hydroxyl group on the ribose or deoxyribose moiety [goid 166] [evidence IEA]; Enables the directed movement of substances (such as macromolecules, small molecules, ions) into, out of, within or between cells [goid 5215] [evidence IEA]; Interacting…	cMOAT2; MRP3; MLP2; ABC31; MOAT-D; EST90757	cMOAT2; MRP3; MLP2; ABC31; MOAT-D; EST90757	NM_003786.2
ILMN_1776602	-1869.542075	1950.927139	-6.357507732	7.93E-06	0.001569184	0.854752292	Homo sapiens	RefSeq	NM_002937.3	ILMN_21567	RNASE4	NM_194431.1	NM_194431.1		6038	37577171	NM_194431.1	RNASE4	NP_919412.1	ILMN_1776602	6590041	A	1000	CCAGTGTAGCTGGCCACTTATCCAGGGCTTTTTCTACTTCATCACAAGGA	14	+	20238251-20238300	14q11.2b	Homo sapiens ribonuclease, RNase A family, 4 (RNASE4), transcript variant 3, mRNA.	The space external to the outermost structure of a cell. For cells without external protective or external encapsulating structures this refers to space outside of the plasma membrane. This term covers the host cell environment outside an intracellular parasite [goid 5576] [evidence IEA]	Any process by which a pre-mRNA or mRNA molecule is cleaved at specific sites or in a regulated manner [goid 6379] [pmid 7742370] [evidence NAS]	Interacting selectively with any nucleic acid [goid 3676] [evidence IEA]; Catalysis of the hydrolysis of ester linkages within nucleic acids by creating internal breaks [goid 4519] [evidence IEA]; Catalysis of the endonucleolytic cleavage of RNA to 3'-phosphomononucleotides and 3'-phosphooligonucleotides ending in C-P or U-P with 2',3'-cyclic phosphate intermediates [goid 4522] [pmid 7742370] [ev…	RNS4; MGC9306	RNS4; MGC9306	NM_194431.1
ILMN_1658071	1742.41315	1622.861356	6.345588708	8.11E-06	0.001588348	0.845228154	Homo sapiens	RefSeq	NM_001001787.1	ILMN_25542	ATP1B1	NM_001677.3	NM_001677.3		481	49574487	NM_001677.3	ATP1B1	NP_001668.1	ILMN_1658071	4180452	A	1771	GCTGTGTCTGAGATCTGGATCTGCCCATCACTTTGGCTAGTGACAGGGCT	1	+	167368155-167368204	1q24.2b	Homo sapiens ATPase, Na+/K+ transporting, beta 1 polypeptide (ATP1B1), transcript variant 1, mRNA.	The membrane surrounding a cell that separates the cell from its external environment. It consists of a phospholipid bilayer and associated proteins [goid 5886] [evidence IEA]; Sodium:potassium-exchanging ATPases are tetrameric proteins, consisting of two large alpha subunits and two smaller beta subunits. The alpha subunits bear the active site and penetrate the membrane, while the beta subunits…	The directed movement of charged atoms or small charged molecules into, out of, within or between cells [goid 6811] [evidence IEA]; The directed movement of potassium ions (K+) into, out of, within or between cells [goid 6813] [evidence IEA]; The directed movement of sodium ions (Na+) into, out of, within or between cells [goid 6814] [evidence IEA]	Catalysis of the transfer of a solute or solutes from one side of a membrane to the other according to the reaction: ATP + H2O + Na+(in) + K+(out) = ADP + phosphate + Na+(out) + K+(in) [goid 5391] [pmid 2559024] [evidence TAS]; Interacting selectively with any protein or protein complex (a complex of two or more proteins that may include other nonprotein molecules) [goid 5515] [pmid 17947299] [ev…	MGC1798; ATP1B	MGC1798; ATP1B	NM_001677.3
ILMN_1755383	5863.229438	6213.58215	6.345253797	8.11E-06	0.001588348	0.844960211	Homo sapiens	RefSeq	NM_018214.3	ILMN_26761	LRRC1	NM_018214.4	NM_018214.4		55227	95113663	NM_018214.4	LRRC1	NP_060684.4	ILMN_1755383	4220347	I	2703	CTCATAATGAGTGCAGTGTCAGACTGTGCCTACTCTGATGGTATGTGCCA	6	+	53788006-53788055	6p12.1c	Homo sapiens leucine rich repeat containing 1 (LRRC1), mRNA.	All of the contents of a cell excluding the plasma membrane and nucleus, but including other subcellular structures [goid 5737] [evidence IEA]; Double layer of lipid molecules that encloses all cells, and, in eukaryotes, many organelles; may be a single or double lipid bilayer; also includes associated proteins [goid 16020] [evidence IEA]		Interacting selectively with any protein or protein complex (a complex of two or more proteins that may include other nonprotein molecules) [goid 5515] [evidence IEA]	dJ523E19.1; LANO; FLJ11834; FLJ10775	dJ523E19.1; LANO; FLJ11834; FLJ10775	NM_018214.4
ILMN_2092223	-153.8988099	78.26182119	-6.34371643	8.13E-06	0.001588348	0.84373003	Homo sapiens	RefSeq	NM_153229.1	ILMN_6633	TMEM92	NM_153229.1	NM_153229.1		162461	23397497	NM_153229.1	TMEM92	NP_694961.1	ILMN_2092223	5130730	S	2437	GAGGGCCATCTGGCACCATGTAATCACGCCACAGATCTTTACGAAGCTCC	17	+	45713595-45713644	17q21.33a	Homo sapiens transmembrane protein 92 (TMEM92), mRNA.	Double layer of lipid molecules that encloses all cells, and, in eukaryotes, many organelles; may be a single or double lipid bilayer; also includes associated proteins [goid 16020] [evidence IEA]; Penetrating at least one phospholipid bilayer of a membrane. May also refer to the state of being buried in the bilayer with no exposure outside the bilayer. When used to describe a protein, indicates …			FLJ33318	FLJ33318	NM_153229.1
ILMN_1780397	-37.43661975	53.04624167	-6.342334932	8.16E-06	0.001588348	0.842624254	Homo sapiens	RefSeq	NM_025228.1	ILMN_26492	TRAF3IP3	NM_025228.1	NM_025228.1		80342	13435126	NM_025228.1	TRAF3IP3	NP_079504.1	ILMN_1780397	3450154	S	1708	ACCTCAGTGACGAGTATCTCTCCTGCCTGCGTAAGCTGCAGCACTGTCGA	1	+	208021341-208021390	1q32.2b	Homo sapiens TRAF3 interacting protein 3 (TRAF3IP3), mRNA.	Double layer of lipid molecules that encloses all cells, and, in eukaryotes, many organelles; may be a single or double lipid bilayer; also includes associated proteins [goid 16020] [evidence IEA]; Penetrating at least one phospholipid bilayer of a membrane. May also refer to the state of being buried in the bilayer with no exposure outside the bilayer. When used to describe a protein, indicates …			FLJ44151; MGC163289; MGC117354; T3JAM; DJ434O14.3	FLJ44151; MGC163289; MGC117354; T3JAM; DJ434O14.3	NM_025228.1
ILMN_1701464	58.5874675	136.2897956	6.338590135	8.21E-06	0.001593105	0.83962533	Homo sapiens	RefSeq	NM_173632.2	ILMN_4511	ZNF776	NM_173632.2	NM_173632.2		284309	40255187	NM_173632.2	ZNF776	NP_775903.2	ILMN_1701464	4810577	S	4467	GGGAGTCCAGGGTGGGAGTATTGCTTGAGGTAAGAAGTTTGAGACTAGCC	19	+	62960868-62960917	19q13.43b	Homo sapiens zinc finger protein 776 (ZNF776), mRNA.	The living contents of a cell; the matter contained within (but not including) the plasma membrane, usually taken to exclude large vacuoles and masses of secretory or ingested material. In eukaryotes it includes the nucleus and cytoplasm [goid 5622] [evidence IEA]; The living contents of a cell; the matter contained within (but not including) the plasma membrane, usually taken to exclude large va…	The synthesis of either RNA on a template of DNA or DNA on a template of RNA [goid 6350] [evidence IEA]; Any process that modulates the frequency, rate or extent of DNA-dependent transcription [goid 6355] [evidence IEA]	Interacting selectively with any nucleic acid [goid 3676] [evidence IEA]; Interacting selectively with zinc (Zn) ions [goid 8270] [evidence IEA]; Interacting selectively with DNA (deoxyribonucleic acid) [goid 3677] [evidence IEA]; Interacting selectively with zinc (Zn) ions [goid 8270] [evidence IEA]; Interacting selectively with any metal ion [goid 46872] [evidence IEA]	DKFZp686K10134; FLJ38288; DKFZp781G1213	DKFZp686K10134; FLJ38288; DKFZp781G1213	NM_173632.2
ILMN_1736527	1232.841066	1054.804997	6.332473833	8.31E-06	0.001605108	0.834722472	Homo sapiens	RefSeq	NM_014553.1	ILMN_26616	TFCP2L1	NM_014553.1	NM_014553.1		29842	7657298	NM_014553.1	TFCP2L1	NP_055368.1	ILMN_1736527	6510240	S	4746	AGTCTTCTGAGGTCCAGCCCCTTAGGCTGTCTGTCATCACTGTACCCAAG	2	-	121695121-121695170	2q14.2e	Homo sapiens transcription factor CP2-like 1 (TFCP2L1), mRNA.	A membrane-bounded organelle of eukaryotic cells in which chromosomes are housed and replicated. In most cells, the nucleus contains all of the cell's chromosomes except the organellar chromosomes, and is the site of RNA synthesis and processing. In some species, or in specialized cell types, RNA metabolism or DNA replication may be absent [goid 5634] [evidence IEA]; All of the contents of a cell…	Any process that stops, prevents or reduces the frequency, rate or extent of transcription from an RNA polymerase II promoter [goid 122] [evidence IEA]; The developmental process by which the size or shape of a cell is generated and organized. Morphogenesis pertains to the creation of form [goid 902] [evidence IEA]; The developmental process, independent of morphogenetic (shape) change, that is r…	The function of binding to a specific DNA sequence in order to modulate transcription. The transcription factor may or may not also interact selectively with a protein or macromolecular complex [goid 3700] [pmid 10644752] [evidence TAS]; The function of a transcription cofactor that represses transcription from a RNA polymerase II promoter; does not bind DNA itself [goid 3714] [pmid 10644752] [ev…	LBP-9; LBP9; CRTR1	LBP-9; LBP9; CRTR1	NM_014553.1
ILMN_1682910	850.803	1634.614333	6.328147497	8.38E-06	0.001611754	0.83125088	Homo sapiens	RefSeq	NM_015948.2	ILMN_20545	SLC35B3	NM_015948.2	NM_015948.2		51000	21361502	NM_015948.2	SLC35B3	NP_057032.2	ILMN_1682910	6220630	S	1706	GCGGTGTCAGCCTTTTCTTCAGAGCATTTGTTTGACTGACTTCCAAAGCA	6	-	8358590-8358639	6p24.3b	Homo sapiens solute carrier family 35, member B3 (SLC35B3), mRNA.	The lipid bilayer surrounding any of the compartments of the Golgi apparatus [goid 139] [evidence IEA]; A semiautonomous, self replicating organelle that occurs in varying numbers, shapes, and sizes in the cytoplasm of virtually all eukaryotic cells. It is notably the site of tissue respiration [goid 5739] [evidence IEA]; A compound membranous cytoplasmic organelle of eukaryotic cells, consisting…	The directed movement of substances (such as macromolecules, small molecules, ions) into, out of, within or between cells, or within a multicellular organism [goid 6810] [evidence IEA]		PAPST2; C6orf196; CGI-19	PAPST2; C6orf196; CGI-19	NM_015948.2
ILMN_1784176	83.07138475	105.7379156	6.321255264	8.49E-06	0.001624922	0.825714199	Homo sapiens	RefSeq	NM_018672.2	ILMN_165330	ABCA5	NM_018672.2	NM_018672.2		23461	27262623	NM_018672.2	ABCA5	NP_061142.2	ILMN_1784176	3780445	A	6908	TCTATGGAGGTGGTAGAATTAAGCCATACCTTTTCCTTCATCACTCTTGG	17	-	64754462-64754511	17q24.3a	Homo sapiens ATP-binding cassette, sub-family A (ABC1), member 5 (ABCA5), transcript variant 1, mRNA.	The lipid bilayer surrounding any of the compartments of the Golgi apparatus [goid 139] [evidence IEA]; The lipid bilayer surrounding the lysosome and separating its contents from the cell cytoplasm [goid 5765] [evidence IEA]; A membrane-bounded organelle that carries materials newly ingested by endocytosis. It passes many of the materials to lysosomes for degradation [goid 5768] [evidence IEA]; …	The directed movement of substances (such as macromolecules, small molecules, ions) into, out of, within or between cells, or within a multicellular organism [goid 6810] [evidence IEA]	Interacting selectively with a nucleotide, any compound consisting of a nucleoside that is esterified with (ortho)phosphate or an oligophosphate at any hydroxyl group on the ribose or deoxyribose moiety [goid 166] [evidence IEA]; Interacting selectively with ATP, adenosine 5'-triphosphate, a universally important coenzyme and enzyme regulator [goid 5524] [evidence IEA]; Catalysis of the reaction:…	FLJ16381; DKFZp779N2435; DKFZp451F117; EST90625; ABC13	FLJ16381; DKFZp779N2435; DKFZp451F117; EST90625; ABC13	NM_018672.2
ILMN_1670383	188.43436	187.6356356	6.319592049	8.52E-06	0.001624922	0.824376973	Homo sapiens	RefSeq	NM_032457.1	ILMN_17183	PCDH7	NM_032457.2	NM_032457.2		5099	148539856	NM_032457.2	PCDH7	NP_115833.1	ILMN_1670383	4850373	I	4485	GACCTTCAGTGCAGCTAGTTTCAGCAAAAATGAGGAAGCCAACCCTGAGG	4	+	30722287-30722336	4p15.1e-p15.1d	Homo sapiens protocadherin 7 (PCDH7), transcript variant c, mRNA.	The membrane surrounding a cell that separates the cell from its external environment. It consists of a phospholipid bilayer and associated proteins [goid 5886] [pmid 9615233] [evidence TAS]; Penetrating at least one phospholipid bilayer of a plasma membrane. May also refer to the state of being buried in the bilayer with no exposure outside the bilayer [goid 5887] [pmid 9615233] [evidence TAS]	The attachment of a cell, either to another cell or to an underlying substrate such as the extracellular matrix, via cell adhesion molecules [goid 7155] [evidence IEA]; The attachment of an adhesion molecule in one cell to an identical molecule in an adjacent cell [goid 7156] [evidence IEA]	Interacting selectively with calcium ions (Ca2+) [goid 5509] [evidence IEA]; Interacting selectively with any protein or protein complex (a complex of two or more proteins that may include other nonprotein molecules) [goid 5515] [evidence IEA]	BHPCDH; BH-Pcdh	BHPCDH; BH-Pcdh	NM_032457.2
ILMN_2138589	803.414345	939.4788278	6.314747054	8.59E-06	0.001633351	0.820479091	Homo sapiens	RefSeq	NM_006343.2	ILMN_173016	MERTK	NM_006343.2	NM_006343.2		10461	66932917	NM_006343.2	MERTK	NP_006334.2	ILMN_2138589	7550066	S	3210	CTTCCTTACCAAGTGAACTCCATGGCCCCAAAGCACCAGATGAATGTTGT	2	+	112503000-112503049	2q13c-q13d	Homo sapiens c-mer proto-oncogene tyrosine kinase (MERTK), mRNA.	That fraction of cells, prepared by disruptive biochemical methods, that is soluble in water [goid 5625] [pmid 8086340] [evidence TAS]; Penetrating at least one phospholipid bilayer of a plasma membrane. May also refer to the state of being buried in the bilayer with no exposure outside the bilayer [goid 5887] [pmid 8086340] [evidence TAS]; Double layer of lipid molecules that encloses all cells,…	The process of introducing a phosphate group on to a protein [goid 6468] [evidence IEA]; The process of introducing a phosphate group on to a protein [goid 6468] [pmid 8086340] [evidence TAS]; Any series of molecular signals initiated by the binding of an extracellular ligand to a receptor on the surface of the target cell [goid 7166] [pmid 8086340] [evidence TAS]; Any process that mediates the t…	Interacting selectively with a nucleotide, any compound consisting of a nucleoside that is esterified with (ortho)phosphate or an oligophosphate at any hydroxyl group on the ribose or deoxyribose moiety [goid 166] [evidence IEA]; Catalysis of the reaction: ATP + a protein tyrosine = ADP + protein tyrosine phosphate [goid 4713] [evidence IEA]; Interacting selectively with ATP, adenosine 5'-triphos…	MGC133349; c-mer; RP38; MER	MGC133349; c-mer; RP38; MER	NM_006343.2
ILMN_1666902	-15.7084996	20.75423078	-6.304494312	8.76E-06	0.00165881	0.812218287	Homo sapiens	RefSeq	NM_153837.1	ILMN_1415	GPR114	NM_153837.1	NM_153837.1		221188	24475870	NM_153837.1	GPR114	NP_722579.1	ILMN_1666902	7380273	S	3601	GCTCTGCCACTTGCTAGCTGTGAGACTGTGGACAAACCACTCAGCCTCTG	16	+	56168442-56168491	16q13c-q13d	Homo sapiens G protein-coupled receptor 114 (GPR114), mRNA.	The membrane surrounding a cell that separates the cell from its external environment. It consists of a phospholipid bilayer and associated proteins [goid 5886] [evidence IEA]; Penetrating at least one phospholipid bilayer of a membrane. May also refer to the state of being buried in the bilayer with no exposure outside the bilayer. When used to describe a protein, indicates that all or part of t…	The cascade of processes by which a signal interacts with a receptor, causing a change in the level or activity of a second messenger or other downstream target, and ultimately effecting a change in the functioning of the cell [goid 7165] [evidence IEA]; The series of molecular signals generated as a consequence of a peptide neurotransmitter binding to a cell surface receptor [goid 7218] [evidenc…	Combining with an extracellular or intracellular messenger to initiate a change in cell activity [goid 4872] [evidence IEA]; A receptor that binds an extracellular ligand and transmits the signal to a heterotrimeric G-protein complex. These receptors are characteristically seven-transmembrane receptors and are made up of hetero- or homodimers [goid 4930] [evidence IEA]; A receptor that binds an e…	PGR27	PGR27	NM_153837.1
ILMN_1700507	413.6341875	1129.483383	6.299532171	8.85E-06	0.001665233	0.808214205	Homo sapiens	RefSeq	NM_015282.1	ILMN_161887	CLASP1	NM_015282.1	NM_015282.1		23332	31563536	NM_015282.1	CLASP1	NP_056097.1	ILMN_1700507	5290215	S	7836	GTTATGTTGGCACTGTGTTCACACGCATGGTCCCCACACCCCCAGGTTGG	2	-	121812028-121812077	2q14.2e-q14.3a	Homo sapiens cytoplasmic linker associated protein 1 (CLASP1), mRNA.	A multisubunit complex that is located at the centromeric region of a condensed chromosome and provides an attachment point for the spindle microtubules [goid 777] [evidence IEA]; All of the contents of a cell excluding the plasma membrane and nucleus, but including other subcellular structures [goid 5737] [evidence IEA]; A compound membranous cytoplasmic organelle of eukaryotic cells, consisting…	A process that results in a parallel arrangement of microtubules [goid 1578] [pmid 12837247] [evidence IMP]; Any process that stops, prevents or reduces the frequency, rate or extent of microtubule depolymerization; prevention of depolymerization of a microtubule can result from binding by 'capping' at the plus end (e.g. by interaction with another cellular protein of structure) or by exposing mi…	Interacting selectively with any protein or protein complex (a complex of two or more proteins that may include other nonprotein molecules) [goid 5515] [pmid 17342765] [evidence IPI]; Interacting selectively with any protein or protein complex (a complex of two or more proteins that may include other nonprotein molecules) [goid 5515] [pmid 15631994] [evidence IPI]; Interacting selectively with a …	FLJ33821; FLJ41222; MAST1; KIAA0622; MGC131895; DKFZp686H2039; DKFZp686D1968	FLJ33821; FLJ41222; MAST1; KIAA0622; MGC131895; DKFZp686H2039; DKFZp686D1968	NM_015282.1
ILMN_1754579	-174.1352905	165.5852344	-6.29798316	8.87E-06	0.001665233	0.806963465	Homo sapiens	RefSeq	NM_015180.3	ILMN_183979	SYNE2	NM_015180.4	NM_015180.4		23224	118918402	NM_015180.4	SYNE2	NP_055995.4	ILMN_1754579	10634	A	21052	TTTCAGATTGTGTTCCTCCCCAGGAGCAGGGAACCTGTGTGGCAGGTGCC	14	+	63762161-63762210	14q23.2b	Homo sapiens spectrin repeat containing, nuclear envelope 2 (SYNE2), transcript variant 1, mRNA.	A membrane-bounded organelle of eukaryotic cells in which chromosomes are housed and replicated. In most cells, the nucleus contains all of the cell's chromosomes except the organellar chromosomes, and is the site of RNA synthesis and processing. In some species, or in specialized cell types, RNA metabolism or DNA replication may be absent [goid 5634] [evidence IEA]; The outer, i.e. cytoplasm-fac…		Interacting selectively with monomeric or multimeric forms of actin, including actin filaments [goid 3779] [evidence IEA]; The action of a molecule that contributes to the structural integrity of a complex or assembly within or outside a cell [goid 5198] [evidence IEA]	FLJ11014; DKFZp686H1931; NUANCE; SYNE-2; FLJ45710; DKFZP434H2235; Nesprin-2; KIAA1011; FLJ46790; FLJ43727; NUA; DKFZp686E01115	NUANCE; DKFZP434H2235; KIAA1011; FLJ46790; NUA; DKFZp686H1931; SYNE-2; Nesprin-2	NM_015180.4
ILMN_1676842	1968.0867	2859.2335	6.296184967	8.90E-06	0.001665233	0.805511045	Homo sapiens	RefSeq	NM_003972.2	ILMN_8616	BTAF1	NM_003972.2	NM_003972.2		9044	50345994	NM_003972.2	BTAF1	NP_003963.1	ILMN_1676842	2070209	S	6845	GGCTGGCCATACACATAGGCATCAGTTTAACAACCATCAGACCTCAGCTG	10	+	93752010-93752059	10q23.32b	Homo sapiens BTAF1 RNA polymerase II, B-TFIID transcription factor-associated, 170kDa (Mot1 homolog, S. cerevisiae) (BTAF1), mRNA.	A membrane-bounded organelle of eukaryotic cells in which chromosomes are housed and replicated. In most cells, the nucleus contains all of the cell's chromosomes except the organellar chromosomes, and is the site of RNA synthesis and processing. In some species, or in specialized cell types, RNA metabolism or DNA replication may be absent [goid 5634] [evidence NAS]	Any process that stops, prevents or reduces the frequency, rate or extent of transcription [goid 16481] [pmid 9488487] [evidence NAS]	Interacting selectively with a nucleotide, any compound consisting of a nucleoside that is esterified with (ortho)phosphate or an oligophosphate at any hydroxyl group on the ribose or deoxyribose moiety [goid 166] [evidence IEA]; The function of binding to a specific DNA sequence in order to modulate transcription. The transcription factor may or may not also interact selectively with a protein o…	TAF172; KIAA0940; TAF(II)170; TAFII170; MOT1; MGC138406	TAF172; KIAA0940; TAF(II)170; TAFII170; MOT1; MGC138406	NM_003972.2
ILMN_1684755	229.308235	210.8542189	6.291500806	8.98E-06	0.00166679	0.801725181	Homo sapiens	RefSeq	NM_030929.3	ILMN_28149	KAZALD1	NM_030929.3	NM_030929.3		81621	34147508	NM_030929.3	KAZALD1	NP_112191.2	ILMN_1684755	1450202	S	1716	CCTAAGCCCCAGTTGCACCTACTAACTGCAGTCCCTTTTGCTGTCTGCCG	10	+	102815142-102815191	10q24.31a	Homo sapiens Kazal-type serine peptidase inhibitor domain 1 (KAZALD1), mRNA.	The space external to the outermost structure of a cell. For cells without external protective or external encapsulating structures this refers to space outside of the plasma membrane. This term covers the host cell environment outside an intracellular parasite [goid 5576] [evidence IEA]	The formation of bone or of a bony substance, or the conversion of fibrous tissue or of cartilage into bone or a bony substance [goid 1503] [evidence IEA]; Any process that modulates the frequency, rate or extent of cell growth [goid 1558] [evidence IEA]; The biological process whose specific outcome is the progression of a multicellular organism over time from an initial condition (e.g. a zygote…	Interacting selectively with an insulin-like growth factor, any member of a group of polypeptides that are structurally homologous to insulin and share many of its biological activities, but are immunologically distinct from it [goid 5520] [evidence IEA]	IGFBP-rP10; FKSG40; FKSG28; BONO1; bA108L7.1; FLJ24094; RP11-108L7.10	IGFBP-rP10; FKSG40; FKSG28; BONO1; bA108L7.1; FLJ24094; RP11-108L7.10	NM_030929.3
ILMN_1782419	5875.2467	6341.943944	6.290165916	9.01E-06	0.00166679	0.800645647	Homo sapiens	RefSeq	NM_004126.2	ILMN_8981	GNG11	NM_004126.3	NM_004126.3		2791	91807126	NM_004126.3	GNG11	NP_004117.1	ILMN_1782419	1580025	S	418	CCGGTTCTGGGGCGAAAATGCCTGCCCTTCACATCGAAGATTTGCCAGAG	7	+	93389369-93389385:93389386-93389418	7q21.3a	Homo sapiens guanine nucleotide binding protein (G protein), gamma 11 (GNG11), mRNA.	Any of a family of heterotrimeric GTP-binding and hydrolyzing proteins; they belong to a superfamily of GTPases that includes monomeric proteins such as EF-Tu and RAS. Heterotrimeric G-proteins consist of three subunits; the alpha subunit contains the guanine nucleotide binding site and possesses GTPase activity; the beta and gamma subunits are tightly associated and function as a beta-gamma hete…	The cascade of processes by which a signal interacts with a receptor, causing a change in the level or activity of a second messenger or other downstream target, and ultimately effecting a change in the functioning of the cell [goid 7165] [pmid 7665596] [evidence TAS]; The series of molecular signals generated as a consequence of a G-protein coupled receptor binding to its physiological ligand [g…	Catalysis of the reaction: GTP + H2O = GDP + phosphate [goid 3924] [pmid 7665596] [evidence TAS]; Mediates the transfer of a signal from the outside to the inside of a cell by means other than the introduction of the signal molecule itself into the cell [goid 4871] [evidence IEA]	GNGT11	G protein	NM_004126.3
ILMN_1869109	1288.776975	7822.699333	6.289495072	9.02E-06	0.00166679	0.800103025	Homo sapiens	Unigene	Hs.213061	ILMN_82345	HS.213061	Hs.213061		Hs.213061	NA	21755199	AK095855			ILMN_1869109	150343	S	2875	GAAGGGTTTCCAGGACTGCGTGTCTGCTCCTGAGCTCTGTTTTAAGTATG	1	-	203949142-203949191		Homo sapiens cDNA FLJ38536 fis, clone HCHON2001200						AK095855
ILMN_1729487	1802.095063	1649.661361	6.286610669	9.07E-06	0.00166944	0.797769112	Homo sapiens	RefSeq	NM_006877.2	ILMN_174956	GMPR	NM_006877.2	NM_006877.2		2766	31542848	NM_006877.2	GMPR	NP_006868.2	ILMN_1729487	3840400	S	1138	ACCGTGTTCAGCTAACCCTGGGGACAAAGCAGCGTCTGGCTCGAGTGGAA	6	+	16403382-16403396:16403397-16403431	6p22.3f	Homo sapiens guanosine monophosphate reductase (GMPR), mRNA.		The chemical reactions and pathways involving a nucleotide, a nucleoside that is esterified with (ortho)phosphate or an oligophosphate at any hydroxyl group on the glycose moiety; may be mono-, di- or triphosphate; this definition includes cyclic nucleotides (nucleoside cyclic phosphates) [goid 9117] [evidence IEA]; A change in state or activity of a cell or an organism (in terms of movement, sec…	Catalysis of the reaction: inosine 5'-phosphate + NH3 + NADP+ = guanosine 5'-phosphate + NADPH + H+ [goid 3920] [pmid 9813009] [evidence TAS]; Catalysis of an oxidation-reduction (redox) reaction, a reversible chemical reaction in which the oxidation state of an atom or atoms within a molecule is altered. One substrate acts as a hydrogen or electron donor and becomes oxidized, while the other act…	GMPR1		NM_006877.2
ILMN_1690327	65.8496415	66.41839167	6.282469562	9.14E-06	0.001670792	0.79441602	Homo sapiens	RefSeq	NM_000084.1	ILMN_1401	CLCN5	NM_000084.2	NM_000084.2		1184	116734718	NM_000084.2	CLCN5	NP_000075.1	ILMN_1690327	5090746	S	2269	CACCCACTCTAAAGCTTCGGAACATCCTCGATCTCAGCCCCTTCACTGTG	X	+	49742154-49742203	Xp11.22c	Homo sapiens chloride channel 5 (CLCN5), transcript variant 3, mRNA.	The lipid bilayer surrounding any of the compartments of the Golgi apparatus [goid 139] [evidence IEA]; A membrane-bounded organelle of eukaryotic cells in which chromosomes are housed and replicated. In most cells, the nucleus contains all of the cell's chromosomes except the organellar chromosomes, and is the site of RNA synthesis and processing. In some species, or in specialized cell types, R…	The directed movement of charged atoms or small charged molecules into, out of, within or between cells [goid 6811] [evidence IEA]; The directed movement of chloride into, out of, within or between cells [goid 6821] [evidence IEA]; A type of vesicle-mediated transport in which cells take up external materials or membrane constituents by the invagination of small region of the plasma membrane to f…	Catalysis of the transmembrane transfer of an ion by a voltage-gated channel. An ion is an atom or group of atoms carrying an electric charge by virtue of having gained or lost one or more electrons [goid 5244] [evidence IEA]; Catalysis of the transmembrane transfer of a chloride ion by a voltage-gated channel [goid 5247] [evidence IEA]; Interacting selectively with chloride ions (Cl-) [goid 3140…	NPHL2; CLCK2; DENTS; XLRH; NPHL1; CLC5; hCIC-K2; hClC-K2; XRN	NPHL2; CLCK2; DENTS; XLRH; CLC5; hCIC-K2; hClC-K2; XRN	NM_000084.2
ILMN_1697857	154.0474733	114.6625273	6.282111474	9.14E-06	0.001670792	0.794125944	Homo sapiens	RefSeq	XM_932323.1	ILMN_43936	LOC644715	XM_932323.1	XM_932323.1		644715	88997760	XM_932323.1	LOC644715	XP_937416.1	ILMN_1697857	5890408	S	61	CTTAACTGTGAATAAGACCTAGTTCAACATGGAACTTCCTGGTGGCCAAG	6	-	126107756-126107778:126107779-126107805		PREDICTED: Homo sapiens hypothetical protein LOC644715 (LOC644715), mRNA.						XM_932323.1
ILMN_1708248	-12.0502205	22.34854556	-6.277701174	9.22E-06	0.001673637	0.790551625	Homo sapiens	RefSeq	NM_006669.2	ILMN_26716	LILRB1	NM_006669.2	NM_006669.2		10859	19923781	NM_006669.2	LILRB1	NP_006660.1	ILMN_1708248	20246	S	2305	ACGCAGACCCCACACTCCATGGAGTCTGGAATGCATGGGAGCTGCCCCCC	19	+	59840153-59840202	19q13.42a	Homo sapiens leukocyte immunoglobulin-like receptor, subfamily B (with TM and ITIM domains), member 1 (LILRB1), mRNA.	The membrane surrounding a cell that separates the cell from its external environment. It consists of a phospholipid bilayer and associated proteins [goid 5886] [pmid 15304001] [evidence EXP]; Penetrating at least one phospholipid bilayer of a membrane. May also refer to the state of being buried in the bilayer with no exposure outside the bilayer. When used to describe a protein, indicates that …	Any immune system process that functions in the calibrated response of an organism to a potential internal or invasive threat [goid 6955] [evidence IEA]; A change in state or activity of a cell or an organism (in terms of movement, secretion, enzyme production, gene expression, etc.) as a result of a stimulus from a virus [goid 9615] [pmid 9285411] [evidence TAS]	Combining with an extracellular or intracellular messenger to initiate a change in cell activity [goid 4872] [evidence IEA]; Interacting selectively with the enzyme protein phosphatase 1 [goid 8157] [pmid 9285411] [evidence TAS]	ILT2; MIR-7; CD85J; CD85; LIR1; MIR7; LIR-1	ILT2; MIR-7; CD85J; CD85; LIR1; MIR7; LIR-1	NM_006669.2
ILMN_1763436	-131.017455	316.94795	-6.277176602	9.23E-06	0.001673637	0.79012628	Homo sapiens	RefSeq	NM_015046.4	ILMN_26069	SETX	NM_015046.5	NM_015046.5		23064	113722132	NM_015046.5	SETX	NP_055861.3	ILMN_1763436	4250601	S	8151	CTCTAGGTGGGACAAGAGGACACTGGAGCAGGAGGACAGCAGTTCCAAGA	9	-	135139642-135139691	9q34.13b	Homo sapiens senataxin (SETX), mRNA.	A membrane-bounded organelle of eukaryotic cells in which chromosomes are housed and replicated. In most cells, the nucleus contains all of the cell's chromosomes except the organellar chromosomes, and is the site of RNA synthesis and processing. In some species, or in specialized cell types, RNA metabolism or DNA replication may be absent [goid 5634] [pmid 17562789] [evidence IDA]; That part of …	The repair of double-strand breaks in DNA via homologous and nonhomologous mechanisms to reform a continuous DNA helix [goid 6302] [pmid 17562789] [evidence IDA]; Any process involved in the conversion of one or more primary RNA transcripts into one or more mature RNA molecules [goid 6396] [pmid 17562789] [evidence TAS]; The specific activation or halting of processes within a cell so that its vi…	Interacting selectively with a nucleotide, any compound consisting of a nucleoside that is esterified with (ortho)phosphate or an oligophosphate at any hydroxyl group on the ribose or deoxyribose moiety [goid 166] [evidence IEA]; Interacting selectively with DNA (deoxyribonucleic acid) [goid 3677] [pmid 17562789] [evidence IC ]; Catalysis of the reaction: NTP + H2O = NDP + phosphate to drive the …	KIAA0625; ALS4; FLJ43459; FLJ12840; bA479K20.2; DKFZp781B151; SCAR1; AOA2	KIAA0625; ALS4; bA479K20.2; FLJ43459; FLJ12840; DKFZp781B151; SCAR1; AOA2	NM_015046.5
ILMN_2198239	5497.454125	6078.851156	6.269584802	9.37E-06	0.001691528	0.783965613	Homo sapiens	RefSeq	NM_000187.2	ILMN_7177	HGD	NM_000187.2	NM_000187.2		3081	115527116	NM_000187.2	HGD	NP_000178.2	ILMN_2198239	2100358	S	1650	GGGAGCCACTCAAGAGCCACTTCACTCCCAACTCCAGGAACCCAGCAGAA	3	-	121829925-121829974	3q13.33b	Homo sapiens homogentisate 1,2-dioxygenase (homogentisate oxidase) (HGD), mRNA. XM_930683		The chemical reactions and pathways resulting in the breakdown of phenylalanine, 2-amino-3-phenylpropanoic acid [goid 6559] [pmid 8782815] [evidence TAS]; The chemical reactions and pathways resulting in the breakdown of tyrosine, an aromatic amino acid, 2-amino-3-(4-hydroxyphenyl)propanoic acid [goid 6572] [pmid 8782815] [evidence TAS]; The process of removal or addition of one or more electrons…	Catalysis of the reaction: homogentisate + O2 = 4-maleylacetoacetate [goid 4411] [pmid 8782815] [evidence TAS]; Interacting selectively with iron (Fe) ions [goid 5506] [evidence IEA]; Catalysis of an oxidation-reduction (redox) reaction, a reversible chemical reaction in which the oxidation state of an atom or atoms within a molecule is altered. One substrate acts as a hydrogen or electron donor …	AKU; HGO	AKU; HGO	NM_000187.2
ILMN_1728521	-122.536985	277.7660722	-6.266114188	9.43E-06	0.001696275	0.78114618	Homo sapiens	RefSeq	NM_016596.2	ILMN_16331	HDAC7A	NM_016596.3	NM_016596.3		51564	148539865	NM_016596.3	HDAC7A	NP_057680.3	ILMN_1728521	2690463	A	3735	GAGCCTTCTCTGTTTCTGGGGCCTCCCCCACCATAGCTCTGATTCCCACC	12	-	46463069-46463118	12q13.11b-q13.11c	Homo sapiens histone deacetylase 7A (HDAC7A), transcript variant 2, mRNA.				DKFZP586J0917; HDAC7	DKFZP586J0917; HDAC7	NM_016596.3
ILMN_1692517	8917.760625	10530.99983	6.263378909	9.48E-06	0.001698681	0.778922757	Homo sapiens	RefSeq	XM_939180.1	ILMN_163818	LOC653381	XR_017364.1	XR_017364.1		653381	113425202	XR_017364.1	LOC653381		ILMN_1692517	5720470	A	2432	GTTCTGATTTTCTTGTAACCTGGGAAAGCCATGACCTTGTGCCCGATTCT	15	-	42905278-42905327	15q21.1a	PREDICTED: Homo sapiens similar to Sorbitol dehydrogenase (L-iditol 2-dehydrogenase) (LOC653381), mRNA.						XR_017364.1
ILMN_1712786	425.20479	503.2725833	6.25176476	9.69E-06	0.00173016	0.769468652	Homo sapiens	RefSeq	NM_015328.1	ILMN_9551	AHCYL2	NM_015328.1	NM_015328.1		23382	24308042	NM_015328.1	AHCYL2	NP_056143.1	ILMN_1712786	870039	S	4614	CACGGCTCCCCATGGCCACATACTCCTGCAAAGCTTTTATGCTGCTTCGC	7	+	128856846-128856895	7q32.1a	Homo sapiens S-adenosylhomocysteine hydrolase-like 2 (AHCYL2), mRNA.		The chemical reactions and pathways involving compounds containing a single carbon atom [goid 6730] [evidence IEA]; The chemical reactions and pathways, including anabolism and catabolism, by which living organisms transform chemical substances. Metabolic processes typically transform small molecules, but also include macromolecular processes such as DNA repair and replication, and protein synthe…	Catalysis of the reaction: S-adenosyl-L-homocysteine + H2O = adenosine + L-homocysteine [goid 4013] [evidence IEA]; The selective, often stoichiometric, interaction of a molecule with one or more specific sites on another molecule [goid 5488] [evidence IEA]; Catalysis of the hydrolysis of various bonds, e.g. C-O, C-N, C-C, phosphoric anhydride bonds, etc. Hydrolase is the systematic name for any …	KIAA0828; FLJ21719	KIAA0828; FLJ21719	NM_015328.1
ILMN_2225144	-2243.72466	2929.4723	-6.245593508	9.80E-06	0.001744068	0.764436369	Homo sapiens	RefSeq	NM_173359.3	ILMN_21239	EIF4E3	NM_173359.3	NM_173359.3		317649	60685217	NM_173359.3	EIF4E3	NP_775495.1	ILMN_2225144	3390221	S	2306	TCTGCTTATGGAAGTTGTGCCCTTCACTTGGTTAGTAACCACCTCAGCCA	3	-	71814976-71815025	3p13d	Homo sapiens eukaryotic translation initiation factor 4E family member 3 (EIF4E3), mRNA.	All of the contents of a cell excluding the plasma membrane and nucleus, but including other subcellular structures [goid 5737] [evidence IEA]	The process preceding formation of the peptide bond between the first two amino acids of a protein. This includes the formation of a complex of the ribosome, mRNA, and an initiation complex that contains the first aminoacyl-tRNA [goid 6413] [evidence IEA]; Any process that modulates the frequency, rate or extent of the chemical reactions and pathways resulting in the formation of proteins by the …	Interacting selectively with an RNA molecule or a portion thereof [goid 3723] [evidence IEA]; Functions in the initiation of ribosome-mediated translation of mRNA into a polypeptide [goid 3743] [evidence IEA]	MGC86971; MGC39820	MGC86971; MGC39820	NM_173359.3
ILMN_1760174	416.7518875	1103.209539	6.242035176	9.87E-06	0.001746858	0.761531992	Homo sapiens	RefSeq	NM_020166.2	ILMN_3571	MCCC1	NM_020166.3	NM_020166.3		56922	116805326	NM_020166.3	MCCC1	NP_064551.3	ILMN_1760174	6420632	S	2234	CAGAGAAGGTGCTCAGGCCAACAGACACACTCCTTTAGTCGAGTTTGAGG	3	-	184215951-184216000	3q27.1a	Homo sapiens methylcrotonoyl-Coenzyme A carboxylase 1 (alpha) (MCCC1), nuclear gene encoding mitochondrial protein, mRNA.	A semiautonomous, self replicating organelle that occurs in varying numbers, shapes, and sizes in the cytoplasm of virtually all eukaryotic cells. It is notably the site of tissue respiration [goid 5739] [evidence IEA]; The gel-like material, with considerable fine structure, that lies in the matrix space, or lumen, of a mitochondrion. It contains the enzymes of the tricarboxylic acid cycle and, …	The chemical reactions and pathways resulting in the breakdown of leucine, 2-amino-4-methylpentanoic acid [goid 6552] [pmid 11170888] [evidence NAS]; The chemical reactions and pathways involving biotin, cis-tetrahydro-2-oxothieno(3,4-d)imidazoline-4-valeric acid; the (+) enantiomer is very widely distributed in cells and serves as a carrier in a number of enzymatic beta-carboxylation reactions […	Interacting selectively with a nucleotide, any compound consisting of a nucleoside that is esterified with (ortho)phosphate or an oligophosphate at any hydroxyl group on the ribose or deoxyribose moiety [goid 166] [evidence IEA]; Catalysis of the reaction: ATP + 3-methylcrotonyl-CoA + HCO3- = ADP + phosphate + 3-methylglutaconyl-CoA [goid 4485] [pmid 11170888] [evidence NAS]; Interacting selectiv…	DKFZp686B20267; FLJ25545; MCCA; MCC-B	DKFZp686B20267; MCCA; MCC-B	NM_020166.3
ILMN_1705907	1552.232025	1792.4591	6.240831004	9.89E-06	0.001746858	0.760548665	Homo sapiens	RefSeq	NM_005124.2	ILMN_11793	NUP153	NM_005124.2	NM_005124.2		9972	24430145	NM_005124.2	NUP153	NP_005115.2	ILMN_1705907	3840131	S	4878	CACTGATTTGACATAGTCTGGCTGTACCCAGGAATGGAGCCTGCACGGTG	6	-	17724007-17724056	6p22.3e	Homo sapiens nucleoporin 153kDa (NUP153), mRNA.	The living contents of a cell; the matter contained within (but not including) the plasma membrane, usually taken to exclude large vacuoles and masses of secretory or ingested material. In eukaryotes it includes the nucleus and cytoplasm [goid 5622] [evidence IEA]; A membrane-bounded organelle of eukaryotic cells in which chromosomes are housed and replicated. In most cells, the nucleus contains …	The directed movement of proteins into, out of, within or between cells [goid 15031] [evidence IEA]; The directed movement of mRNA, messenger ribonucleic acid, into, out of, within or between cells [goid 51028] [evidence IEA]; The directed movement of proteins in a cell, from one side of a membrane to another [goid 65002] [evidence IEA]	Interacting selectively with DNA (deoxyribonucleic acid) [goid 3677] [evidence IEA]; Enables the directed movement of substances (such as macromolecules, small molecules, ions) into, out of, within or between cells [goid 5215] [pmid 8110839] [evidence TAS]; Interacting selectively with any protein or protein complex (a complex of two or more proteins that may include other nonprotein molecules) […	HNUP153; N153	HNUP153; N153	NM_005124.2
ILMN_1694075	-2247.54558	1657.219567	-6.236309873	9.98E-06	0.001752259	0.756854633	Homo sapiens	RefSeq	NM_001924.2	ILMN_17355	GADD45A	NM_001924.2	NM_001924.2		1647	9790904	NM_001924.2	GADD45A	NP_001915.1	ILMN_1694075	670255	S	659	CTGCACTGCGTGCTGGTGACGAATCCACATTCATCTCAATGGAAGGATCC	1	+	67924838-67924858:67925932-67925960	1p31.3a	Homo sapiens growth arrest and DNA-damage-inducible, alpha (GADD45A), mRNA.	A membrane-bounded organelle of eukaryotic cells in which chromosomes are housed and replicated. In most cells, the nucleus contains all of the cell's chromosomes except the organellar chromosomes, and is the site of RNA synthesis and processing. In some species, or in specialized cell types, RNA metabolism or DNA replication may be absent [goid 5634] [pmid 7798274] [evidence TAS]	Any process that stops, prevents or reduces the frequency, rate or extent of protein kinase activity [goid 6469] [evidence IEA]; The cell cycle process whereby centrosome duplication and separation takes place. The centrosome cycle can operate with a considerable degree of independence from other processes of the cell cycle [goid 7098] [evidence IEA]; Any process that modulates the rate or extent…	Interacting selectively with any protein or protein complex (a complex of two or more proteins that may include other nonprotein molecules) [goid 5515] [evidence IEA]	GADD45; DDIT1	GADD45; DDIT1	NM_001924.2
ILMN_1733538	-534.206355	1110.766067	-6.23531968	1.00E-05	0.001752259	0.756045149	Homo sapiens	RefSeq	NM_002925.3	ILMN_27389	RGS10	NM_001005339.1	NM_001005339.1		6001	52694754	NM_001005339.1	RGS10	NP_001005339.1	ILMN_1733538	3830092	A	595	GCTTCCAGAATTTATAACACATGAGCCCCCAAAAAGCCGGGACTGGCAGC	10	-	121275543-121275592	10q26.11d	Homo sapiens regulator of G-protein signaling 10 (RGS10), transcript variant 1, mRNA.		Any process that stops, prevents or reduces the frequency, rate or extent of signal transduction [goid 9968] [evidence IEA]	Mediates the transfer of a signal from the outside to the inside of a cell by means other than the introduction of the signal molecule itself into the cell [goid 4871] [evidence IEA]; Interacting selectively with any protein or protein complex (a complex of two or more proteins that may include other nonprotein molecules) [goid 5515] [pmid 17353931] [evidence IPI]			NM_001005339.1
ILMN_1752478	-2472.05298	1886.146483	-6.232412551	1.01E-05	0.001755512	0.75366766	Homo sapiens	RefSeq	NM_004753.4	ILMN_12432	DHRS3	NM_004753.4	NM_004753.4		9249	62988332	NM_004753.4	DHRS3	NP_004744.2	ILMN_1752478	7040670	S	1562	TGACCCCCACAGGGAGGCAGGAAAACAGCCAGAAGCCACCTTGACACTTT	1	-	12628133-12628182	1p36.22a-p36.21d	Homo sapiens dehydrogenase/reductase (SDR family) member 3 (DHRS3), mRNA.	Double layer of lipid molecules that encloses all cells, and, in eukaryotes, many organelles; may be a single or double lipid bilayer; also includes associated proteins [goid 16020] [evidence IEA]; Penetrating at least one phospholipid bilayer of a membrane. May also refer to the state of being buried in the bilayer with no exposure outside the bilayer. When used to describe a protein, indicates …	The series of events required for an organism to receive a visual stimulus, convert it to a molecular signal, and recognize and characterize the signal. Visual stimuli are detected in the form of photons and are processed to form an image [goid 7601] [pmid 9705317] [evidence TAS]; The chemical reactions and pathways involving retinol, one of the three compounds that makes up vitamin A [goid 42572…	Interacting selectively with a nucleotide, any compound consisting of a nucleoside that is esterified with (ortho)phosphate or an oligophosphate at any hydroxyl group on the ribose or deoxyribose moiety [goid 166] [pmid 9705317] [evidence TAS]; Any molecular entity that serves as an electron acceptor and electron donor in an electron transport system [goid 9055] [pmid 9705317] [evidence TAS]; Cat…	retSDR1; SDR1; Rsdr1; RDH17	retSDR1; SDR1; Rsdr1; RDH17	NM_004753.4
ILMN_1675433	62.57303706	47.86476131	6.222690375	1.02E-05	0.001781851	0.745706877	Homo sapiens	RefSeq	XM_929877.1	ILMN_37328	LOC646914	XM_929877.1	XM_929877.1		646914	88942905	XM_929877.1	LOC646914	XP_934970.1	ILMN_1675433	1030228	S	286	AGACCTTCCTGGGCCCCTAAGAGTGCAGTGATACCTGGGTCCACACCCGC	1	-	95991539-95991588		PREDICTED: Homo sapiens hypothetical protein LOC646914 (LOC646914), mRNA.						XM_929877.1
ILMN_1809477	-2052.23395	3513.870278	-6.208171393	1.05E-05	0.001821627	0.733790065	Homo sapiens	RefSeq	NM_014316.1	ILMN_164906	CARHSP1	NM_001042476.1	NM_001042476.1		23589	109715853	NM_001042476.1	CARHSP1	NP_001035941.1	ILMN_1809477	1230348	S	961	GGGGTGTTCCCGGCCATCAGCACAGCCTATGACCATTGCAACAACCTCTC	16	-	8948804-8948853	16p13.2b	Homo sapiens calcium regulated heat stable protein 1, 24kDa (CARHSP1), transcript variant 2, mRNA.	All of the contents of a cell excluding the plasma membrane and nucleus, but including other subcellular structures [goid 5737] [evidence IEA]	Any process that modulates the frequency, rate or extent of DNA-dependent transcription [goid 6355] [evidence IEA]; A series of reactions within the cell that occur as a result of a single trigger reaction or compound [goid 7242] [pmid 9712905] [evidence TAS]	Interacting selectively with DNA (deoxyribonucleic acid) [goid 3677] [evidence IEA]; Interacting selectively with any protein or protein complex (a complex of two or more proteins that may include other nonprotein molecules) [goid 5515] [evidence IEA]; Interacting selectively with any phosphatase [goid 19902] [pmid 12801884] [evidence NAS]	CSDC1; MGC111446; CRHSP-24	CSDC1; CRHSP-24	NM_001042476.1
ILMN_2313901	6065.886375	11424.6115	6.207314199	1.05E-05	0.001821627	0.733085442	Homo sapiens	RefSeq	NM_138821.1	ILMN_2475	PAM	NM_138821.1	NM_138821.1		5066	21070979	NM_138821.1	PAM	NP_620176.1	ILMN_2313901	4210670	A	3339	GCCAGTGTCTTTCTTTGGTGCCTTTCCTGTTCAGCATTCTTAGCCTGTGG	5	+	102340879-102340928	5q21.1d	Homo sapiens peptidylglycine alpha-amidating monooxygenase (PAM), transcript variant 3, mRNA.	Double layer of lipid molecules that encloses all cells, and, in eukaryotes, many organelles; may be a single or double lipid bilayer; also includes associated proteins [goid 16020] [evidence IEA]; The space external to the outermost structure of a cell. For cells without external protective or external encapsulating structures this refers to space outside of the plasma membrane. This term covers…	The chemical reactions and pathways involving peptides, compounds of two or more amino acids where the alpha carboxyl group of one is bound to the alpha amino group of another [goid 6518] [evidence IEA]; The covalent alteration of one or more amino acids occurring in proteins, peptides and nascent polypeptides (co-translational, post-translational modifications). Includes the modification of char…	Catalysis of the reaction: peptidyl-glycine + ascorbate + O2 = peptidyl(2-hydroxyglycine) + dehydroascorbate + H2O [goid 4504] [evidence IEA]; Interacting selectively with copper (Cu) ions [goid 5507] [evidence IEA]; Catalysis of the incorporation of one atom from molecular oxygen into a compound and the reduction of the other atom of oxygen to water [goid 4497] [evidence IEA]; Catalysis of the r…	PHM; PAL	PHM; PAL	NM_138821.1
ILMN_1705301	-152.29091	212.6192639	-6.204031166	1.06E-05	0.001826441	0.730385659	Homo sapiens	RefSeq	NM_201441.1	ILMN_21735	TEAD4	NM_201443.1	NM_201443.1		7004	46411158	NM_201443.1	TEAD4	NP_958851.1	ILMN_1705301	4040746	A	1398	GGCAGCCCCCTGAAGTGCCAAGAGAGCTGAGAGGAGCAGTTGTGACTCTA	12	+	3019979-3020028	12p13.33a	Homo sapiens TEA domain family member 4 (TEAD4), transcript variant 3, mRNA.	A membrane-bounded organelle of eukaryotic cells in which chromosomes are housed and replicated. In most cells, the nucleus contains all of the cell's chromosomes except the organellar chromosomes, and is the site of RNA synthesis and processing. In some species, or in specialized cell types, RNA metabolism or DNA replication may be absent [goid 5634] [evidence IEA]	The process whose specific outcome is the progression of the skeleton over time, from its formation to the mature structure. The skeleton is the bony framework of the body in vertebrates (endoskeleton) or the hard outer envelope of insects (exoskeleton or dermoskeleton) [goid 1501] [pmid 8662936] [evidence TAS]; The synthesis of either RNA on a template of DNA or DNA on a template of RNA [goid 63…	The function of binding to a specific DNA sequence in order to modulate transcription. The transcription factor may or may not also interact selectively with a protein or macromolecular complex [goid 3700] [evidence IEA]; Functions to initiate or regulate RNA polymerase II transcription [goid 3702] [pmid 8921372] [evidence TAS]	RTEF-1; MGC9014; TEF-3; TEFR-1; EFTR-2; TCF13L1; hRTEF-1B; RTEF1	RTEF-1; MGC9014; TEF-3; TEFR-1; EFTR-2; TCF13L1; hRTEF-1B; RTEF1	NM_201443.1
ILMN_1710985	42.99802459	28.20951785	6.199428833	1.07E-05	0.001833083	0.726598036	Homo sapiens	RefSeq	NM_032575.1	ILMN_3031	GLIS2	NM_032575.2	NM_032575.2		84662	110431363	NM_032575.2	GLIS2	NP_115964.2	ILMN_1710985	60239	S	1820	CTGTCATGCAGGGAGAGCTGTGCTCCTGGGTGCTGAAGCCTCGCTCCTGT	16	+	4327714-4327763	16p13.3b	Homo sapiens GLIS family zinc finger 2 (GLIS2), mRNA.	The living contents of a cell; the matter contained within (but not including) the plasma membrane, usually taken to exclude large vacuoles and masses of secretory or ingested material. In eukaryotes it includes the nucleus and cytoplasm [goid 5622] [evidence IEA]; A membrane-bounded organelle of eukaryotic cells in which chromosomes are housed and replicated. In most cells, the nucleus contains …	Any process that modulates the frequency, rate or extent of DNA-dependent transcription [goid 6355] [evidence IEA]; The biological process whose specific outcome is the progression of a multicellular organism over time from an initial condition (e.g. a zygote or a young adult) to a later condition (e.g. a multicellular animal or an aged adult) [goid 7275] [evidence IEA]; The process whose specifi…	Interacting selectively with DNA (deoxyribonucleic acid) [goid 3677] [evidence IEA]; Interacting selectively with zinc (Zn) ions [goid 8270] [evidence IEA]; Any transcription regulator activity required for initiation or upregulation of transcription [goid 16563] [evidence ISS]; Interacting selectively with any metal ion [goid 46872] [evidence IEA]; Interacting selectively with any nucleic acid […	FLJ38247; NPHP7	FLJ38247	NM_032575.2
ILMN_1724265	52.85964526	32.24341133	6.198349197	1.07E-05	0.001833083	0.725709024	Homo sapiens	RefSeq	NM_016590.2	ILMN_166282	PART1	XR_017850.1	XR_017850.1		25859	113416526	XR_017850.1	PART1		ILMN_1724265	2900064	S	1882	CACAGTGCCAGCCTCTACCTAAGGAAACCCTAGACCTTGGAACCAGTTTC	5	+	59822634-59822683	5q12.1a	PREDICTED: Homo sapiens prostate androgen-regulated transcript 1 (PART1), misc RNA.	The part of a cell or its extracellular environment in which a gene product is located. A gene product may be located in one or more parts of a cell and its location may be as specific as a particular macromolecular complex, that is, a stable, persistent association of macromolecules that function together [goid 5575] [evidence ND ]	Any process specifically pertinent to the functioning of integrated living units: cells, tissues, organs, and organisms. A process is a collection of molecular events with a defined beginning and end [goid 8150] [evidence ND ]	Elemental activities, such as catalysis or binding, describing the actions of a gene product at the molecular level. A given gene product may exhibit one or more molecular functions [goid 3674] [evidence ND ]		DKFZP586D0823	XR_017850.1
ILMN_3273768	22.891731	32.63802833	6.195503815	1.08E-05	0.001836467	0.723365132	Homo sapiens	RefSeq	XM_001719953.1	ILMN_352975	LOC100130311	XM_001719953.1	XM_001719953.1		100130311	169210781	XM_001719953.1	LOC100130311	XP_001720005.1	ILMN_3273768	4920609	M	2788	GGGGTGCCCTGGACAAGACCTCACACCATTCCCCAGATTTGACTCACGAT	17	+	4746477-4746526	17p13.2b	PREDICTED: Homo sapiens hypothetical protein LOC100130311 (LOC100130311), mRNA.						XM_001719953.1
ILMN_1777479	-129.936044	122.2515839	-6.189628674	1.09E-05	0.001850592	0.71852134	Homo sapiens	RefSeq	NM_152342.1	ILMN_19054	CDYL2	NM_152342.2	NM_152342.2		124359	116235486	NM_152342.2	CDYL2	NP_689555.2	ILMN_1777479	4830487	S	1922	GCACCATGACGGTCCAGGAAGGGGAAGACCACTTTCACATTCTTCTGACT	16	-	80637939-80637988	16q23.2a-q23.2b	Homo sapiens chromodomain protein, Y-like 2 (CDYL2), mRNA.	The ordered and organized complex of DNA and protein that forms the chromosome [goid 785] [evidence IEA]; A membrane-bounded organelle of eukaryotic cells in which chromosomes are housed and replicated. In most cells, the nucleus contains all of the cell's chromosomes except the organellar chromosomes, and is the site of RNA synthesis and processing. In some species, or in specialized cell types,…	The formation or destruction of chromatin structures [goid 6333] [evidence IEA]; The chemical reactions and pathways, including anabolism and catabolism, by which living organisms transform chemical substances. Metabolic processes typically transform small molecules, but also include macromolecular processes such as DNA repair and replication, and protein synthesis and degradation [goid 8152] [ev…	Interacting selectively with chromatin, the network of fibers of DNA and protein that make up the chromosomes of the eukaryotic nucleus during interphase [goid 3682] [evidence IEA]; Catalysis of a biochemical reaction at physiological temperatures. In biologically catalyzed reactions, the reactants are known as substrates, and the catalysts are naturally occurring macromolecular substances known …	FLJ38866	FLJ38866	NM_152342.2
ILMN_1772951	1410.84175	1469.300222	6.18565309	1.10E-05	0.001858082	0.71524049	Homo sapiens	RefSeq	NM_018414.2	ILMN_137665	ST6GALNAC1	NM_018414.2	NM_018414.2		55808	21359927	NM_018414.2	ST6GALNAC1	NP_060884.1	ILMN_1772951	3840470	S	1892	GCCTGCTCCAAGGCACAGGATACAGTGGGAATCTTGAGACTCTTTGGCCA	17	-	72132881-72132930	17q25.1d	Homo sapiens ST6 (alpha-N-acetyl-neuraminyl-2,3-beta-galactosyl-1, 3)-N-acetylgalactosaminide alpha-2,6-sialyltransferase 1 (ST6GALNAC1), mRNA.	The lipid bilayer surrounding any of the compartments of the Golgi apparatus [goid 139] [evidence IEA]; A compound membranous cytoplasmic organelle of eukaryotic cells, consisting of flattened, ribosome-free vesicles arranged in a more or less regular stack. The Golgi apparatus differs from the endoplasmic reticulum in often having slightly thicker membranes, appearing in sections as a characteri…	The addition of a sugar unit to a protein amino acid, e.g. the addition of glycan chains to proteins [goid 6486] [pmid 10536037] [evidence NAS]; The addition of a sugar unit to a protein amino acid, e.g. the addition of glycan chains to proteins [goid 6486] [evidence IEA]	Catalysis of the reaction: CMP-N-acetylneuraminate + glycano-1,3-(N-acetyl-alpha-D-galactosaminyl)-glycoprotein = CMP + glycano-(2,6-alpha-N-acetylneuraminyl)-(N-acetyl-D-galactosaminyl)-glycoprotein [goid 1665] [evidence IEA]; Catalysis of the formation of sialylglycoconjugates via transfer of the sialic acid group from CMP to one of several glycoconjugate acceptors [goid 8373] [evidence IEA]	SIAT7A; ST6GalNAcI; HSY11339	SIAT7A; ST6GalNAcI; HSY11339	NM_018414.2
ILMN_1740920	-49.32504075	51.69140833	-6.181685461	1.11E-05	0.001862795	0.711963663	Homo sapiens	RefSeq	NM_001609.2	ILMN_169050	ACADSB	NM_001609.3	NM_001609.3		36	96361828	NM_001609.3	ACADSB	NP_001600.1	ILMN_1740920	3610136	S	4235	GTGTGGCCTGAGTCCCCTCAGGAGGAAGGTGGACAACAGAGAAATGAGAG	10	+	124805166-124805215	10q26.13b	Homo sapiens acyl-Coenzyme A dehydrogenase, short/branched chain (ACADSB), nuclear gene encoding mitochondrial protein, mRNA.	A semiautonomous, self replicating organelle that occurs in varying numbers, shapes, and sizes in the cytoplasm of virtually all eukaryotic cells. It is notably the site of tissue respiration [goid 5739] [evidence IEA]; A semiautonomous, self replicating organelle that occurs in varying numbers, shapes, and sizes in the cytoplasm of virtually all eukaryotic cells. It is notably the site of tissue…	The chemical reactions and pathways, including anabolism and catabolism, by which living organisms transform chemical substances. Metabolic processes typically transform small molecules, but also include macromolecular processes such as DNA repair and replication, and protein synthesis and degradation [goid 8152] [evidence IEA]; The chemical reactions and pathways involving lipids, compounds solu…	Catalysis of the reaction: acyl-CoA + acceptor = 2,3-dehydroacyl-CoA + reduced acceptor [goid 3995] [evidence IEA]; Interacting selectively with FAD, flavin-adenine dinucleotide, the coenzyme or the prosthetic group of various flavoprotein oxidoreductase enzymes [goid 50660] [evidence IEA]; Catalysis of the reaction: acyl-CoA + acceptor = 2,3-dehydroacyl-CoA + reduced acceptor [goid 3995] [pmid 7…	ACAD7; 2-MEBCAD; SBCAD	ACAD7; 2-MEBCAD; SBCAD	NM_001609.3
ILMN_1718936	-46.34827855	45.22980261	-6.180358866	1.11E-05	0.001862795	0.710867474	Homo sapiens	RefSeq	NM_007161.2	ILMN_22195	LST1	NM_007161.2	NM_007161.2		7940	45505164	NM_007161.2	LST1	NP_009092.2	ILMN_1718936	650112	I	281	TGCTTCTGGCAGTGGTCCTTCTGTCCGCCTGCCTGTGTTGGCTGCATCGA	6	+	31555457-31555506	6p21.33a	Homo sapiens leukocyte specific transcript 1 (LST1), transcript variant 1, mRNA.	Double layer of lipid molecules that encloses all cells, and, in eukaryotes, many organelles; may be a single or double lipid bilayer; also includes associated proteins [goid 16020] [evidence IEA]; Double layer of lipid molecules that encloses all cells, and, in eukaryotes, many organelles; may be a single or double lipid bilayer; also includes associated proteins [goid 16020] [evidence IEA]; Dou…	The developmental process by which the size or shape of a cell is generated and organized. Morphogenesis pertains to the creation of form [goid 902] [evidence IEA]; Any immune system process that functions in the calibrated response of an organism to a potential internal or invasive threat [goid 6955] [evidence IEA]; The developmental process by which the size or shape of a cell is generated and …	Elemental activities, such as catalysis or binding, describing the actions of a gene product at the molecular level. A given gene product may exhibit one or more molecular functions [goid 3674] [evidence ND ]; Interacting selectively with any protein or protein complex (a complex of two or more proteins that may include other nonprotein molecules) [goid 5515] [pmid 14667819] [evidence IPI]	D6S49E; LST-1; B144; MGC119007; MGC119006	D6S49E; LST-1; B144; MGC119007; MGC119006	NM_007161.2
ILMN_1714167	5837.048725	8269.098722	6.178771465	1.11E-05	0.001862795	0.709555403	Homo sapiens	RefSeq	NM_148923.2	ILMN_25182	CYB5A	NM_001914.2	NM_001914.2		1528	59853476	NM_001914.2	CYB5A	NP_001905.1	ILMN_1714167	2140154	A	545	CTCCTCAGAAGTCAGCGCAGGAAGAGCCTGCTTTGGACACGGGAGAAAAG	18	-	71920764-71920813	18q22.3c	Homo sapiens cytochrome b5 type A (microsomal) (CYB5A), transcript variant 2, mRNA.	All of the contents of a cell excluding the plasma membrane and nucleus, but including other subcellular structures [goid 5737] [evidence IEA]; A semiautonomous, self replicating organelle that occurs in varying numbers, shapes, and sizes in the cytoplasm of virtually all eukaryotic cells. It is notably the site of tissue respiration [goid 5739] [evidence IEA]; The outer, i.e. cytoplasm-facing, l…	The directed movement of substances (such as macromolecules, small molecules, ions) into, out of, within or between cells, or within a multicellular organism [goid 6810] [evidence IEA]; A process whereby a series of electron carriers operate together to transfer electrons from donors to any of several different terminal electron acceptors to generate a transmembrane electrochemical gradient [goid…	Interacting selectively with heme, any compound of iron complexed in a porphyrin (tetrapyrrole) ring [goid 20037] [evidence IEA]; Interacting selectively with a transition metal ions; a transition metal is an element whose atom has an incomplete d-subshell of extranuclear electrons, or which gives rise to a cation or cations with an incomplete d-subshell. Transition metals often have more than on…	MCB5; CYB5	MCB5; CYB5	NM_001914.2
ILMN_1751851	2248.0115	3553.469278	6.175508936	1.12E-05	0.001867884	0.706857473	Homo sapiens	RefSeq	NM_017424.2	ILMN_29872	CECR1	NM_177405.1	NM_177405.1		51816	29029551	NM_177405.1	CECR1	NP_803124.1	ILMN_1751851	6200064	A	2825	CACTGTCTCAGAGAGGTTTTCCTGTGCTCGCCCTGTTTCTCTCAGGAAGC	22	-	17660388-17660437	22q11.1d	Homo sapiens cat eye syndrome chromosome region, candidate 1 (CECR1), transcript variant 2, mRNA.	The space external to the outermost structure of a cell. For cells without external protective or external encapsulating structures this refers to space outside of the plasma membrane. This term covers the host cell environment outside an intracellular parasite [goid 5576] [evidence IEA]; That part of a multicellular organism outside the cells proper, usually taken to be outside the plasma membra…	The biological process whose specific outcome is the progression of a multicellular organism over time from an initial condition (e.g. a zygote or a young adult) to a later condition (e.g. a multicellular animal or an aged adult) [goid 7275] [pmid 10756095] [evidence NAS]; The chemical reactions and pathways resulting in the formation of purine ribonucleoside monophosphate, a glycosamine consisti…	The function that stimulates a cell to grow or proliferate. Most growth factors have other actions besides the induction of cell growth or proliferation [goid 8083] [pmid 10756095] [evidence NAS]; Catalysis of the hydrolysis of various bonds, e.g. C-O, C-N, C-C, phosphoric anhydride bonds, etc. Hydrolase is the systematic name for any enzyme of EC class 3 [goid 16787] [evidence IEA]; Catalysis of…	ADGF; IDGFL	ADGF; IDGFL	NM_177405.1
ILMN_1660806	3585.667713	2644.619006	6.171819889	1.13E-05	0.001874546	0.703804764	Homo sapiens	RefSeq	NM_001321.1	ILMN_3862	CSRP2	NM_001321.1	NM_001321.1		1466	4503100	NM_001321.1	CSRP2	NP_001312.1	ILMN_1660806	1990152	S	484	GAGCTGGAAAGCCCTGGCACAAAAACTGTTTCCGATGTGCAAAGTGTGGG	12	-	77253381-77253420:77254064-77254073	12q21.2b	Homo sapiens cysteine and glycine-rich protein 2 (CSRP2), mRNA.	A membrane-bounded organelle of eukaryotic cells in which chromosomes are housed and replicated. In most cells, the nucleus contains all of the cell's chromosomes except the organellar chromosomes, and is the site of RNA synthesis and processing. In some species, or in specialized cell types, RNA metabolism or DNA replication may be absent [goid 5634] [pmid 96215313] [evidence NAS]	The biological process whose specific outcome is the progression of a multicellular organism over time from an initial condition (e.g. a zygote or a young adult) to a later condition (e.g. a multicellular animal or an aged adult) [goid 7275] [evidence IEA]; The process whose specific outcome is the progression of the muscle over time, from its formation to the mature structure. The muscle is an o…	Elemental activities, such as catalysis or binding, describing the actions of a gene product at the molecular level. A given gene product may exhibit one or more molecular functions [goid 3674] [evidence ND ]; Interacting selectively with zinc (Zn) ions [goid 8270] [evidence IEA]; Interacting selectively with any metal ion [goid 46872] [evidence IEA]	CRP2; LMO5; SmLIM	CRP2; LMO5; SmLIM	NM_001321.1
ILMN_3299365	-672.9638525	873.9693056	-6.168406614	1.14E-05	0.001880263	0.7009783	Homo sapiens	RefSeq	XR_037260.1	ILMN_338403	LOC729406	XR_037260.1	XR_037260.1		729406	169164895	XR_037260.1	LOC729406		ILMN_3299365	3440064	M	851	GCGAACGGTGGCTCCCACAGGACAATTGCTGCCCCTCGACCTCGTAGCAA				2q33.3d	PREDICTED: Homo sapiens misc_RNA (LOC729406), miscRNA.						XR_037260.1
ILMN_1653500	65.34015726	50.42174211	6.156944385	1.16E-05	0.001910574	0.691472875	Homo sapiens	RefSeq	XM_943978.1	ILMN_33535	LOC649902	XM_943978.1	XM_943978.1		649902	89038964	XM_943978.1	LOC649902	XP_949071.1	ILMN_1653500	5220193	S	181	GAGACGGTTTCTGCCCGACTCTCCGCCCCCTTCGTGATAGGCAATGGGAC					PREDICTED: Homo sapiens hypothetical protein LOC649902 (LOC649902), mRNA.						XM_943978.1
ILMN_1661733	1917.955683	1327.968552	6.156444106	1.16E-05	0.001910574	0.691057518	Homo sapiens	RefSeq	NM_016724.1	ILMN_22742	FOLR1	NM_016731.2	NM_016731.2		2348	12719454	NM_016731.2	FOLR1	NP_057943.1	ILMN_1661733	3840709	A	730	AGCCTGGCCTTTCCTGCTTAGCCTGGCCCTAATGCTGCTGTGGCTGCTCA	11	+	71584815-71584864	11q13.4a	Homo sapiens folate receptor 1 (adult) (FOLR1), transcript variant 8, mRNA.	The space external to the outermost structure of a cell. For cells without external protective or external encapsulating structures this refers to space outside of the plasma membrane. This term covers the host cell environment outside an intracellular parasite [goid 5576] [evidence IEA]; That fraction of cells, prepared by disruptive biochemical methods, that includes the plasma and other membra…	The uptake of external materials by cells, utilizing receptors to ensure specificity of transport. A specific receptor on the cell surface binds tightly to the extracellular macromolecule (the ligand) that it recognizes; the plasma-membrane region containing the receptor-ligand complex then undergoes endocytosis, forming a transport vesicle containing the receptor-ligand complex and excluding mos…	Combining with an extracellular or intracellular messenger to initiate a change in cell activity [goid 4872] [pmid 10633085] [evidence TAS]; Interacting selectively with folic acid, pteroylglutamic acid. Folic acid is widely distributed as a member of the vitamin B complex and is essential for the synthesis of purine and pyrimidines [goid 5542] [pmid 9545095] [evidence TAS]	FBP; MOv18; FOLR; FR-alpha	FBP; MOv18; FOLR; FR-alpha	NM_016731.2
ILMN_2378952	-2347.618025	6346.126889	-6.149873796	1.18E-05	0.001926179	0.685598756	Homo sapiens	RefSeq	NM_001039847.1	ILMN_33147	GPX4	NM_001039847.1	NM_001039847.1		2879	90903237	NM_001039847.1	GPX4	NP_001034936.1	ILMN_2378952	6520128	A	629	AGTTCCTCATCGACAAGAACGGCTGCGTGGTGAAGCGCTACGGACCCATG	19	+	1057397-1057446	19p13.3i	Homo sapiens glutathione peroxidase 4 (phospholipid hydroperoxidase) (GPX4), transcript variant 2, mRNA.	A membrane-bounded organelle of eukaryotic cells in which chromosomes are housed and replicated. In most cells, the nucleus contains all of the cell's chromosomes except the organellar chromosomes, and is the site of RNA synthesis and processing. In some species, or in specialized cell types, RNA metabolism or DNA replication may be absent [goid 5634] [evidence IEA]; The double lipid bilayer encl…	Any process that results in the specification, formation or maintenance of the physical structure of eukaryotic chromatin [goid 6325] [evidence IEA]; The chemical reactions and pathways involving phospholipids, any lipid containing phosphoric acid as a mono- or diester [goid 6644] [pmid 8039723] [evidence TAS]; A change in state or activity of a cell or an organism (in terms of movement, secretio…	Catalysis of the reaction: 2 glutathione + H2O2 = oxidized glutathione + 2 H2O [goid 4602] [evidence IEA]; Catalysis of the reaction: 2 glutathione + H2O2 = oxidized glutathione + 2 H2O [goid 4602] [pmid 9705830] [evidence TAS]; Interacting selectively with selenium (Se) [goid 8430] [evidence IEA]; Catalysis of an oxidation-reduction (redox) reaction, a reversible chemical reaction in which the o…	PHGPx; snPHGPx; snGPx; MCSP	snPHGPx; snGPx; MCSP; PHGPx	NM_001039847.1
ILMN_1753183	-82.2150225	231.02155	-6.148606	1.18E-05	0.001926179	0.684544638	Homo sapiens	RefSeq	NM_017955.2	ILMN_5465	CDCA4	NM_017955.2	NM_017955.2		55038	22027508	NM_017955.2	CDCA4	NP_060425.2	ILMN_1753183	7610494	I	1151	TCTTTGTGTCCCCCACTGTAGAGGACGGTGAGCCGCAGCTGCATCAACCT	14	-	104548275-104548324	14q32.33c	Homo sapiens cell division cycle associated 4 (CDCA4), transcript variant 13, mRNA.	A membrane-bounded organelle of eukaryotic cells in which chromosomes are housed and replicated. In most cells, the nucleus contains all of the cell's chromosomes except the organellar chromosomes, and is the site of RNA synthesis and processing. In some species, or in specialized cell types, RNA metabolism or DNA replication may be absent [goid 5634] [evidence IEA]			MGC19517; FLJ20764; HEPP	MGC19517; FLJ20764; HEPP	NM_017955.2
ILMN_1808783	387.6831525	660.6536167	6.14397296	1.19E-05	0.001936725	0.680690248	Homo sapiens	RefSeq	NM_018387.2	ILMN_26140	STRBP	NM_018387.2	NM_018387.2		55342	21361744	NM_018387.2	STRBP	NP_060857.2	ILMN_1808783	5340692	S	2811	CTGCTTTGTTGTAACACAGAGTACTGCCTGGTTCCTGATGCAGTCACTGA	9	-	124927285-124927334	9q33.2b	Homo sapiens spermatid perinuclear RNA binding protein (STRBP), mRNA.	The living contents of a cell; the matter contained within (but not including) the plasma membrane, usually taken to exclude large vacuoles and masses of secretory or ingested material. In eukaryotes it includes the nucleus and cytoplasm [goid 5622] [evidence IEA]; A membrane-bounded organelle of eukaryotic cells in which chromosomes are housed and replicated. In most cells, the nucleus contains …	Any process involved in the controlled movement of a cell [goid 6928] [evidence IEA]; The biological process whose specific outcome is the progression of a multicellular organism over time from an initial condition (e.g. a zygote or a young adult) to a later condition (e.g. a multicellular animal or an aged adult) [goid 7275] [evidence IEA]; The process of formation of spermatozoa, including sper…	Interacting selectively with DNA (deoxyribonucleic acid) [goid 3677] [evidence IEA]; Interacting selectively with double-stranded RNA [goid 3725] [evidence IEA]; Interacting selectively with single-stranded RNA [goid 3727] [evidence IEA]	DKFZp434N214; FLJ14223; SPNR; FLJ14984; MGC21529; MGC3405; FLJ11307	DKFZp434N214; FLJ14223; SPNR; FLJ14984; MGC21529; MGC3405; FLJ11307	NM_018387.2
ILMN_1776157	1240.480493	1085.228417	6.135071066	1.21E-05	0.001963408	0.67327468	Homo sapiens	RefSeq	NM_080417.1	ILMN_21159	Septin 4	NM_080415.1	NM_080415.1		5414	17986244	NM_080415.1	Septin 4	NP_536340.1	ILMN_1776157	4670458	A	1808	TCTGCTCAGGCCCCTTCAGCTACTGCCACTTCGCCTTACATCCCTGCTGA	17	-	56597664-56597713	17q22d	Homo sapiens septin 4 (SEPT4), transcript variant 2, mRNA.	A membrane-bounded organelle of eukaryotic cells in which chromosomes are housed and replicated. In most cells, the nucleus contains all of the cell's chromosomes except the organellar chromosomes, and is the site of RNA synthesis and processing. In some species, or in specialized cell types, RNA metabolism or DNA replication may be absent [goid 5634] [evidence IEA]; All of the contents of a cell…	A cellular process resulting in the division of the cytoplasm of a cell and its separation into two daughter cells. Cytokinesis usually occurs after growth, replication, and segregation of cellular components [goid 910] [pmid 9889007] [evidence TAS]; The progression of biochemical and morphological phases and events that occur in a cell during successive cell replication or nuclear replication ev…	Interacting selectively with a nucleotide, any compound consisting of a nucleoside that is esterified with (ortho)phosphate or an oligophosphate at any hydroxyl group on the ribose or deoxyribose moiety [goid 166] [evidence IEA]; Catalysis of the reaction: GTP + H2O = GDP + phosphate [goid 3924] [pmid 9889007] [evidence TAS]; The action of a molecule that contributes to the structural integrity o…	hCDCREL-2; H5; PNUTL2; hucep-7; MART; CE5B3; ARTS	hCDCREL-2; H5; hucep-7; ARTS; PNUTL2; CE5B3	NM_080415.1
ILMN_1785284	2444.0803	3553.730889	6.130709208	1.22E-05	0.001973192	0.669636418	Homo sapiens	RefSeq	NM_005589.2	ILMN_24260	ALDH6A1	NM_005589.2	NM_005589.2		4329	25777737	NM_005589.2	ALDH6A1	NP_005580.1	ILMN_1785284	5820373	S	1654	GAAGATGCTACTCTTTCCTCACCTGCTGTTGTCATGCCTACCATGGGCCG	14	-	74527348-74527397	14q24.3a	Homo sapiens aldehyde dehydrogenase 6 family, member A1 (ALDH6A1), nuclear gene encoding mitochondrial protein, mRNA.	A semiautonomous, self replicating organelle that occurs in varying numbers, shapes, and sizes in the cytoplasm of virtually all eukaryotic cells. It is notably the site of tissue respiration [goid 5739] [pmid 1527093] [evidence NAS]	The chemical reactions and pathways involving valine, 2-amino-3-methylbutanoic acid [goid 6573] [evidence ISS]; The chemical reactions and pathways involving thymine, 5-methyluracil, one of the two major pyrimidine bases present (as thymidine) in DNA but not found in RNA other than (as ribothymidine) in transfer RNA, where it is a minor base [goid 19859] [evidence ISS]; The process of removal or …	Interacting selectively with acyl-CoA, any derivative of coenzyme A in which the sulfhydryl group is in thiolester linkage with a fatty acyl group [goid 62] [evidence ISS]; Catalysis of the reaction: 2-methyl-3-oxopropanoate + CoA + NAD+ = propanoyl-CoA + CO2 + NADH + H+ [goid 4491] [evidence ISS]; Catalysis of an oxidation-reduction (redox) reaction, a reversible chemical reaction in which the o…	MMSDH; MMSADHA; MGC40271	MMSDH; MMSADHA; MGC40271	NM_005589.2
ILMN_1801504	-75.9514995	159.518735	-6.127044307	1.23E-05	0.001974225	0.666577105	Homo sapiens	RefSeq	NM_001754.3	ILMN_19125	RUNX1	NM_001754.3	NM_001754.3		861	49574544	NM_001754.3	RUNX1	NP_001745.2	ILMN_1801504	7400368	A	5885	CTTCAGCCAGATGACATGAGAGAATATCCCAGAACCCTCTCTCCAAGGTG	21	-	35082209-35082258	21q22.12a	Homo sapiens runt-related transcription factor 1 (acute myeloid leukemia 1; aml1 oncogene) (RUNX1), transcript variant 1, mRNA.	A membrane-bounded organelle of eukaryotic cells in which chromosomes are housed and replicated. In most cells, the nucleus contains all of the cell's chromosomes except the organellar chromosomes, and is the site of RNA synthesis and processing. In some species, or in specialized cell types, RNA metabolism or DNA replication may be absent [goid 5634] [evidence IEA]; A membrane-bounded organelle …	Any process that modulates the frequency, rate or extent of DNA-dependent transcription [goid 6355] [evidence IEA]; The process whose specific outcome is the progression of the skeleton over time, from its formation to the mature structure. The skeleton is the bony framework of the body in vertebrates (endoskeleton) or the hard outer envelope of insects (exoskeleton or dermoskeleton) [goid 1501] …	The function of binding to a specific DNA sequence in order to modulate transcription. The transcription factor may or may not also interact selectively with a protein or macromolecular complex [goid 3700] [evidence IEA]; Interacting selectively with ATP, adenosine 5'-triphosphate, a universally important coenzyme and enzyme regulator [goid 5524] [evidence IEA]; Interacting selectively with DNA (…	AMLCR1; PEBP2aB; EVI-1; CBFA2; AML1; AML1-EVI-1	AMLCR1; PEBP2aB; EVI-1; CBFA2; AML1; AML1-EVI-1	NM_001754.3
ILMN_1808115	75.632355	236.5826	6.126901142	1.23E-05	0.001974225	0.666457553	Homo sapiens	RefSeq	NM_000052.2	ILMN_8500	ATP7A	NM_000052.3	NM_000052.3		538	115529485	NM_000052.3	ATP7A	NP_000043.3	ILMN_1808115	6280414	S	7503	CAAGGATACTTTAATATCCAGTGCCGGTTCAGACTCACCTATGTGGCACC	X	+	77191589-77191638	Xq21.1a	Homo sapiens ATPase, Cu++ transporting, alpha polypeptide (Menkes syndrome) (ATP7A), mRNA.	Double layer of lipid molecules that encloses all cells, and, in eukaryotes, many organelles; may be a single or double lipid bilayer; also includes associated proteins [goid 16020] [evidence IEA]; Double layer of lipid molecules that encloses all cells, and, in eukaryotes, many organelles; may be a single or double lipid bilayer; also includes associated proteins [goid 16020] [evidence IEA]; All…	The directed movement of copper (Cu) ions into, out of, within or between cells [goid 6825] [evidence IEA]; The directed movement of mercury (Hg) ions into, out of, within or between cells [goid 15694] [evidence IEA]; The directed movement of metal ions, any metal ion with an electric charge, into, out of, within or between cells [goid 30001] [evidence IEA]; The directed movement of substances (s…	Catalysis of the transfer of a solute or solutes from one side of a membrane to the other according to the reaction: ATP + H2O + Cu2+(in) = ADP + phosphate + Cu2+(out) [goid 4008] [evidence IEA]; Interacting selectively with ATP, adenosine 5'-triphosphate, a universally important coenzyme and enzyme regulator [goid 5524] [evidence IEA]; Catalysis of the transfer of mercury (Hg) ions from one side…	MK; MNK	OHS; MK; MNK	NM_000052.3
ILMN_3197097	464.03922	577.8681167	6.122530655	1.24E-05	0.001984174	0.662806292	Homo sapiens	RefSeq	NM_001113206.1	ILMN_351707	TSTD1	NM_001113206.1	NM_001113206.1		100131187	163965374	NM_001113206.1	TSTD1	NP_001106677.1	ILMN_3197097	7100471	A	140	AGCTGCCTTCCAGGCTTTATATTCTGCTGAGAAGCCAAAGCTGGAAGATG	1	-	161007781-161007830	1q23.3a	Homo sapiens thiosulfate sulfurtransferase (rhodanese)-like domain containing 1 (TSTD1), transcript variant 2, mRNA.				KAT	KAT	NM_001113206.1
ILMN_2197693	990.2745688	671.2009794	6.118297884	1.25E-05	0.00199142	0.659267125	Homo sapiens	RefSeq	NM_004389.2	ILMN_9271	CTNNA2	NM_004389.2	NM_004389.2		1496	55770845	NM_004389.2	CTNNA2	NP_004380.2	ILMN_2197693	4610692	S	3588	TGAGACAATTAAAATCCTTCTGGGGGCACTGGAAGCACAATACGGTGACC	2	+	80729162-80729211	2p12e-p12d	Homo sapiens catenin (cadherin-associated protein), alpha 2 (CTNNA2), mRNA.	All of the contents of a cell excluding the plasma membrane and nucleus, but including other subcellular structures [goid 5737] [evidence IEA]; The membrane surrounding a cell that separates the cell from its external environment. It consists of a phospholipid bilayer and associated proteins [goid 5886] [evidence IEA]; An adherens junction which connects two cells to each other [goid 5913] [evide…	The attachment of a cell, either to another cell or to an underlying substrate such as the extracellular matrix, via cell adhesion molecules [goid 7155] [evidence NAS]; The process by which the anatomical structures of brain are generated and organized. Morphogenesis pertains to the creation of form. The brain is one of the two components of the central nervous system and is the center of thought…	The action of a molecule that contributes to the structural integrity of a cytoskeletal structure [goid 5200] [pmid 8432524] [evidence NAS]; Interacting selectively with any protein or protein complex (a complex of two or more proteins that may include other nonprotein molecules) [goid 5515] [evidence IEA]; Interacting selectively with cadherin, a type I membrane protein involved in cell adhesion…	DKFZp686H02198; CAPR; CAP-R; CTNR	DKFZp686H02198; CAPR; CAP-R; CTNR	NM_004389.2
ILMN_1767244	11.5930382	3.205190078	6.117139193	1.25E-05	0.00199142	0.658297796	Homo sapiens	RefSeq	NM_001004297.1	ILMN_16980	OR13A1	NM_001004297.2	NM_001004297.2		79290	153791571	NM_001004297.2	OR13A1	NP_001004297.2	ILMN_1767244	1780465	S	1904	ATCTGACCTACCTAATTGGCCTGGAGCGAGGACAGCTGCCATGAGTCAGC	10	-	45798226-45798275	10q11.21d	Homo sapiens olfactory receptor, family 13, subfamily A, member 1 (OR13A1), mRNA.	The membrane surrounding a cell that separates the cell from its external environment. It consists of a phospholipid bilayer and associated proteins [goid 5886] [evidence IEA]; Penetrating at least one phospholipid bilayer of a membrane. May also refer to the state of being buried in the bilayer with no exposure outside the bilayer. When used to describe a protein, indicates that all or part of t…	The cascade of processes by which a signal interacts with a receptor, causing a change in the level or activity of a second messenger or other downstream target, and ultimately effecting a change in the functioning of the cell [goid 7165] [evidence IEA]; The series of molecular signals generated as a consequence of a G-protein coupled receptor binding to its physiological ligand [goid 7186] [evid…	Combining with an extracellular or intracellular messenger to initiate a change in cell activity [goid 4872] [evidence IEA]; Combining with airborne compounds to initiate a change in cell activity. These receptors are used for the sense of smell [goid 4984] [evidence IEA]	FLJ16797	FLJ16797	NM_001004297.2
ILMN_1660837	350.8767725	938.9579278	6.114698925	1.26E-05	0.00199325	0.65625562	Homo sapiens	RefSeq	NM_001829.2	ILMN_12827	CLCN3	NM_173872.2	NM_173872.2		1182	55770839	NM_173872.2	CLCN3	NP_776297.2	ILMN_1660837	3440463	A	3805	AGTCTCGAAGGAAGCGAGAACGAAATCTCTCATTGTGTGCCGTGTGGCTC	4	+	170641911-170641960	4q33a	Homo sapiens chloride channel 3 (CLCN3), transcript variant e, mRNA.	The lipid bilayer surrounding any of the compartments of the Golgi apparatus [goid 139] [evidence IEA]; A compound membranous cytoplasmic organelle of eukaryotic cells, consisting of flattened, ribosome-free vesicles arranged in a more or less regular stack. The Golgi apparatus differs from the endoplasmic reticulum in often having slightly thicker membranes, appearing in sections as a characteri…	The directed movement of charged atoms or small charged molecules into, out of, within or between cells [goid 6811] [evidence IEA]; The directed movement of chloride into, out of, within or between cells [goid 6821] [evidence IEA]; Any process that modulates the internal pH of an organism, part of an organism or a cell, measured by the concentration of the hydrogen ion [goid 6885] [pmid 12471024]…	Catalysis of the transmembrane transfer of an ion by a voltage-gated channel. An ion is an atom or group of atoms carrying an electric charge by virtue of having gained or lost one or more electrons [goid 5244] [evidence IEA]; Catalysis of the transmembrane transfer of a chloride ion by a voltage-gated channel [goid 5247] [pmid 7665160] [evidence TAS]; Interacting selectively with any protein or …	ClC-3; CLC3	ClC-3; CLC3	NM_173872.2
ILMN_1787526	3141.98185	4140.511222	6.113188821	1.26E-05	0.00199325	0.654991382	Homo sapiens	RefSeq	NM_032321.1	ILMN_13440	MGC13057	NM_032321.1	NM_032321.1		84281	14150093	NM_032321.1	MGC13057	NP_115697.1	ILMN_1787526	4900309	S	522	GCACACCGCCTGTCTCAGGATATCTTGTGTGATGCCTTGCAGCAATGGGC	2	+	190773015-190773064	2q32.2b	Homo sapiens hypothetical protein MGC13057 (MGC13057), mRNA.						NM_032321.1
ILMN_1713952	-228.3463475	182.3113556	-6.10877807	1.27E-05	0.002003556	0.651296637	Homo sapiens	RefSeq	NM_018265.1	ILMN_21408	C1ORF106	NM_018265.1	NM_018265.1		55765	8922753	NM_018265.1	C1orf106	NP_060735.1	ILMN_1713952	7100021	S	3810	CCCTGCTTGGATGCTGTGCTTTTCCGGTTTGTCTCTAAGCCCCTTTCTCC	1	+	199151198-199151247	1q32.1b	Homo sapiens chromosome 1 open reading frame 106 (C1orf106), mRNA.				MGC125608; FLJ10901	MGC125608; FLJ10901	NM_018265.1
ILMN_1886655	-168.776222	250.6475572	-6.107062737	1.28E-05	0.002003556	0.649858902	Homo sapiens	Unigene	Hs.554324	ILMN_111893	HS.554324	Hs.554324		Hs.554324	NA	50477326	CR596519			ILMN_1886655	580102	S	384	AAACCCGTCACCCAGATCGTCAGCGCCGAGGCCTGGGGTAGAGCAGGTGA	7	+	142209194-142209243		full-length cDNA clone CS0DI056YK21 of Placenta Cot 25-normalized of Homo sapiens (human)						CR596519
ILMN_1815937	131.8427938	185.4466928	6.101715316	1.29E-05	0.00200934	0.6453738	Homo sapiens	RefSeq	NM_152689.2	ILMN_307044	TMEM184A	NM_001097620.1	NM_001097620.1		202915	148276980	NM_001097620.1	TMEM184A	NP_001091089.1	ILMN_1815937	940674	S	4480	AGCTGTTGCACACTCACCTCCACACCCAACTCACAGGAAGCAAGGCTGGG	7	-	1583617-1583666	7p22.3b	Homo sapiens transmembrane protein 184A (TMEM184A), mRNA.	Double layer of lipid molecules that encloses all cells, and, in eukaryotes, many organelles; may be a single or double lipid bilayer; also includes associated proteins [goid 16020] [evidence IEA]; Penetrating at least one phospholipid bilayer of a membrane. May also refer to the state of being buried in the bilayer with no exposure outside the bilayer. When used to describe a protein, indicates …			MGC9712; FLJ24011	FLJ24011	NM_001097620.1
ILMN_1764043	-159.9549775	545.0674611	-6.100723024	1.29E-05	0.00200934	0.644541011	Homo sapiens	RefSeq	NM_153712.3	ILMN_14027	TTL	NM_153712.4	NM_153712.4		150465	109715847	NM_153712.4	TTL	NP_714923.1	ILMN_1764043	7320386	S	4660	GTGTTTTCATTCACAGTGGAGGCTACATCAAGCAAGGGGAGGTCCAGCCC	2	+	113006190-113006239	2q13d	Homo sapiens tubulin tyrosine ligase (TTL), mRNA.		A process that is carried out at the cellular level which results in the formation, arrangement of constituent parts, or disassembly of cytoskeletal structures comprising microtubules and their associated proteins [goid 226] [evidence IEA]; The covalent alteration of one or more amino acids occurring in proteins, peptides and nascent polypeptides (co-translational, post-translational modification…	Interacting selectively with magnesium (Mg) ions [goid 287] [evidence IEA]; Catalysis of the reaction: ATP + detyrosinated alpha-tubulin + L-tyrosine = alpha-tubulin + ADP + phosphate [goid 4835] [evidence IEA]; Catalysis of the ligation of two substances with concomitant breaking of a diphosphate linkage, usually in a nucleoside triphosphate. Ligase is the systematic name for any enzyme of EC cl…	MGC46235	MGC46235	NM_153712.4
ILMN_1728514	626.027195	1081.325611	6.100438283	1.30E-05	0.00200934	0.64430201	Homo sapiens	RefSeq	NM_001015048.1	ILMN_28226	BAG5	NM_001015048.1	NM_001015048.1		9529	62548853	NM_001015048.1	BAG5	NP_001015048.1	ILMN_1728514	6550349	A	4329	CAGCGTTGCTTTCAGATCACACTTTATCCACACAGGAAAGCCAGTCAGCC	14	-	104023350-104023399	14q32.33a	Homo sapiens BCL2-associated athanogene 5 (BAG5), transcript variant 3, mRNA.		The process of assisting in the covalent and noncovalent assembly of single chain polypeptides or multisubunit complexes into the correct tertiary structure [goid 6457] [pmid 9873016] [evidence TAS]; A form of programmed cell death induced by external or internal signals that trigger the activity of proteolytic caspases, whose actions dismantle the cell and result in cell death. Apoptosis begins …	Interacting selectively with any protein or protein complex (a complex of two or more proteins that may include other nonprotein molecules) [goid 5515] [evidence IEA]	BAG-5	BAG-5	NM_001015048.1
ILMN_3239965	-2942.664325	3211.746361	-6.097564124	1.30E-05	0.002012972	0.641888813	Homo sapiens	RefSeq	NM_002164.4	ILMN_7704	IDO1	NM_002164.4	NM_002164.4		3620	156071492	NM_002164.4	IDO1	NP_002155.1	ILMN_3239965	5570711	S	1113	CGCCTGTGTGAAAGCTCTGGTCTCCCTGAGGAGCTACCATCTGCAAATCG	8	+	39785491-39785540	8p11.22a-p11.21c	Homo sapiens indoleamine 2,3-dioxygenase 1 (IDO1), mRNA.				CD107B; IDO	CD107B; IDO	NM_002164.4
ILMN_1678049	-737.8080614	360.1988451	-6.096111499	1.31E-05	0.002012972	0.64066865	Homo sapiens	RefSeq	NM_005141.2	ILMN_164465	FGB	NM_005141.2	NM_005141.2		2244	70906434	NM_005141.2	FGB	NP_005132.2	ILMN_1678049	7210240	S	1332	GATGTCATGCAGCCAATCCAAACGGCAGATACTACTGGGGTGGACAGTAC	4	+	155711083-155711132	4q32.1a	Homo sapiens fibrinogen beta chain (FGB), mRNA.	A highly soluble, elongated protein complex found in blood plasma and involved in clot formation. It is converted into fibrin monomer by the action of thrombin. In the mouse, fibrinogen is a hexamer, 46 nm long and 9 nm maximal diameter, containing two sets of nonidentical chains (alpha, beta, and gamma) linked together by disulfide bonds [goid 5577] [evidence IEA]; The space external to the oute…	The cascade of processes by which a signal interacts with a receptor, causing a change in the level or activity of a second messenger or other downstream target, and ultimately effecting a change in the functioning of the cell [goid 7165] [evidence IEA]; A series of progressive, overlapping events triggered by exposure of the platelets to subendothelial tissue. These events include shape change, …	Interacting selectively with one or more specific sites on a receptor molecule, a macromolecule that undergoes combination with a hormone, neurotransmitter, drug or intracellular messenger to initiate a change in cell function [goid 5102] [evidence IEA]; Interacting selectively with two or more protein molecules, or a protein and another macromolecule or complex, simultaneously, thereby physicall…	MGC120405; MGC104327	MGC120405	NM_005141.2
ILMN_1805827	4622.175125	10931.55794	6.088790049	1.32E-05	0.002034972	0.634513609	Homo sapiens	RefSeq	NM_021129.2	ILMN_26474	PPA1	NM_021129.3	NM_021129.3		5464	78482607	NM_021129.3	PPA1	NP_066952.1	ILMN_1805827	4050452	S	852	GAGAGCCCCTTCAAGTGTGATCCTGATGCTGCCAGAGCCATTGTGGATGC	10	-	71966020-71966069	10q22.1a	Homo sapiens pyrophosphatase (inorganic) 1 (PPA1), mRNA.	All of the contents of a cell excluding the plasma membrane and nucleus, but including other subcellular structures [goid 5737] [evidence IEA]; All of the contents of a cell excluding the plasma membrane and nucleus, but including other subcellular structures [goid 5737] [pmid 16130169] [evidence TAS]; That part of the cytoplasm that does not contain membranous or particulate subcellular componen…	The chemical reactions and pathways involving the phosphate group, the anion or salt of any phosphoric acid [goid 6796] [evidence IEA]; The chemical reactions and pathways involving the phosphate group, the anion or salt of any phosphoric acid [goid 6796] [pmid 10542310] [evidence TAS]	Interacting selectively with magnesium (Mg) ions [goid 287] [evidence IEA]; Catalysis of the reaction: diphosphate + H2O = 2 phosphate [goid 4427] [evidence IEA]; Interacting selectively with magnesium (Mg) ions [goid 287] [evidence IEA]; Catalysis of the reaction: diphosphate + H2O = 2 phosphate [goid 4427] [pmid 10542310] [evidence TAS]; Catalysis of the hydrolysis of various bonds, e.g. C-O, C…	PP1; IOPPP; MGC111556; PP; SID6-8061	PP1; SID6-8061; IOPPP; PP; PPase	NM_021129.3
ILMN_1677511	136.0398113	118.1232417	6.06920074	1.38E-05	0.002106569	0.61800215	Homo sapiens	RefSeq	NM_000963.1	ILMN_29986	PTGS2	NM_000963.1	NM_000963.1		5743	4506264	NM_000963.1	PTGS2	NP_000954.1	ILMN_1677511	2260477	S	3943	GCCTATGTGCTAGCCCACAAAGAATATTGTCTCATTAGCCTGAATGTGCC	1	-	184908064-184908113	1q31.1a	Homo sapiens prostaglandin-endoperoxide synthase 2 (prostaglandin G/H synthase and cyclooxygenase) (PTGS2), mRNA.	A membrane-bounded organelle of eukaryotic cells in which chromosomes are housed and replicated. In most cells, the nucleus contains all of the cell's chromosomes except the organellar chromosomes, and is the site of RNA synthesis and processing. In some species, or in specialized cell types, RNA metabolism or DNA replication may be absent [goid 5634] [evidence ISS]; All of the contents of a cell…	The process of removal or addition of one or more electrons with or without the concomitant removal or addition of a proton or protons [goid 55114] [evidence IEA]; The chemical reactions and pathways resulting in the formation of a fatty acid, any of the aliphatic monocarboxylic acids that can be liberated by hydrolysis from naturally occurring fats and oils. Fatty acids are predominantly straigh…	Catalysis of the reaction: arachidonate + donor-H2 + 2 O2 = prostaglandin H2 + acceptor + H2O [goid 4666] [evidence IEA]; Catalysis of an oxidation-reduction (redox) reaction, a reversible chemical reaction in which the oxidation state of an atom or atoms within a molecule is altered. One substrate acts as a hydrogen or electron donor and becomes oxidized, while the other acts as hydrogen or elec…	PHS-2; COX-2; hCox-2; COX2; PGHS-2; PGG/HS	PHS-2; COX-2; hCox-2; PGHS-2; PGG/HS; COX2	NM_000963.1
ILMN_1813350	2356.084163	2146.504683	6.064946943	1.39E-05	0.002117103	0.614408423	Homo sapiens	RefSeq	NM_000196.2	ILMN_6288	HSD11B2	NM_000196.3	NM_000196.3		3291	119392082	NM_000196.3	HSD11B2	NP_000187.3	ILMN_1813350	840176	S	1653	GCAGATAGTGCCTCTGCAAACTAAGGAGTGACTAGGTGGGTTGGGGACCC	16	+	66028726-66028775	16q22.1b	Homo sapiens hydroxysteroid (11-beta) dehydrogenase 2 (HSD11B2), mRNA.	The irregular network of unit membranes, visible only by electron microscopy, that occurs in the cytoplasm of many eukaryotic cells. The membranes form a complex meshwork of tubular channels, which are often expanded into slitlike cavities called cisternae. The ER takes two forms, rough (or granular), with ribosomes adhering to the outer surface, and smooth (with no ribosomes attached) [goid 5783…	The chemical reactions and pathways resulting in the formation of glucocorticoids, hormonal C21 corticosteroids synthesized from cholesterol [goid 6704] [pmid 7859916] [evidence TAS]; The process of removal or addition of one or more electrons with or without the concomitant removal or addition of a proton or protons [goid 55114] [evidence IEA]	The selective, often stoichiometric, interaction of a molecule with one or more specific sites on another molecule [goid 5488] [evidence IEA]; Catalysis of an oxidation-reduction (redox) reaction, a reversible chemical reaction in which the oxidation state of an atom or atoms within a molecule is altered. One substrate acts as a hydrogen or electron donor and becomes oxidized, while the other act…	AME1; HSD2; AME; HSD11K	AME1; HSD2; AME; HSD11K	NM_000196.3
ILMN_2397795	950.1501275	803.1445944	6.061803529	1.40E-05	0.002123156	0.611750878	Homo sapiens	RefSeq	NM_144595.3	ILMN_10198	SLAIN1	NM_144595.3	NM_144595.3		122060	98986336	NM_144595.3	SLAIN1	NP_653196.1	ILMN_2397795	6200220	A	992	CGACAGCCTCTTAAAGCCACAGCCTATGTGAGTCCAACCGTTCAAGGCAG	13	+	77233026-77233075	13q22.3b	Homo sapiens SLAIN motif family, member 1 (SLAIN1), transcript variant 2, mRNA.				C13orf32; MGC131899; FLJ30046		NM_144595.3
ILMN_1755111	27.36068825	40.01178111	6.057500413	1.41E-05	0.002127353	0.608110263	Homo sapiens	RefSeq	NM_145025.2	ILMN_14365	C6ORF199	NM_145025.3	NM_145025.3		221264	142356159	NM_145025.3	C6orf199	NP_659462.1	ILMN_1755111	1190017	S	2123	GCCCACTGAGTTACCGCAAAATGAACCCCCATGTAACCACCAACCAGGTC	6	-	110059982-110060031	6q21f	Homo sapiens chromosome 6 open reading frame 199 (C6orf199), mRNA.		The chemical reactions and pathways involving nucleobases, nucleosides, nucleotides and nucleic acids [goid 6139] [evidence IEA]	Interacting selectively with ATP, adenosine 5'-triphosphate, a universally important coenzyme and enzyme regulator [goid 5524] [evidence IEA]; Catalysis of the transfer of a phosphate group, usually from ATP or GTP, to a nucleobase, nucleoside, nucleotide or polynucleotide substrate [goid 19205] [evidence IEA]	dJ70A9.1; MGC26954; RP1-70A9.1	dJ70A9.1; MGC26954; RP1-70A9.1	NM_145025.3
[truncated: 2,607 more rows]
