# Supplementary material for: Epigenetic Landscape of Female Infertility: An Integrated Bioinformatics Perspective on DNA Methylation, MicroRNAs, and Gene Regulatory Networks Across PCOS, Endometriosis, and Diminished Ovarian Reserve
Source: Int J Mol Sci. 2026 Feb 12;27(4):1785. doi: 10.3390/ijms27041785 (PMC12940672; doi:10.3390/ijms27041785)
Supplement: Supplementary file 1 [file ijms-27-01785-s001.zip › File S5-Supplementary_Table_Methylation.csv]

gene_symbol	chr	start	end	mean_methylation_control	mean_methylation_pcos	methylation_difference	p_value	fdr	direction
CA4	chr9	1470885	5503009	31.370070061336	96.6267665450772	65.2566964837412	0.00038637549837081	0.117458151504726	hyper
BCL2A1	chr4	3403095	9693585	76.0285397681097	18.7888540066779	-57.2396857614319	0.00196224211494457	0.214262858508225	hypo
PNMT	chr22	1806506	8994478	21.9293511286378	88.3557313295702	66.4263802009324	0.0021888586536264	0.214262858508225	hyper
ITGAX	chr17	2563302	7540870	58.5772363344828	16.2464223504066	-42.3308139840762	0.00367685269370211	0.214262858508225	hypo
RNF145	chr15	1174701	9100439	18.8468211765091	81.5908901058137	62.7440689293047	0.00369286190620926	0.214262858508225	hyper
SLC25A18	chr8	2648848	5884807	41.0415628738701	93.7388024988274	52.6972396249572	0.00442305253457699	0.214262858508225	hyper
ITGB2	chr22	4378185	7651175	59.332478021582	18.8041731640697	-40.5283048575123	0.0049336842419657	0.214262858508225	hypo
RF00019.125	chr9	2085254	6250973	24.1679164643089	99.9240302294493	75.7561137651404	0.00599663561157287	0.222665796840214	hyper
MT1XP1	chr17	3991418	5220164	47.7923646569252	100	52.2076353430748	0.00659207951171685	0.222665796840214	hyper
CSF3R	chr10	2086910	5497985	61.4287933148444	18.3181837685406	-43.1106095463037	0.00900274374801906	0.255425872121631	hypo
NCF1C	chr11	3542496	7523030	45.8898557474216	17.1740780845284	-28.7157776628931	0.00947419733438577	0.255425872121631	hypo
S100P	chr14	4308209	6359185	61.2560090919336	43.9522589147091	-17.3037501772245	0.0106737562479015	0.255425872121631	hypo
HBA1	chr22	2980317	5865219	70.3300910070539	34.6302104666829	-35.6998805403709	0.0122727438082399	0.255425872121631	hypo
SLC6A8	chr14	1535690	8001950	43.1693519465625	100	56.8306480534375	0.0125088527802687	0.255425872121631	hyper
SNORD14C	chr15	3153519	5524451	81.5958847602208	24.9370547011495	-56.6588300590714	0.0129939042421178	0.255425872121631	hypo
AC018797.3	chr13	1172711	8924003	18.676855713129	83.3038592909773	64.6270035778483	0.0137672380678555	0.255425872121631	hyper
CHTF18	chr7	1676740	9059810	49.7182321486374	100	50.2817678513626	0.0142836836383807	0.255425872121631	hyper
AC012313.3	chr13	1446412	6440788	41.5935192629695	82.8484391321739	41.2549198692044	0.0183188266444256	0.309384627772521	hyper
STEAP1	chr20	4538403	6823140	71.983739597102	29.7937201522291	-42.1900194448729	0.0231951814704982	0.346255637088774	hypo
WASHC1	chr17	2881463	9091760	29.5916942196588	82.112962414821	52.5212681951622	0.0234443360491367	0.346255637088774	hyper
IER2	chr4	4013173	7950843	54.9096193288763	98.7408463967343	43.831227067858	0.0239189749304745	0.346255637088774	hyper
MST1	chr13	1283092	5099739	35.6262897700071	89.9411542862654	54.3148645162582	0.0259411561292244	0.358459611967465	hyper
USP32P1	chr22	4379477	8748859	70.6607643639048	48.3947437517345	-22.2660206121703	0.0312295601464577	0.409606339073196	hypo
IL4R	chr21	2931390	6186827	42.3169855090479	90.684782654047	48.3677971449991	0.0323373425584102	0.409606339073196	hyper
LYZ	chr19	2024378	8397320	70.2586749754846	42.200597807765	-28.0580771677196	0.0363614881296424	0.411045776660544	hypo
DHRS4L2	chr21	2891798	6739339	63.9354448144635	38.3371754288673	-25.5982693855961	0.0399074033908445	0.411045776660544	hypo
SLC26A10	chr10	1381351	6224585	35.9945149409274	87.3849461190403	51.3904311781128	0.0404817351692175	0.411045776660544	hyper
EIF5	chr17	4503516	6927789	19.126210808754	60.7915548669795	41.6653440582255	0.0406405140956282	0.411045776660544	hyper
LUC7L	chr7	4855562	8122497	50.490101557225	99.9525574073195	49.4624558500946	0.0421945652995755	0.411045776660544	hyper
MEG8	chr7	4712440	6117082	52.0116292871535	83.4194325320423	31.4078032448888	0.0424187114070072	0.411045776660544	hyper
HBB	chr14	4144071	8001609	79.5237127629419	35.7766027264297	-43.7471100365122	0.0459354186405029	0.411045776660544	hypo
AL662899.2	chr20	1982526	5024496	58.9972302441796	23.0952399335802	-35.9019903105994	0.0475108470188267	0.411045776660544	hypo
AC012065.3	chr14	2469608	7105496	38.7379450102647	86.6690529050926	47.9311078948279	0.047972550489203	0.411045776660544	hyper
ANKRD18B	chr9	1890073	9194658	34.4893363428613	84.4547710406283	49.9654346977671	0.0482920054086806	0.411045776660544	hyper
