# Supplementary material for: Epigenetic Landscape of Female Infertility: An Integrated Bioinformatics Perspective on DNA Methylation, MicroRNAs, and Gene Regulatory Networks Across PCOS, Endometriosis, and Diminished Ovarian Reserve
Source: Int J Mol Sci. 2026 Feb 12;27(4):1785. doi: 10.3390/ijms27041785 (PMC12940672; doi:10.3390/ijms27041785)
Supplement: Supplementary file 1 [file ijms-27-01785-s001.zip › File S6-Supplementary_Table_Epigenetic_Genes.csv]

gene_symbol	methylation_difference	log2FoldChange	epigenetic_pattern	p_value	padj
CA4	65.2566964837412	-1.82633841327071	Methylation silencing	0.00038637549837081	0.039716496038749
BCL2A1	-57.2396857614319	3.22935024902609	Demethylation activation	0.00196224211494457	0.0284407587092991
PNMT	66.4263802009324	-1.42260925423628	Methylation silencing	0.0021888586536264	0.0463102946630147
ITGAX	-42.3308139840762	2.29505972703079	Demethylation activation	0.00367685269370211	0.00251684851832128
RNF145	62.7440689293047	-1.98939831129924	Methylation silencing	0.00369286190620926	0.00142930310125045
SLC25A18	52.6972396249572	-1.9344807442006	Methylation silencing	0.00442305253457699	0.0112115475357519
ITGB2	-40.5283048575123	2.77766754570849	Demethylation activation	0.0049336842419657	0.00199757001735934
RF00019.125	75.7561137651404	-4.04529801509252	Methylation silencing	0.00599663561157287	0.0405513827021279
MT1XP1	52.2076353430748	-3.76385945158533	Methylation silencing	0.00659207951171685	0.0351736785024439
CSF3R	-43.1106095463037	3.33676033132637	Demethylation activation	0.00900274374801906	5.42325535906942e-09
NCF1C	-28.7157776628931	3.17384275676053	Demethylation activation	0.00947419733438577	0.0104510654537607
S100P	-17.3037501772245	4.86141558386456	Demethylation activation	0.0106737562479015	0.00699249172836588
HBA1	-35.6998805403709	6.7733397518	Demethylation activation	0.0122727438082399	1.47717072034284e-05
SLC6A8	56.8306480534375	-1.26526330034478	Methylation silencing	0.0125088527802687	0.00375792876903863
SNORD14C	-56.6588300590714	5.84164453439898	Demethylation activation	0.0129939042421178	0.000348439618109866
AC018797.3	64.6270035778483	-4.65980666361706	Methylation silencing	0.0137672380678555	0.0135939687706757
CHTF18	50.2817678513626	-1.86234463324443	Methylation silencing	0.0142836836383807	0.0247262793532905
AC012313.3	41.2549198692044	-3.91229073396078	Methylation silencing	0.0183188266444256	0.0154880537106638
STEAP1	-42.1900194448729	1.77801381204898	Demethylation activation	0.0231951814704982	0.0247262793532905
WASHC1	52.5212681951622	-1.75709000271233	Methylation silencing	0.0234443360491367	0.0436894508155587
IER2	43.831227067858	-2.4204039875025	Methylation silencing	0.0239189749304745	0.00268417461746598
MST1	54.3148645162582	-1.3131471344021	Methylation silencing	0.0259411561292244	0.0488551103661028
USP32P1	-22.2660206121703	5.23731565911274	Demethylation activation	0.0312295601464577	0.00246436089363232
IL4R	48.3677971449991	-1.99161260932014	Methylation silencing	0.0323373425584102	0.0172837273088479
LYZ	-28.0580771677196	3.45264406650366	Demethylation activation	0.0363614881296424	0.00743810804649774
DHRS4L2	-25.5982693855961	2.01510306638256	Demethylation activation	0.0399074033908445	0.0290437261965294
SLC26A10	51.3904311781128	-3.78033819488853	Methylation silencing	0.0404817351692175	0.00494421289188049
EIF5	41.6653440582255	-1.26545860098263	Methylation silencing	0.0406405140956282	0.0066786995766831
LUC7L	49.4624558500946	-1.23934455409369	Methylation silencing	0.0421945652995755	0.00688287322941209
MEG8	31.4078032448888	-2.72098195124363	Methylation silencing	0.0424187114070072	0.00940593518318546
HBB	-43.7471100365122	7.96497399842999	Demethylation activation	0.0459354186405029	2.88945755667356e-11
AL662899.2	-35.9019903105994	2.84437710272258	Demethylation activation	0.0475108470188267	0.0100729803240196
AC012065.3	47.9311078948279	-2.88979783733808	Methylation silencing	0.047972550489203	0.0254507310081095
ANKRD18B	49.9654346977671	-2.51519357894557	Methylation silencing	0.0482920054086806	0.0417391233543582
EPS8	-23.7751827475925	1.21430444952099	Demethylation activation	0.0501258227908235	0.00962703247849903
LRRC10B	42.7810994883378	-2.68570210210651	Methylation silencing	0.0511257108681635	0.0420046825572325
PTPRC	-29.8670956802865	4.32556939054485	Demethylation activation	0.0517462361365501	0.000260712491014262
AL022328.3	41.0141819094618	-3.98287666253214	Methylation silencing	0.0524746367740945	0.00936733834241022
VCL	-38.5817170776427	1.66570892090886	Demethylation activation	0.0534313422900317	0.00702816530572465
LIPE	41.813096050173	-1.09538147623006	Methylation silencing	0.0540849706132295	0.0172642697440661
IFI16	-23.2092786567907	1.07360133315095	Demethylation activation	0.0593272385493505	0.00440791845373664
FAM153C	51.0102580599487	-3.42367178553306	Methylation silencing	0.0594416114302436	0.00251684851832128
EMP1	-47.6449807571868	2.6106106469674	Demethylation activation	0.0648617460561015	0.0372529966083718
CD37	-38.1372241377831	3.86964722081224	Demethylation activation	0.0695218815104234	0.0323852291591077
TBC1D3E	52.5763003143171	-2.69287788519217	Methylation silencing	0.0698944420659436	0.0372529966083718
HBG1	-36.1473109424114	11.3894052377949	Demethylation activation	0.0775130100670111	0.000591346462859788
SLC25A17	-35.9293040533861	1.08484196935125	Demethylation activation	0.0805829802214474	0.0302803265459971
DPYSL4	43.2645675552388	-3.04488368983239	Methylation silencing	0.0812392734106935	0.00562453969562451
AC073610.1	50.1420267422994	-3.04831177938641	Methylation silencing	0.0834829758377136	0.0237670366551721
MTCO1P12	46.5302962648372	-1.97471359251275	Methylation silencing	0.0838824422587652	0.0417391233543582
PMP22	-35.6549975176652	1.3339100805752	Demethylation activation	0.0847253603037241	0.0436894508155587
FUT11	46.9829744411012	-1.4474864930744	Methylation silencing	0.0851007678788522	0.000230599673980685
AC009509.4	50.7319967523217	-3.60751532569974	Methylation silencing	0.088092336814852	0.0245076950890754
ADGRG3	-38.6077036547164	2.24363291584883	Demethylation activation	0.0939154700531011	0.0323815610568817
FPR2	-45.6532089946171	5.23921654947615	Demethylation activation	0.0978167178303395	0.000242099087968245
VASH1-AS1	45.8396919916073	-2.71170473998912	Methylation silencing	0.0983004321473966	0.0315131688224679
PLP1	-24.5086250590781	1.02307984941569	Demethylation activation	0.100449652312772	0.0384471389035505
UPF3A	26.4001361392438	-1.66544046386712	Methylation silencing	0.100888687257295	0.0372529966083718
FCGR3B	-41.490871746093	3.85208426098927	Demethylation activation	0.103141329793722	0.000260712491014262
CLDN3	57.7658181885878	-1.438720414395	Methylation silencing	0.10784690354056	0.00662859520954872
FGR	-24.7806082889438	3.42080145468471	Demethylation activation	0.110161029680736	0.00375792876903863
SUSD4	34.0535084456205	-1.01649374577939	Methylation silencing	0.115631023516273	0.0254507310081095
SORL1	-32.7180264952282	3.14402624228718	Demethylation activation	0.123411019588204	0.012887248002164
AC023300.2	43.8542523396512	-2.4119871335134	Methylation silencing	0.127514572319403	0.0127498625581002
LCP2	-32.0574623246988	4.33714023891769	Demethylation activation	0.129221304620609	0.0066786995766831
ZSCAN1	40.766718480736	-2.1835320247886	Methylation silencing	0.129934040264171	0.0303417048607922
COL13A1	42.9669186199705	-2.1194155034382	Methylation silencing	0.137204991115349	0.0426647228479707
HBG2	-28.6575360894203	9.46620549390972	Demethylation activation	0.138796125434732	0.00830234238444593
CHURC1-FNTB	-38.9637347149352	5.2200594616833	Demethylation activation	0.14016014970547	0.0174899053511386
MYO1F	-41.3119168678919	2.4313241217052	Demethylation activation	0.144236913909572	0.00704014049243828
AC068481.1	27.2110488029818	-3.69386932579578	Methylation silencing	0.148279048078897	0.00728567303363056
EGR2	-22.6410851217806	1.39915079755999	Demethylation activation	0.148834136750198	0.0045221587942752
HLA-DQB1	27.7739504439135	-5.44534380717331	Methylation silencing	0.150660450218511	2.06958373382819e-11
MMP25	-24.6713597526153	2.99450375108468	Demethylation activation	0.15933932747838	0.000396423496026377
MNDA	-26.6405546814203	3.29867196581497	Demethylation activation	0.162598097249227	0.000689100242390964
CXCR1	-35.3529732401172	2.86227142691273	Demethylation activation	0.163526379919001	0.0443357737163585
AC124798.1	48.8783316835761	-1.6251195082077	Methylation silencing	0.172065267432461	0.0206526866008839
RAB13	45.1706846443315	-2.0301998829489	Methylation silencing	0.173375646908966	0.0339534925979948
FAM133CP	35.2874433137476	-3.98506509578118	Methylation silencing	0.174861197115513	0.0237670366551721
AL022341.2	37.9779964052141	-2.19804689379909	Methylation silencing	0.176711318535787	0.0492304931342521
GRK5	35.4927942492068	-2.2599633787156	Methylation silencing	0.181723158183307	0.00410474974887163
CLEC7A	-29.8571334232887	3.57364707226911	Demethylation activation	0.181823358399839	0.0485881300241938
BTG2	-37.2185661929349	1.50126721286403	Demethylation activation	0.187609405228084	0.000145590254071666
LINC02246	29.9345833820601	-5.87837032076925	Methylation silencing	0.187801639294992	0.0262331935624444
SULT1A4	37.9928514622152	-3.42180534985485	Methylation silencing	0.190809198471453	0.000649394380694669
ANGPTL4	28.9536486131449	-1.75929595134737	Methylation silencing	0.194955780612957	0.00841894928356718
ATF7.1	32.7621768303216	-2.24375060320707	Methylation silencing	0.199644796273753	0.00981408099263108
BX255925.3	34.6479684772591	-1.24743412975813	Methylation silencing	0.20620645550788	0.0276086146765472
BEND5	38.8266091744105	-1.89697085581492	Methylation silencing	0.207537347722637	0.0488551103661028
AC005785.1	34.4308277169863	-3.52833207725558	Methylation silencing	0.21083663872732	0.0043752067641124
LUM	-24.5407934735219	1.61567712571652	Demethylation activation	0.216773922567507	0.000719606403476465
SERPINA5	40.8589499679705	-2.14532234913427	Methylation silencing	0.219924822281912	0.0353635677063973
PSMA5	-23.8124482197066	1.14100872002227	Demethylation activation	0.224040525882342	0.00413221710691106
RPL13P5	31.9592306365569	-2.58408720681787	Methylation silencing	0.224211361693055	0.00463580408683199
PPP1R27	31.0146118141711	-4.10122715799765	Methylation silencing	0.224301598670599	0.0271645976726035
CARD16	-14.0507786013186	3.21693075112186	Demethylation activation	0.226094968266353	0.00662859520954872
FNDC10	30.5266376572351	-1.27589629289882	Methylation silencing	0.228503023603726	0.00050357092450096
CCL5	-24.56487024948	5.19777338569214	Demethylation activation	0.229448429081572	0.00344245275252034
TNFRSF10C	-22.9280494103829	3.67588257505932	Demethylation activation	0.237133547044656	0.00112549543237451
AP003068.4	28.438807271421	-2.71576678578663	Methylation silencing	0.242460634376108	0.00638592269583204
PYY2	23.2625482181708	-2.37912477468377	Methylation silencing	0.242692239647108	0.002884324760744
RAC2	-29.6678816452622	3.94479728772638	Demethylation activation	0.242937607339273	0.00011982062297239
BARX1	35.1121700033545	-2.81722055958157	Methylation silencing	0.246829537425611	0.0237670366551721
PFKFB4	23.4904485406975	-1.70828305204264	Methylation silencing	0.253575948425474	0.00137664152383708
VWA1	29.6550971741478	-1.7991677021361	Methylation silencing	0.256168652592583	0.0108856594691295
TRBC2	-21.8117136048774	4.65750739303702	Demethylation activation	0.257013430100052	0.0257375651146119
AC122718.1	29.7538705766201	-3.07112312626286	Methylation silencing	0.257551041187488	0.00704014049243828
AC011448.1	-27.4226688668132	1.98809747884454	Demethylation activation	0.258711319047135	0.00413221710691106
PI3	-17.5812268791099	4.63849090898405	Demethylation activation	0.260908918702325	0.0157574541093868
AC012510.1	27.1065974359711	-2.72825405846879	Methylation silencing	0.268290613345998	0.0469433221412962
MAP1S	29.9312897473574	-1.6478997419345	Methylation silencing	0.275479473706881	0.00702816530572465
STAT1	-21.3071444046994	1.11698613411217	Demethylation activation	0.277241214592408	0.0172628077504007
GLI4	34.9410206799706	-1.56895308363642	Methylation silencing	0.280417750248772	0.026429029573473
CBLN1	29.6736472658813	-1.9659914934925	Methylation silencing	0.282398327575799	0.014701791946005
AC100827.3	20.2907896923522	-3.21982678302421	Methylation silencing	0.283286893859103	0.00708819293825133
MT-RNR2	14.9470503628254	-1.85054683733746	Methylation silencing	0.283962866962854	0.0492304931342521
RBM25	20.143884682407	-2.34740104705451	Methylation silencing	0.290189478878318	0.0372529966083718
AGAP3	30.3167925601204	-1.02831458915858	Methylation silencing	0.29040229551785	0.00432080265225987
FPR1	-16.0513403229415	3.4447802534451	Demethylation activation	0.292586584633469	0.000342251651104185
EVI2B	-14.3346032984555	3.39079372643296	Demethylation activation	0.293458828203871	0.0280591521216405
RASAL1	37.8236965077619	-2.83373999117575	Methylation silencing	0.294434382785992	0.00504429895904861
LAPTM5	-27.6479184726874	2.42395324546203	Demethylation activation	0.305365227836372	0.00940593518318546
DDX19A	33.1086951345205	-1.6535590741086	Methylation silencing	0.30617858913282	0.00191486305288746
RBMX2P3	29.7875083821515	-4.94583311958838	Methylation silencing	0.306276579327962	0.0133776809829493
DHRS9	-16.044924651583	1.66573832431465	Demethylation activation	0.308282444547106	0.035998489693508
LST1	-26.0193789638579	3.30104638300308	Demethylation activation	0.313538494158691	0.0267835475043487
PTGDS	32.8251635283232	-2.08584603587293	Methylation silencing	0.314100136341022	0.0271645976726035
EEF1A2	16.3456598967314	-1.66949730866143	Methylation silencing	0.316220964100321	0.00137664152383708
AC136632.1	32.2317462352415	-4.46307693017249	Methylation silencing	0.318558010195289	0.0162347352619152
SRSF11	21.3490207890669	-2.0856547151474	Methylation silencing	0.324126198330038	0.0259590747462927
LRRC38	24.0462977290153	-2.7047862180161	Methylation silencing	0.336236671117126	0.0436894508155587
FCGR3A	-13.8468407938878	3.47282216303295	Demethylation activation	0.337798889757047	0.0188287057082118
KRT8	-23.7653595544398	1.35263647616003	Demethylation activation	0.338247641091235	0.0376991846668469
MS4A15	25.6928015686572	-3.07924135163872	Methylation silencing	0.340091918702397	0.0290437261965294
TSPYL2	11.614734818538	-1.85222920921665	Methylation silencing	0.341958990918553	1.13584014413671e-05
MLXIPL	28.897700091203	-3.00593315704397	Methylation silencing	0.351640727285724	0.0207773985752687
DBH-AS1	27.63392508775	-2.22230799049108	Methylation silencing	0.352913977228282	0.0433968052858663
SCARB2	-26.146096944809	1.34923601835422	Demethylation activation	0.355233988394586	0.0426647228479707
NCF2	-21.0253837990264	4.27742111897636	Demethylation activation	0.356130063510738	0.000256778725479665
DACT2	18.3792244034509	-1.80266380136625	Methylation silencing	0.362253674717595	0.0492304931342521
CENPBD1	32.7020739465952	-1.61229522829999	Methylation silencing	0.363744949632684	0.0372529966083718
MT-CO1	21.9726919233799	-2.11755756622726	Methylation silencing	0.364879119338046	0.0323852291591077
AC005540.1	-10.2513416670263	5.00424293920795	Demethylation activation	0.366952879661138	0.000459173408370949
NPY1R	26.2138112299144	-2.88325195716288	Methylation silencing	0.373637688636394	0.000882651110555203
AL121845.1	14.9361948892474	-5.06997966850574	Methylation silencing	0.375060002173611	0.000555209639865923
FCGR2A	-23.4601122277478	4.19638679698706	Demethylation activation	0.375559050828864	8.65828877754571e-05
SGK1	-22.9411385469139	1.13428915943482	Demethylation activation	0.390061959892771	0.0245076950890754
CSF2RB	-19.7887152594825	5.94374379560127	Demethylation activation	0.400138892338594	5.05510343809253e-07
ETS2	-21.3126220181584	1.26224228384706	Demethylation activation	0.401264964222491	0.0353635677063973
APEX1	-17.7378786119322	1.64210888063898	Demethylation activation	0.401590578792734	0.00238476953095954
FGD4	-20.1887336981793	2.35247880387665	Demethylation activation	0.403175448367769	0.00246436089363232
RNU6-758P	27.2751593925059	-5.21173759700945	Methylation silencing	0.408865703305747	0.0292643341000366
AC138811.2	-19.9465003237128	2.19066767944087	Demethylation activation	0.411856733879393	0.0352187410347725
ATP2A3	23.0768808250626	-2.10907315949227	Methylation silencing	0.414474579115122	0.00251684851832128
COL21A1	-17.4980672982832	1.68987506233388	Demethylation activation	0.427943498392164	0.0463406728779292
AC116562.4	23.4975851774216	-2.8406599974879	Methylation silencing	0.431183636574823	0.0430780937863002
ARHGDIB	-18.8114229316513	3.27500692875473	Demethylation activation	0.437663553314651	0.00158890345612933
COL6A4P2	25.1337916565438	-3.23602730364101	Methylation silencing	0.437993515484474	0.0378806791598465
BRICD5	18.4875919148326	-2.21580769648603	Methylation silencing	0.444179230699383	0.000500813102458188
HCLS1	-12.4347815016905	2.8191581266679	Demethylation activation	0.445521622239157	0.026429029573473
NCF1	-17.9915270606677	3.59211146410387	Demethylation activation	0.476762297683731	0.000847292626456874
RNF208	22.2914175627132	-1.64161157124817	Methylation silencing	0.482621719471066	0.00862068753632833
NSRP1P1	23.4328949525952	-5.55441991910724	Methylation silencing	0.484715672851546	0.0391126219210099
C5AR1	-18.148192089051	2.48007859435983	Demethylation activation	0.49287792885248	0.013140694548789
CD53	-14.9840445046624	3.81970713014782	Demethylation activation	0.497617574702627	0.00699249172836588
SLC47A1P2	12.9535078306993	-1.90825060271685	Methylation silencing	0.502403851722746	0.0437585764483385
MAMDC4	25.5610293721159	-1.3316363854708	Methylation silencing	0.51367296901873	0.0352187410347725
UPF3B	13.3925464786589	-2.14622481493119	Methylation silencing	0.52919537608283	0.0315131688224679
MIR4435-2HG	-14.7363364584744	3.47759195736503	Demethylation activation	0.531613048503392	0.0458263401057536
RAB9A	-13.8594442345202	1.1884386276611	Demethylation activation	0.532163307745824	0.0475965358682401
HBA2	-11.2590591572225	6.58741628782735	Demethylation activation	0.534676310260301	2.69059951194354e-05
SNAI3-AS1	19.1675468807419	-1.7761884596727	Methylation silencing	0.538239741063622	0.00176730531645297
NSUN5P2	11.0761279202998	-1.80620123196929	Methylation silencing	0.548003230650764	0.0293421099370874
CST7	-16.0897360021869	5.37441261615465	Demethylation activation	0.554567761849593	0.00158524573753521
WASH8P	15.7036812541385	-1.47178398817607	Methylation silencing	0.554697139710198	0.035998489693508
BAIAP3	13.83815281714	-2.08733412047346	Methylation silencing	0.559251308098556	0.0446311812626686
PPFIA3	16.6979849624137	-1.58526542556534	Methylation silencing	0.561089057925662	0.000847292626456874
AC010525.1	13.6790119980772	-5.05658651638359	Methylation silencing	0.563359073761446	0.0127174294136176
P3H3	14.6581850374738	-1.86034149811017	Methylation silencing	0.569493225517068	0.00413221710691106
ADM5	18.274807959795	-2.17292854026876	Methylation silencing	0.57495605782875	0.00413221710691106
MBD3	14.8826782839994	-1.08534471408584	Methylation silencing	0.577176128777572	0.0265753310629024
FILIP1L	-13.999149966985	1.68486648727692	Demethylation activation	0.594312442852473	0.00242074261688187
MVD	14.6182444319129	-2.04761940367424	Methylation silencing	0.594687499106348	0.000139454913759035
DSTNP2	12.0382841142515	-1.8160574109021	Methylation silencing	0.596943849131666	0.028717655922577
UPF3AP3	13.5277250322203	-4.14095529299095	Methylation silencing	0.597817229955846	0.0264021023708185
SH3BP5	13.6586555726826	-1.72252006612196	Methylation silencing	0.616345496292854	8.96179169884104e-07
AC015883.1	13.680380307138	-2.95259361689385	Methylation silencing	0.638580057821537	0.0248633591989424
MYL9	12.7047532573342	-1.28115299526217	Methylation silencing	0.677669988992275	0.037045308452772
AC066613.1	11.6919348649681	-2.45306028676568	Methylation silencing	0.683363655034784	0.0241038112187656
TAF3	12.1767347728213	-2.48593103442888	Methylation silencing	0.688154419539757	0.0171223339477665
MIB2	11.1158089029292	-1.71568614174622	Methylation silencing	0.698162526562346	0.000847292626456874
ZGLP1	10.7645763208469	-2.23116848157777	Methylation silencing	0.728208034845144	0.0259590747462927
